# Supplementary material for: Metatranscriptomic Analyses Reveal Important Roles of the Gut Microbiome in Primate Dietary Adaptation
Source: Genes (Basel). 2023 Jan 15;14(1):228. doi: 10.3390/genes14010228 (PMC9858838; doi:10.3390/genes14010228)
Supplement: Supplementary file 1 [file genes-14-00228-s001.zip]

Archive with 5 entries (5 files):
- Table S1 Sequencing quality statistics.xlsx
- Table S2 metatranscriptomic taxnomic relative abundance.xlsx
- Table S3 metatranscriptomic KEGG pathway relative abundance.xlsx
- Table S4 metagenomic taxonomic relative abundance.xlsx
- Table S5 taxonomic Kruskal¿CWallis Dunn test.xlsx
