# Supplementary material for: Metatranscriptomic Analyses Reveal Important Roles of the Gut Microbiome in Primate Dietary Adaptation
Source: Genes (Basel). 2023 Jan 15;14(1):228. doi: 10.3390/genes14010228 (PMC9858838; doi:10.3390/genes14010228)
Supplement: Supplementary file 1 [file genes-14-00228-s001.zip › Table S1 Sequencing quality statistics.xlsx]

## Sheet: MT
Statistics of raw data
Sample	Insert size(bp)	Read length(bp)	Raw reads	Raw bases(bp)
A1	350	151	107224310	16190870810
A2	350	151	106817738	16129478438
A3	350	151	107814240	16279950240
B1	351	151	105686320	15958634320
B2	313	151	95601194	14435780294
B3	318	151	105868970	15986214470
C11	339	151	72493626	10946537526
C3	320	151	87383550	13194916050
C7	339	151	116617314	17609214414
C8	339	151	113190728	17091799928
Statistics of clean data
Sample	Clean reads	Clean bases(bp)	Percent in raw reads(%)	Percent in raw bases(%)
A1	96003492	12223519599	89.5352	75.4964
A2	92620966	12058540445	86.7093	74.7609
A3	100156004	12723452951	92.8968	78.1541
B1	101714236	13158873756	96.2416	82.4561
B2	93090294	11995438624	97.3736	83.0952
B3	100429128	12824377533	94.8617	80.2215
C11	70439060	9118446358	97.1659	83.2998
C3	84385718	10458450693	96.5693	79.2612
C7	99835444	12661780045	85.6095	71.9043
C8	95602448	11980409094	84.4614	70.0945
Statistics of non-rRNA data
Sample	Non-rRNA reads	Non-rRNA bases(bp)	Percent in raw reads(%)	Percent in raw bases(%)
A1	86429986	10984118543	80.6067	67.8414
A2	87893738	11439474419	82.2838	70.9228
A3	76095098	9642022344	70.5798	59.2264
B1	78409798	10254953031	74.1911	64.2596
B2	52034578	6711743762	54.4288	46.4938
B3	49136442	6203991904	46.4125	38.8084
C11	57104364	7498654801	78.7716	68.5025
C3	69182100	8660415703	79.1706	65.6345
C7	60913842	7877275247	52.234	44.7338
C8	44355500	5586592591	39.1865	32.6858
Statistics of assembly result
Sample	Seqs	Seqs bases (bp)	N50 (bp)	N90 (bp)	Max (bp)	Min (bp)
A1	46350	30126362	699	339	13990	300
A2	21286	14952676	762	339	41639	300
A3	39685	23005609	590	332	12830	300
B1	58793	34896693	604	332	25496	300
B2	42673	29658387	792	345	15433	300
B3	56639	37683407	729	341	17888	300
C11	53157	41522875	916	349	144421	300
C3	45822	26130288	578	331	10291	300
C7	43271	30464004	805	349	22504	300
C8	79099	49770870	659	336	22403	300
Statistics of predicted ORF
Sample	ORFs	Total length (bp)	Average length (bp)	Max (bp)	Min (bp)
A1	29786	15320136	514.34	6438	123
A2	15623	8396016	537.414	7599	123
A3	25095	12371067	492.969	9606	123
B1	37510	18213186	485.555	16578	123
B2	31369	18230736	581.17	15141	123
B3	40348	22963743	569.142	15138	123
C11	39477	22290138	564.636	8958	123
C3	30853	15355356	497.694	5655	123
C7	31366	18150201	578.658	22212	123
C8	53929	28130940	521.629	17355	123

## Sheet: MG
Samples	Reads	Data (G)	Q20 (%)	Q30 (%)
S833-01-R198	34519662	10.3	97.41	92.92
S833-01-R199	33629956	9.98	97.51	93.16
S833-01-R200	36496550	10.9	97.45	93.01
S833-01-R201	40433713	12.09	96.96	91.95
S833-01-R202	36277666	10.84	97.52	93.19
S833-01-R203	33359904	9.95	97.52	93.18
S833-01-R204	34054136	10.09	97.44	93.05
S833-01-R205	33658155	10.04	97.41	92.95
S833-01-R206	42143028	12.57	97.61	93.32
S833-01-R207	36945976	11.03	97.62	93.34
S833-01-R208	33619794	10.06	97.74	93.46
S833-01-R209	35787186	10.69	97.5	92.88
S833-01-R210	34791271	10.38	97.66	93.37
S833-01-R211	37001442	11.01	97.6	93.27
AF801-01-R01	42108253	12.59	97.48	93.23
AF801-01-R02	35888896	10.74	97.45	93.2
AF801-01-R03	33474325	10.02	97.37	93.09
AF801-01-R04	33732323	10.06	97.68	93.57
AF801-01-R05	35394909	10.58	97.5	93.28
AF801-01-R06	34034369	10.17	97.5	93.27
AF801-01-R07	33577496	10.04	97.83	94.01
AF801-01-R08	37041006	11.06	98.08	94.46
AF801-01-R09	35243892	10.54	97.83	93.97
AF801-01-R10	34013205	10.16	97.75	93.87
AF801-01-R11	33707492	10.08	97.75	93.72
AF801-01-R12	34079821	10.17	97.91	94.18
AF801-01-R13	33688243	10.08	97.55	93.37
AF801-01-R14	37965144	11.34	97.88	94.16
AF801-01-R15	34422488	10.28	97.9	94.11
AF801-01-R16	34226156	10.22	97.97	94.33
total	1065316457	318.06	2928.38	2802.87
average	3.55105e+07	10.602	97.6127	93.429
