# Supplementary material for: Metatranscriptomic Analyses Reveal Important Roles of the Gut Microbiome in Primate Dietary Adaptation
Source: Genes (Basel). 2023 Jan 15;14(1):228. doi: 10.3390/genes14010228 (PMC9858838; doi:10.3390/genes14010228)
Supplement: Supplementary file 1 [file genes-14-00228-s001.zip › Table S2 metatranscriptomic taxnomic relative abundance.xlsx]

## Sheet: kingdom
	A1	A2	A3	B1	B2	B3	C3	C7	C8	C11
norank_d__Archaea	46078.6	77161.3	24710.5	26335.7	19712.9	88568.9	4396.9	276.185	5045.25	4139.56
norank_d__Bacteria	1.55702e+06	812413	829589	1.24268e+06	1.0681e+06	788553	838632	945055	809254	801491
norank_d__norank	1821.7	1233.29	2210	1364.8	1470.96	660.845	491.049	1190.23	493.717	1900.31

## Sheet: phylum
name	A1	A2	A3	B1	B2	B3	C3	C7	C8	C11
Acidobacteria	8612.59	2229.21	910.198	1453.62	421.09	213.848	632.224	48.859	273.497	52.986
Actinobacteria	33914.7	134608	6334.87	51380.4	8962.66	6979.08	4916.54	66238.9	16347	4583.1
Aquificae	236.38	20.713	3.971	16.999	3.902	8.562	26.59	0	4.638	1.872
Armatimonadetes	5117.76	865.018	454.391	515.502	201.488	238.609	71.65	1.622	30.822	2.815
Bacteroidetes	479092	252014	416355	343489	549897	288406	290984	335242	378459	360488
Balneolaeota	1121.67	323.248	56.148	46.068	23.457	3.907	1.853	1.95	12.144	26.328
Caldiserica	16.695	45.173	0.192	0	0	0	0	0	0	0
Calditrichaeota	0	0	0	15.543	41.045	3.197	31.755	0	0	1.105
Candidatus_Acetothermia	533.669	168.791	45.001	108.547	6.089	0.935	0	0	0	0
Candidatus_Amesbacteria	154.085	17.927	13.873	9.631	2.957	1.075	0	0	0	0
Candidatus_Aminicenantes	847.841	71.658	59.326	60.608	1.748	3.953	0	0	0	0.176
Candidatus_Atribacteria	0	0	0	25.545	99.777	9.833	43.004	1.261	14.512	4.208
Candidatus_Azambacteria	0	0	0	0	0	0	0	0	0	0
Candidatus_Bathyarchaeota	77.315	47.4	24.966	11.274	14.037	24.722	11.145	1.841	3.813	0
Candidatus_Berkelbacteria	0	0	1.643	32.769	0.385	0.206	0	0	0	0
Candidatus_Buchananbacteria	5.081	0	1.274	3.793	9.981	4.15	0	0	0	0
Candidatus_Cloacimonetes	81.965	96.676	34.415	36.789	174.997	57.752	5.817	0.631	16.232	0.697
Candidatus_Colwellbacteria	67.759	27.954	2.232	0	0	0	0	0	0	0
Candidatus_Curtissbacteria	133.705	4.001	0	8.99	6.771	4.898	0	0	0	0
Candidatus_Dadabacteria	0	0	0	1.302	4.408	2.654	0	0	0	0
Candidatus_Daviesbacteria	5.397	0	0	0	0	0	0	0	0	0
Candidatus_Delongbacteria	0	0	0	9.187	451.529	643.075	0	0	0	0.359
Candidatus_Desantisbacteria	848.891	57.529	36.552	86.122	3.429	0	0	1.042	0.86	3.477
Candidatus_Diapherotrites	17.17	2.228	18.09	0	0	0	0	0	0	0
Candidatus_Doudnabacteria	0	0	0	0	0	0	0	35.931	114.793	0
Candidatus_Edwardsbacteria	134.756	5.064	1.397	35.031	21.577	5.552	0	0	0	0
Candidatus_Eisenbacteria	394.236	88.218	1.862	0	0	0	0	0	0	0
Candidatus_Falkowbacteria	0.921	0	4.93	0	16.048	17.628	0	0	0	0
Candidatus_Fermentibacteria	0	0	1	7.151	37.747	23.805	0	0	0	0
Candidatus_Firestonebacteria	3.253	0	1.821	33.658	6.551	31.994	16	0	1.107	0
Candidatus_Fischerbacteria	0	0	0	36.303	6.035	6.636	0	0	0	0
Candidatus_Fraserbacteria	102.848	46.338	6.916	0	0	4.542	0	0	0	0
Candidatus_Giovannonibacteria	0	0	0	0	0	0	46.408	0	0	6.221
Candidatus_Glassbacteria	89.218	11.951	19.68	16.989	29.921	12.207	13.376	0	2.333	1.049
Candidatus_Gottesmanbacteria	157.453	34.234	15.448	15.118	3.408	9.542	0	2.337	0	1.942
Candidatus_Handelsmanbacteria	721.217	400.68	64.023	132.676	63.557	13.572	0	0	0	0
Candidatus_Heimdallarchaeota	0	0	0	0	0	0	1.797	0	0	59.334
Candidatus_Hydrogenedentes	501.646	85.838	59.559	2.439	25.359	22.881	0	0	0	0
Candidatus_Jorgensenbacteria	0	0	0	0	0	0	0	0	0	0
Candidatus_Kaiserbacteria	1.54	0	1.123	49.881	4.507	0	24.962	0	0	0
Candidatus_Kryptonia	7.844	10.888	9.97	63.408	16.741	1.075	18.548	0	0	0
Candidatus_Latescibacteria	1.425	29.272	42.988	49.003	0	0.785	9.832	0	0	3.132
Candidatus_Levybacteria	0	0	0	13.165	0	0	0	0	0	0
Candidatus_Lindowbacteria	2.188	0	4.903	0	0	0	0	0	0	0
Candidatus_Liptonbacteria	0	0	0	0	0	0	0	0	0	13.076
Candidatus_Lloydbacteria	295.619	19.852	3.602	0	0	0	0	0	0	0
Candidatus_Lokiarchaeota	0	0	0	3.534	1	2.178	1.018	0	0.832	7.734
Candidatus_Magasanikbacteria	46.746	12.407	0	137.854	15.048	24.853	2.779	12.913	1.565	5.56
Candidatus_Margulisbacteria	72.697	192.948	181.498	32.179	39.221	23.058	0	0	0	0
Candidatus_Melainabacteria	325.84	109.386	509.531	120.151	3.309	26.33	30.309	58.691	549.325	203.527
Candidatus_Micrarchaeota	0	0	0	3.162	3.561	0	13.158	3.598	9.839	0
Candidatus_Microgenomates	0	0	0	0	9.047	0.823	0	0	0	0
Candidatus_Moranbacteria	397.085	131.466	45.44	0	3.825	22.955	40.562	0	0	15.166
Candidatus_Nealsonbacteria	0	0	0	71.148	0.89	0	23.327	0.698	0	1.583
Candidatus_Nomurabacteria	0	0	3.561	0	0	0	0	0	0	0
Candidatus_Omnitrophica	977.344	265.973	264.857	272.037	45.617	75.856	206.586	5.489	44.615	186.123
Candidatus_Parcubacteria	0	0	0	0	0	0	48.078	13.384	34.557	15.736
Candidatus_Peregrinibacteria	18.351	36.309	168.226	12.659	52.136	136.581	0	0	0.5	0.697
Candidatus_Portnoybacteria	0	0	0	54.242	5.001	2.524	0	0	0	0
Candidatus_Raymondbacteria	693.942	24.815	5.218	0	0	0	0.295	0	0	0
Candidatus_Riflebacteria	0	0	0	0	0	0	0	0	0	0
Candidatus_Roizmanbacteria	0	0	0	3.617	3.056	16.693	0	0	0	1.942
Candidatus_Rokubacteria	422.128	144.684	35.291	56.794	52.873	44.424	9.439	0	16.668	4.983
Candidatus_Ryanbacteria	0	0	0	0	6.892	9.076	0	0	0	0
Candidatus_Saccharibacteria	518.47	277.873	39.427	140.52	119.245	119.562	479.694	237.47	80.476	42.261
Candidatus_Schekmanbacteria	335.299	20.105	16.571	0	0	0	0	0	0	0
Candidatus_Shapirobacteria	0	0	2.712	0	0	0	0	0	0	0
Candidatus_Spechtbacteria	0	0	0	0	0	0	15.453	0	0	0
Candidatus_Staskawiczbacteria	0	0	0	0	0	0	0	0	0	0
Candidatus_Taylorbacteria	0	0	9.381	0	0	0	0	0	0	0
Candidatus_Tectomicrobia	875.387	213.051	60.175	12.091	12.598	13.815	0	0	0	0
Candidatus_Terrybacteria	0	0	0	8.443	0	0	0	0	0	0
Candidatus_Thorarchaeota	0	5.976	51.999	0	14.807	1.178	0	0	0	0
Candidatus_Uhrbacteria	561.591	257.059	58.846	74.166	120.926	8.814	62.948	0	2.185	3.856
Candidatus_Wallbacteria	0	0	0	21.05	1.308	12.066	0	0	0	0
Candidatus_Wildermuthbacteria	0	0	0	0	0	0	4.898	0	0	0
Candidatus_Woesearchaeota	8.132	0	0	1.013	0	0	25.186	7.103	9.078	14.863
Candidatus_Woesebacteria	421.538	277.165	34.525	3.317	0	3.776	2.267	15.83	0	45.203
Candidatus_Wolfebacteria	0	0	0	58.758	0	1.112	0	0.782	3.517	16.538
Candidatus_Yanofskybacteria	10.291	2.785	6.053	0	0	0	0	0	0	0
Candidatus_Yonathbacteria	0	0	0	1.447	2.726	8.851	0	0	0	0
Candidatus_Zambryskibacteria	0	0	0	0	0	0	36.415	0	0	5.201
Chlamydiae	1508.91	348.976	299.179	5142.77	670.981	1969.04	366.963	942.397	842.702	1476.96
Chlorobi	1338.65	341.935	171.321	146.708	135.81	91.194	8.548	7.962	12.524	51.03
Chloroflexi	6658	2916.07	983.927	1047.83	1412.37	1164.42	418.74	81.009	148.877	302.552
Chrysiogenetes	195.132	24.967	0	0	0	0	0	0	0	0
Coprothermobacterota	0	0	0	0	0	0	22.639	0	0	35.04
Crenarchaeota	28.971	72.671	37.099	67.873	39.836	10.113	0	27.138	4.539	6.095
Cyanobacteria	2107.4	625.987	1745.14	1298.5	1451.58	515.989	473.712	889.334	398.954	93.908
Deferribacteres	160.878	7.09	12.942	54.045	1.836	20.628	25.509	22.27	8.444	24.132
Deinococcus-Thermus	731.811	284.204	212.2	49.003	82.904	35.124	12.288	22.052	20.319	57.371
Dictyoglomi	77.417	19.801	3.396	1.56	33.538	17.226	0	0	0	0
Elusimicrobia	3409.32	778.268	173.514	504.631	409.516	387.174	901.034	1845.7	7125.76	17.425
Euryarchaeota	45840.6	77029.5	24566.3	26161.9	19598.3	88502.3	4341.26	236.11	5007.36	4050.04
Fibrobacteres	9146.96	5789.81	1309.14	2622.89	12304.2	11517.3	1664.4	7342.44	4071.4	615.52
Firmicutes	613853	308957	337641	635082	427435	399482	409257	463358	277022	376587
Fusobacteria	1330.11	725.345	379.196	575.374	180.49	236.225	175.013	406.628	576.048	478.657
Gemmatimonadetes	1575.42	283.647	102.04	265.135	123.772	8.496	30.233	0	5.631	0
Ignavibacteriae	120.406	90.801	50.383	80.409	398.534	301.54	74.886	118.504	85.389	43.506
Kiritimatiellaeota	11504.1	2559.55	819.893	1274.64	249.977	233.452	3.193	0	0	1.738
Lentisphaerae	108471	22921.1	6800.92	10748.8	2925.86	3856.72	370.706	255.638	114.919	65.247
Nitrospinae	14.421	7.698	0	1.664	18.896	3.094	0	3.758	12.13	0
Nitrospirae	1719.05	460.995	140.579	179.063	133.634	80.904	88.724	2.563	35.164	13.681
Planctomycetes	28933.7	9162.98	4931.37	2743.42	609.765	471.111	916.597	195.092	168.407	293.279
Proteobacteria	123133	30193.6	21714	43505.5	26068	32154.2	37084.5	54422.5	101649	11094.5
Rhodothermaeota	444.696	88.32	30.293	5.25	34.054	4.86	48.022	17.63	14.731	4.011
Spirochaetes	16124.3	6586.06	10488.2	114802	10764.1	23011.1	70275.7	9970.38	17260.8	34362.3
Synergistetes	4873.47	1084.1	605.514	842.754	508.13	597.23	461.601	164.757	246.346	397.961
Tenericutes	353.649	261.364	708.051	1005.17	220.968	451.798	781.011	63.263	122.566	2421.36
Thaumarchaeota	0	0	0	15.283	29.778	5.748	0	0.395	9.783	1.485
Thermodesulfobacteria	3.454	0	0	19.417	8.113	1.449	16.772	0	2.671	11.851
Thermotogae	133.604	74.242	133.691	432.502	181.625	171.501	58.731	5.919	12.849	21.669
Verrucomicrobia	43021.4	9025.48	4572.52	8191.18	1941.57	1675.09	1811.16	66.607	199.034	197.588
candidate_division_CPR3	0	0	0	0	0	4.262	0	0	0	0
candidate_division_KD3-62	0	0	0	68.193	3.649	6.673	0	0	0	0
candidate_division_NC10	5.412	0	1.438	100.269	29.492	9.944	0	0	0	0
candidate_division_WOR-3	279.543	47.502	28.431	2.997	0.572	0	0	0	0	0
candidate_division_WWE3	34.196	0	39.934	2.553	51.543	8.215	7.684	20.185	0	182.394
candidate_division_Zixibacteria	1051.18	359.052	76.444	47.618	13.949	7.253	78.689	0	0	12.154
norank_d__Archaea	106.431	3.545	12.01	71.603	11.586	22.665	3.333	0	0	0
norank_d__Bacteria	35821.3	15139.1	9425.45	13004.1	18659.8	12775.2	15392.2	2910.27	3086.07	6889.33
norank_d__norank	1821.7	1233.29	2210	1364.8	1470.96	660.845	491.049	1190.23	493.717	1900.31

## Sheet: class
	A1	A2	A3	B1	B2	B3	C3	C7	C8	C11
Acidimicrobiia	617.001	19.649	1.657	5.952	2.242	10.207	0	0	0	0
Acidithiobacillia	28.367	0	0.808	16.389	5.947	12.15	5.277	6.44	36.982	12.604
Acidobacteria_subdivision_6	276.189	123.668	3.547	107.347	3.133	3.953	20.709	0	1.833	0
Acidobacteriia	2323.58	686.098	497.793	379.633	252.371	140.386	4.906	0	0	16.623
Actinobacteria	19387.4	113943	4153.85	41185.1	6891.14	3979.05	3209.7	63417.8	13264.5	3144.29
Alphaproteobacteria	21935.1	6785.53	5008.83	6544.08	2149.22	3919.22	2631.07	1233.45	5277.96	2232.09
Anaerolineae	3680.06	1620.65	590.368	547.608	1036.68	765.796	226.848	27.869	64.969	143.208
Aquificae	236.38	20.713	3.971	16.999	3.902	8.562	26.59	0	4.638	1.872
Archaeoglobi	7.901	2.836	0	0	0	0	0	0	0	0
Ardenticatenia	4.145	0	0	0	0	0	0	0	0	0
Bacilli	22749.1	11610.5	11102.6	15561.6	12465.2	9682.38	9448.93	4378.93	9668.65	8011.68
Bacteroidia	441431	237148	409214	335230	516862	263572	288649	326406	373975	358437
Balneolia	1121.67	323.248	56.148	46.068	23.457	3.907	1.853	1.95	12.144	26.328
Betaproteobacteria	28616.2	5528.29	7871.09	5717.11	3195.93	8334.07	7196.69	8570.7	6870.93	3048.81
Blastocatellia	203.076	32.816	39.25	84.871	1.935	0	0	0	0	0
Caldilineae	31.275	22.89	4.054	22.859	15.026	32.91	0	20.891	7.105	0.626
Caldisericia	16.695	45.173	0.192	0	0	0	0	0	0	0
Calditrichae	0	0	0	15.543	41.045	3.197	31.755	0	0	1.105
Candidatus_Fermentibacteria_(class)	0	0	0	0	18.511	4.056	0	0	0	0
Candidatus_Lambdaproteobacteria	24.87	7.343	6.998	0	0	0	23.46	0.361	6.407	2.604
Candidatus_Muproteobacteria	13.371	0	0.945	40.695	2.638	0.411	0	0	0	0
Candidatus_Peribacteria	0	0	0	0	0	1.168	0	0	0	0
Candidatus_Riflemargulisbacteria	72.697	192.948	181.498	32.179	39.221	23.058	0	0	0	0
Chitinispirillia	125.761	21.978	4.82	64.948	9.047	6.177	0.821	0	0	0
Chitinivibrionia	0.907	0	0	17.185	20.698	33.452	0	0	0	0
Chitinophagia	3184.43	622.441	215.636	500.229	398.138	276.978	170.234	295.151	146.258	112.195
Chlamydiia	1504.81	348.976	299.179	5142.77	670.981	1969.04	366.963	942.397	842.702	1476.96
Chlorobia	1334.35	341.935	121.403	146.708	135.81	91.194	8.548	7.962	12.524	51.03
Chloroflexia	416.3	302.89	106.614	169.133	52.741	41.042	48.457	4.211	14.054	7.628
Chrysiogenetes	195.132	24.967	0	0	0	0	0	0	0	0
Chthonomonadetes	39.392	11.698	28.17	0	0	0	0	0	0	0
Clostridia	503533	231365	248831	412534	293849	299500	309009	434875	240490	253318
Coprothermobacteria	0	0	0	0	0	0	22.639	0	0	35.04
Coriobacteriia	12824.4	20439.6	2074.39	10040	2057.85	2967.5	1703.91	2821.02	3082.53	1428.08
Cytophagia	8671.02	2538.94	1191.85	1490.73	5000.27	3633.32	289.623	1361.71	729.264	454.122
Deferribacteres	160.878	7.09	12.942	54.045	1.836	20.628	25.509	22.27	8.444	24.132
Dehalococcoidia	572.63	261.06	60.189	69.898	58.435	90.203	9.333	0	4.49	35.167
Deinococci	731.811	284.204	212.2	49.003	82.904	35.124	12.288	22.052	20.319	57.371
Deltaproteobacteria	28845.9	8068.1	3031.11	15457.7	13840.1	14613.7	23012.2	1928.18	7122.46	2541.39
Dictyoglomia	77.417	19.801	3.396	1.56	33.538	17.226	0	0	0	0
Elusimicrobia	1750.07	382.652	67.639	73.329	8.112	14.235	822.254	1818.45	7088.29	9.712
Endomicrobia	296.943	6.938	1.027	6.955	5.309	0	0	0	5.815	0
Epsilonproteobacteria	755.211	978.612	999.964	5830.96	1085.62	1096.79	145.475	123.793	201.469	108.583
Erysipelotrichia	3988.43	2471.88	2953.68	5643.78	4776.88	4871.57	12182.2	2319.91	2235.36	27916.9
Fibrobacteria	9020.29	5752.28	1304.32	2540.43	12052.4	11393.6	1636.8	7340.7	4019.09	612.05
Fimbriimonadia	96.227	2.228	76.841	96.818	3.078	12.393	0	0	0	0
Flavobacteriia	8425.23	4080.84	2035.95	2076.95	6259.13	4782.04	770.519	1840.98	1192.01	845.888
Fusobacteriia	1330.11	725.345	379.196	575.374	180.49	236.225	175.013	406.628	576.048	478.657
Gammaproteobacteria	22717.9	7411.98	3589.89	9607.42	5594.8	3756.03	3338.32	42462.8	81372.7	3080.7
Gemmatimonadetes	684.04	176.285	60.339	90.483	5.913	1.944	23.643	0	0	0
Gloeobacteria	117.773	6.735	0	1.116	11.992	14.917	10.112	0	0.627	0
Hadesarchaea	1.439	0	2.287	0	0	0	0	0	0	0
Halobacteria	110.519	133.897	84.031	118.725	23.172	27.525	17.271	33.249	10.529	64.76
Holophagae	22.941	7.799	11.654	70.291	5.54	2.065	247.858	7.464	62.997	22.767
Hydrogenophilalia	530.647	43.552	21.255	0	22.963	7.141	0	0	0	0
Ignavibacteria	120.406	90.801	50.383	68.99	397.248	301.54	71.384	117.52	85.389	43.506
Kiritimatiellae	11504.1	2559.55	819.893	1274.64	249.977	233.452	3.193	0	0	1.738
Ktedonobacteria	5.383	0	0	7.151	14.268	14.478	24.366	0.925	22.497	2.111
Lentisphaeria	78.842	12.002	10.257	55.606	86.993	94.868	0	0	0	0
Limnochordia	77.186	77.381	7.258	15.149	1.22	5.337	0	0	0	0
Methanobacteria	2147.5	935.356	638.151	8634.11	991.216	1275.37	1647.87	46.393	4480.97	2950.13
Methanococci	44.357	11.546	13.572	2.532	3.155	1.234	29.516	2.825	7.429	96.682
Methanomicrobia	18678.7	33627.8	10016.5	9134.95	11457.5	56953.7	680.787	37.889	65.413	296.797
Methylacidiphilae	375.656	168.385	32.457	1.736	0	0	0	0	0	0
Mollicutes	307.709	181.146	428.02	896.107	166.655	371.82	661.199	41.833	96.53	1516.72
Negativicutes	6560.58	3077.12	4681.24	98796.1	2416.94	2524.51	4881.15	4909.97	6326.36	7946.98
Nitriliruptoria	98.66	1.924	4.971	1.085	0	0	0.611	0	0	0
Nitrospinia	0	0	0	0	0	0	0	3.758	12.13	0
Nitrospira	234.481	75.102	18.982	84.623	42.717	18.516	14.73	0	18.114	1.738
Oligoflexia	16504.8	803.133	128.211	194.493	23.567	83.063	184.887	11.19	78.931	18.664
Opitutae	10707.8	1967.19	682.317	2167.77	550.267	261.936	574.46	18.024	32.105	62.298
Phycisphaerae	6279.53	2199.33	530.237	577.556	111.132	115.384	147.036	5.019	40.371	24.772
Planctomycetia	15909.5	4981.36	3008.44	1584.82	388.942	264.886	489.696	183.574	92.725	253.305
Rhodothermia	444.696	88.32	30.293	5.25	34.054	4.86	6.891	14.023	1.121	0
Rubrobacteria	0	0	0	0	0	0	0	0	0	0
Saprospiria	1405.52	322.389	189.315	88.726	751.29	400.054	16.653	284.616	88.758	0
Solibacteres	520.889	48.009	18.899	126.517	6.002	13.366	0	0	0	0
Spartobacteria	1866.1	582.689	171.76	303.225	31.604	19.927	0	0	0	0
Sphingobacteriia	3918.05	788.444	995.547	1257.03	1454.61	1092.45	178.568	1271.71	586.756	291.301
Spirochaetia	14312.3	6098.94	10313.1	97416.9	10280.9	21164.5	70139.3	9923.6	17180.8	34214.7
Synergistia	4873.47	1084.1	605.514	842.754	508.13	597.23	461.601	164.757	246.346	397.961
Theionarchaea	30.958	0	4.821	15.294	5.705	9.926	0	0	0	0
Thermococci	552.164	195.58	40.659	30.309	8.947	23.039	0	0.496	5.681	18.186
Thermodesulfobacteria	3.454	0	0	19.417	8.113	1.449	16.772	0	2.671	11.851
Thermoflexia	484.303	243.538	39.139	2.935	0	0	0	0	0	0
Thermoleophilia	618.684	103.968	75.253	8.577	7.551	7.963	0	0	0	0
Thermomicrobia	138.282	9.622	2.109	6.758	1.264	2.776	0	0	0	1.281
Thermoplasmata	23787.4	41947.2	13726.9	8206.34	7102.97	30205	1952.79	115.258	433.563	622.47
Thermoprotei	12.751	46.641	33.566	67.873	39.836	10.113	0	27.138	4.539	6.095
Thermotogae	133.604	74.242	133.691	432.502	181.625	171.501	58.731	5.919	12.849	21.669
Tissierellia	1826.16	2278.69	2767.51	1392.62	1240.89	662.721	915.53	373.595	198.263	1252.27
Verrucomicrobiae	14500.5	2820.56	2714.99	2203.71	534.271	339.733	237.899	14.838	42.148	33.978
Zetaproteobacteria	424.69	19.346	3.766	17.01	15.07	20.414	18.196	0	3.404	2.294
norank_d__Archaea	106.431	3.545	12.01	71.603	11.586	22.665	3.333	0	0	0
norank_d__Bacteria	35821.3	15139.1	9425.45	13004.1	18659.8	12775.2	15392.2	2910.27	3086.07	6889.33
norank_d__Eukaryota	1806.24	4905.7	2256.16	3888.14	2527.26	2447.88	2262.95	131.138	1612.97	377.391
norank_d__Viruses	5946.93	28225.2	112378	9411.31	40859.8	40572.2	277.372	508.468	12504.5	404.678
norank_d__norank	1821.7	1233.29	2210	1364.8	1470.96	660.845	491.049	1190.23	493.717	1900.31
norank_k__Fungi	91.248	4.001	0	0	0	0	0	0	0	0
norank_p__Acidobacteria	5265.92	1330.82	339.055	684.956	152.109	54.078	358.751	41.395	208.667	13.596
norank_p__Actinobacteria	368.575	99.714	24.747	139.64	3.869	14.365	2.323	0	0	10.732
norank_p__Armatimonadetes	4982.14	851.092	349.38	418.684	198.41	226.216	71.65	1.622	30.822	2.815
norank_p__Ascomycota	0	0	7.245	13.641	9.959	9.44	0	0	0	0.317
norank_p__Bacteroidetes	12056.5	6513.23	2513.28	2845.41	19171.9	14649.2	909.271	3782.13	1741.11	347.211
norank_p__Candidatus_Acetothermia	533.669	168.791	45.001	108.547	6.089	0.935	0	0	0	0
norank_p__Candidatus_Amesbacteria	154.085	17.927	13.873	9.631	2.957	1.075	0	0	0	0
norank_p__Candidatus_Aminicenantes	847.841	71.658	59.326	60.608	1.748	3.953	0	0	0	0.176
norank_p__Candidatus_Atribacteria	0	0	0	25.545	99.777	9.833	43.004	1.261	14.512	4.208
norank_p__Candidatus_Azambacteria	0	0	0	0	0	0	0	0	0	0
norank_p__Candidatus_Bathyarchaeota	77.315	47.4	24.966	11.274	14.037	24.722	11.145	1.841	3.813	0
norank_p__Candidatus_Berkelbacteria	0	0	1.643	32.769	0.385	0.206	0	0	0	0
norank_p__Candidatus_Buchananbacteria	5.081	0	1.274	3.793	9.981	4.15	0	0	0	0
norank_p__Candidatus_Cloacimonetes	81.965	96.676	34.415	36.789	174.997	57.752	5.817	0.631	16.232	0.697
norank_p__Candidatus_Colwellbacteria	67.759	27.954	2.232	0	0	0	0	0	0	0
norank_p__Candidatus_Curtissbacteria	133.705	4.001	0	8.99	6.771	4.898	0	0	0	0
norank_p__Candidatus_Dadabacteria	0	0	0	1.302	4.408	2.654	0	0	0	0
norank_p__Candidatus_Daviesbacteria	5.397	0	0	0	0	0	0	0	0	0
norank_p__Candidatus_Delongbacteria	0	0	0	9.187	451.529	643.075	0	0	0	0.359
norank_p__Candidatus_Desantisbacteria	848.891	57.529	36.552	86.122	3.429	0	0	1.042	0.86	3.477
norank_p__Candidatus_Diapherotrites	17.17	2.228	18.09	0	0	0	0	0	0	0
norank_p__Candidatus_Doudnabacteria	0	0	0	0	0	0	0	35.931	114.793	0
norank_p__Candidatus_Edwardsbacteria	134.756	5.064	1.397	35.031	21.577	5.552	0	0	0	0
norank_p__Candidatus_Eisenbacteria	394.236	88.218	1.862	0	0	0	0	0	0	0
norank_p__Candidatus_Falkowbacteria	0.921	0	4.93	0	16.048	17.628	0	0	0	0
norank_p__Candidatus_Fermentibacteria	0	0	1	7.151	19.236	19.749	0	0	0	0
norank_p__Candidatus_Firestonebacteria	3.253	0	1.821	33.658	6.551	31.994	16	0	1.107	0
norank_p__Candidatus_Fischerbacteria	0	0	0	36.303	6.035	6.636	0	0	0	0
norank_p__Candidatus_Fraserbacteria	102.848	46.338	6.916	0	0	4.542	0	0	0	0
norank_p__Candidatus_Giovannonibacteria	0	0	0	0	0	0	46.408	0	0	6.221
norank_p__Candidatus_Glassbacteria	89.218	11.951	19.68	16.989	29.921	12.207	13.376	0	2.333	1.049
norank_p__Candidatus_Gottesmanbacteria	157.453	34.234	15.448	15.118	3.408	9.542	0	2.337	0	1.942
norank_p__Candidatus_Handelsmanbacteria	721.217	400.68	64.023	132.676	63.557	13.572	0	0	0	0
norank_p__Candidatus_Heimdallarchaeota	0	0	0	0	0	0	1.797	0	0	59.334
norank_p__Candidatus_Hydrogenedentes	501.646	85.838	59.559	2.439	25.359	22.881	0	0	0	0
norank_p__Candidatus_Jorgensenbacteria	0	0	0	0	0	0	0	0	0	0
norank_p__Candidatus_Kaiserbacteria	1.54	0	1.123	49.881	4.507	0	24.962	0	0	0
norank_p__Candidatus_Kryptonia	7.844	10.888	9.97	63.408	16.741	1.075	18.548	0	0	0
norank_p__Candidatus_Latescibacteria	1.425	29.272	42.988	49.003	0	0.785	9.832	0	0	3.132
norank_p__Candidatus_Levybacteria	0	0	0	13.165	0	0	0	0	0	0
norank_p__Candidatus_Lindowbacteria	2.188	0	4.903	0	0	0	0	0	0	0
norank_p__Candidatus_Liptonbacteria	0	0	0	0	0	0	0	0	0	13.076
norank_p__Candidatus_Lloydbacteria	295.619	19.852	3.602	0	0	0	0	0	0	0
norank_p__Candidatus_Lokiarchaeota	0	0	0	3.534	1	2.178	1.018	0	0.832	7.734
norank_p__Candidatus_Magasanikbacteria	46.746	12.407	0	137.854	15.048	24.853	2.779	12.913	1.565	5.56
norank_p__Candidatus_Melainabacteria	325.84	109.386	509.531	120.151	3.309	26.33	30.309	58.691	549.325	203.527
norank_p__Candidatus_Micrarchaeota	0	0	0	3.162	3.561	0	13.158	3.598	9.839	0
norank_p__Candidatus_Microgenomates	0	0	0	0	9.047	0.823	0	0	0	0
norank_p__Candidatus_Moranbacteria	397.085	131.466	45.44	0	3.825	22.955	40.562	0	0	15.166
norank_p__Candidatus_Nealsonbacteria	0	0	0	71.148	0.89	0	23.327	0.698	0	1.583
norank_p__Candidatus_Nomurabacteria	0	0	3.561	0	0	0	0	0	0	0
norank_p__Candidatus_Omnitrophica	977.344	265.973	264.857	272.037	45.617	75.856	206.586	5.489	44.615	186.123
norank_p__Candidatus_Parcubacteria	0	0	0	0	0	0	48.078	13.384	34.557	15.736
norank_p__Candidatus_Peregrinibacteria	18.351	36.309	168.226	12.659	52.136	135.413	0	0	0.5	0.697
norank_p__Candidatus_Portnoybacteria	0	0	0	54.242	5.001	2.524	0	0	0	0
norank_p__Candidatus_Raymondbacteria	693.942	24.815	5.218	0	0	0	0.295	0	0	0
norank_p__Candidatus_Riflebacteria	0	0	0	0	0	0	0	0	0	0
norank_p__Candidatus_Roizmanbacteria	0	0	0	3.617	3.056	16.693	0	0	0	1.942
norank_p__Candidatus_Rokubacteria	422.128	144.684	35.291	56.794	52.873	44.424	9.439	0	16.668	4.983
norank_p__Candidatus_Ryanbacteria	0	0	0	0	6.892	9.076	0	0	0	0
norank_p__Candidatus_Saccharibacteria	518.47	277.873	39.427	140.52	119.245	119.562	479.694	237.47	80.476	42.261
norank_p__Candidatus_Schekmanbacteria	335.299	20.105	16.571	0	0	0	0	0	0	0
norank_p__Candidatus_Shapirobacteria	0	0	2.712	0	0	0	0	0	0	0
norank_p__Candidatus_Spechtbacteria	0	0	0	0	0	0	15.453	0	0	0
norank_p__Candidatus_Staskawiczbacteria	0	0	0	0	0	0	0	0	0	0
norank_p__Candidatus_Taylorbacteria	0	0	9.381	0	0	0	0	0	0	0
norank_p__Candidatus_Tectomicrobia	875.387	213.051	60.175	12.091	12.598	13.815	0	0	0	0
norank_p__Candidatus_Terrybacteria	0	0	0	8.443	0	0	0	0	0	0
norank_p__Candidatus_Thorarchaeota	0	5.976	51.999	0	14.807	1.178	0	0	0	0
norank_p__Candidatus_Uhrbacteria	561.591	257.059	58.846	74.166	120.926	8.814	62.948	0	2.185	3.856
norank_p__Candidatus_Wallbacteria	0	0	0	21.05	1.308	12.066	0	0	0	0
norank_p__Candidatus_Wildermuthbacteria	0	0	0	0	0	0	4.898	0	0	0
norank_p__Candidatus_Woesearchaeota	8.132	0	0	1.013	0	0	25.186	7.103	9.078	14.863
norank_p__Candidatus_Woesebacteria	421.538	277.165	34.525	3.317	0	3.776	2.267	15.83	0	45.203
norank_p__Candidatus_Wolfebacteria	0	0	0	58.758	0	1.112	0	0.782	3.517	16.538
norank_p__Candidatus_Yanofskybacteria	10.291	2.785	6.053	0	0	0	0	0	0	0
norank_p__Candidatus_Yonathbacteria	0	0	0	1.447	2.726	8.851	0	0	0	0
norank_p__Candidatus_Zambryskibacteria	0	0	0	0	0	0	36.415	0	0	5.201
norank_p__Chlamydiae	4.102	0	0	0	0	0	0	0	0	0
norank_p__Chlorobi	4.303	0	49.918	0	0	0	0	0	0	0
norank_p__Chloroflexi	1325.63	455.425	181.454	221.484	233.958	217.214	109.736	27.113	35.762	112.531
norank_p__Chordata	0.561	24.765	1.013	4.526	2.891	5.524	0.604	17.73	18.558	0
norank_p__Chromerida	0	29.676	0	3.875	1.825	0.785	0.947	4.447	29.588	6.855
norank_p__Crenarchaeota	16.22	26.03	3.533	0	0	0	0	0	0	0
norank_p__Cyanobacteria	1989.63	619.252	1745.14	1297.38	1439.58	501.072	463.6	889.334	398.327	93.908
norank_p__Elusimicrobia	1362.31	388.678	104.848	424.347	396.095	372.939	78.78	27.248	31.653	7.713
norank_p__Entoprocta	0	0	0	0.878	17.753	15.076	2.021	0	0	0
norank_p__Euryarchaeota	479.682	175.273	39.386	19.634	5.595	6.618	13.025	0	3.778	1.02
norank_p__Eustigmatophyceae	0	0	0	0	12.872	14.973	1.782	0	16.838	0.486
norank_p__Fibrobacteres	0	15.547	0	0.33	222.055	84.073	26.779	1.74	52.311	3.47
norank_p__Firmicutes	75118.2	58076.9	67297	101139	112684	82235.1	72819.9	16500	18103.5	78140.9
norank_p__Gemmatimonadetes	891.378	107.362	41.701	174.652	117.859	6.552	6.59	0	5.631	0
norank_p__Ignavibacteriae	0	0	0	11.419	1.286	0	3.502	0.984	0	0
norank_p__Lentisphaerae	108393	22909.1	6790.67	10693.2	2838.87	3761.85	370.706	255.638	114.919	65.247
norank_p__Microsporidia	0	0	0	0	0	0	0	16.94	0	0
norank_p__Nitrospinae	14.421	7.698	0	1.664	18.896	3.094	0	0	0	0
norank_p__Nitrospirae	1484.57	385.893	121.597	94.44	90.917	62.388	73.994	2.563	17.05	11.943
norank_p__Orthonectida	0	0	0	0	0	0	0	0	0	0
norank_p__Phaeophyceae	0	0	20.926	0	0	0	0	0	0	0
norank_p__Planctomycetes	6744.63	1982.28	1392.69	581.047	109.691	90.841	279.865	6.499	35.311	15.202
norank_p__Platyhelminthes	74.178	5.621	0	0	0	0	0	0	0	17.362
norank_p__Proteobacteria	2736.01	547.693	1051.12	79.672	132.148	311.176	528.957	85.532	677.845	46.793
norank_p__Rhodothermaeota	0	0	0	0	0	0	41.131	3.607	13.61	4.011
norank_p__Spirochaetes	1812.02	487.127	175.17	17385.3	483.21	1846.59	136.409	46.776	80.081	147.585
norank_p__Streptophyta	458.845	444.28	64.23	190.452	698.302	6319.79	19.725	28.752	88.413	25.299
norank_p__Tenericutes	45.94	80.218	280.031	109.063	54.313	79.978	119.812	21.43	26.036	904.642
norank_p__Thaumarchaeota	0	0	0	15.283	29.778	5.748	0	0.395	9.783	1.485
norank_p__Verrucomicrobia	15571.4	3486.66	970.999	3514.73	825.43	1053.49	998.8	33.745	124.781	101.312
norank_p__Zoopagomycota	0	0	0	62.499	54.037	70.53	9.389	0	0	0
norank_p__candidate_division_CPR3	0	0	0	0	0	4.262	0	0	0	0
norank_p__candidate_division_KD3-62	0	0	0	68.193	3.649	6.673	0	0	0	0
norank_p__candidate_division_NC10	5.412	0	1.438	100.269	29.492	9.944	0	0	0	0
norank_p__candidate_division_WOR-3	279.543	47.502	28.431	2.997	0.572	0	0	0	0	0
norank_p__candidate_division_WWE3	34.196	0	39.934	2.553	51.543	8.215	7.684	20.185	0	182.394
norank_p__candidate_division_Zixibacteria	1051.18	359.052	76.444	47.618	13.949	7.253	78.689	0	0	12.154

## Sheet: order
	A1	A2	A3	B1	B2	B3	C3	C7	C8	C11
Acholeplasmatales	83.936	116.477	303.15	738.361	86.796	229.039	270.419	28.045	39.795	1120.2
Acidaminococcales	2491.98	1494.45	2310.22	1631.6	415.791	959.362	3979.96	2630.5	1153.9	5938.31
Acidiferrobacterales	519.852	102.449	67.049	13.837	0	1.047	0	0	0	0
Acidimicrobiales	617.001	19.649	1.657	5.952	2.242	10.207	0	0	0	0
Acidithiobacillales	28.367	0	0.808	16.389	5.947	12.15	5.277	6.44	36.982	12.604
Acidobacteriales	2323.58	686.098	497.793	379.633	252.371	140.386	4.906	0	0	16.623
Actinomycetales	491.283	499.483	120.556	396.261	61.92	91.141	227.989	42.901	45.877	103.613
Aeromonadales	791.106	311.6	305.163	1128.86	341.002	402.633	1135.67	32349.6	63434.3	1065.42
Alteromonadales	1123.74	658.143	308.311	730.858	504.678	128.552	59.999	1153.19	3583.09	15.821
Anaerolineales	3226.89	1440.31	550.229	505.177	1025.05	738.232	226.483	27.869	64.969	143.208
Anaeroplasmatales	0	0	0	0	0	19.142	0	0	0	0
Aquificales	0	0	1.027	16.999	3.902	8.562	26.59	0	4.638	1.872
Archaeoglobales	7.901	2.836	0	0	0	0	0	0	0	0
Ardenticatenales	4.145	0	0	0	0	0	0	0	0	0
Bacillales	16869.7	8598.62	9329.74	12347.5	11101.8	8161.71	7728.23	2238.15	1658.35	4862.26
Bacteriovoracales	0	0	0	66.974	2.154	69.511	13.565	1.723	16.21	6.7
Bacteroidales	392570	197105	405874	334354	512201	261893	285988	264943	350394	358218
Bacteroidetes_Order_II._Incertae_sedis	662.452	142.102	20.829	31.229	43.805	22.852	53.137	12.131	23.738	6.453
Balneolales	1121.67	323.248	56.148	46.068	23.457	3.907	1.853	1.95	12.144	26.328
Bdellovibrionales	16442.7	803.133	121.747	127.519	21.413	13.552	171.322	5.406	62.721	11.964
Bifidobacteriales	1848.83	105614	894.352	37217.3	709.441	926.645	916.449	59465.6	11962.1	1172.34
Brachyspirales	120.277	192.59	288.552	236.365	24.008	105.551	70.59	232.451	64.617	13.294
Burkholderiales	24184	3717.13	7374.5	4482.38	2952.73	7950.31	6595.01	7890.6	5655.56	2707.3
Caldilineales	31.275	22.89	4.054	22.859	15.026	32.91	0	20.891	7.105	0.626
Caldisericales	16.695	45.173	0.192	0	0	0	0	0	0	0
Calditrichales	0	0	0	15.543	41.045	3.197	31.755	0	0	1.105
Campylobacterales	695.439	870.187	987.241	5830.96	1085.62	1096.79	71.348	54.645	172.959	102.284
Candidatus_Altiarchaeales	337.069	5.824	2.095	0	0	0	0	0	0	0
Candidatus_Brocadiales	0	0	0	93.128	52.631	46.537	59.356	0	1.741	160.05
Candidatus_Fermentibacterales	0	0	0	0	18.511	4.056	0	0	0	0
Candidatus_Gastranaerophilales	305.116	84.47	296.425	65.63	2.979	21.918	30.309	29.736	374.193	201.676
Cardiobacteriales	5.815	0	1.246	30.009	0	0	0	0	0	0
Catenulisporales	0	0	0	0	0.11	0	270.138	1.799	30.307	19.6
Caulobacterales	783.737	277.266	333.276	74.518	9.992	32.984	37.082	26.726	7.668	5.602
Cellvibrionales	806.305	153.749	74.499	29.855	17.456	40.939	116.191	300.496	882.426	64.598
Chitinispirillales	125.761	21.978	4.82	64.948	9.047	6.177	0.821	0	0	0
Chitinivibrionales	0.907	0	0	17.185	20.698	33.452	0	0	0	0
Chitinophagales	3184.43	622.441	215.636	500.229	398.138	276.978	170.234	295.151	146.258	112.195
Chlamydiales	1218.01	281.875	258.121	5129.45	646.05	1931.57	362.001	927.567	826.893	1476.96
Chlorobiales	1334.35	341.935	121.403	146.708	135.81	91.194	8.548	7.962	12.524	51.03
Chloroflexales	413.695	302.89	88.304	161.083	23.886	34.976	45.229	2.404	11.806	6.615
Chromatiales	5008.4	1148.36	290.974	690.61	1666.33	613.68	63.91	498.178	1207.15	20.819
Chroococcales	591.526	3.241	4.163	151.948	0.835	6.758	11.39	2.161	4.786	14.554
Chrysiogenales	195.132	24.967	0	0	0	0	0	0	0	0
Chthoniobacterales	155.956	9.724	26.431	115.593	23.601	13.814	0	0	0	0
Chthonomonadales	39.392	11.698	28.17	0	0	0	0	0	0	0
Clostridiales	498130	228513	246654	409808	291093	297515	308225	434304	239687	252462
Coprothermobacterales	0	0	0	0	0	0	22.639	0	0	35.04
Coriobacteriales	5449.13	9290.75	1232.58	8702.08	846.669	1224.73	827.495	2197.18	2357.34	830.332
Corynebacteriales	3701.47	1541.44	588.766	1123.1	308.718	267.526	446.579	265.179	178.2	321.427
Cytophagales	8671.02	2538.94	1191.85	1490.73	5000.27	3633.32	289.623	1361.71	729.264	454.122
Deferribacterales	160.878	7.09	12.942	54.045	1.836	20.628	25.509	22.27	8.444	24.132
Dehalococcoidales	11.831	0	8.039	10.985	10.19	25.114	0.891	0	4.49	35.167
Deinococcales	304.37	217.812	167.363	33.853	62.03	25.609	12.288	22.052	20.319	54.021
Desulfarculales	460.124	85.99	54.218	91.495	9.487	7.674	51.784	1.185	6.809	15.792
Desulfobacterales	5903.65	1456.67	561.419	969.064	225.375	175.529	1087.74	158.025	310.815	126.325
Desulfovibrionales	7585.35	1607.99	636.741	1309.68	1810.35	8254.33	1334.35	893.241	1589.16	204.002
Desulfurellales	270.922	73.583	28.102	25.08	1.55	13.123	0	0	5.378	0
Desulfurobacteriales	236.38	20.713	2.944	0	0	0	0	0	0	0
Desulfurococcales	2.547	46.641	23.884	4.113	37.088	10.113	0	27.138	4.539	6.095
Desulfuromonadales	3178.2	857.828	166.104	790.209	122.708	84.382	189.955	108.004	273.481	25.333
Dictyoglomales	77.417	19.801	3.396	1.56	33.538	17.226	0	0	0	0
Eggerthellales	7375.27	11148.8	841.808	1337.91	1211.18	1742.76	876.415	623.842	725.194	597.746
Elusimicrobiales	1750.07	382.652	67.639	73.329	8.112	14.235	822.254	1818.45	7088.29	9.712
Endomicrobiales	296.943	6.938	1.027	6.955	5.309	0	0	0	5.815	0
Enterobacterales	1791.99	1192.67	496.42	916.3	817.167	968.835	525.772	2081.31	4167.13	787.344
Entomoplasmatales	0	0	0	0	0	0	11.432	3.304	1.818	84.81
Erysipelotrichales	3988.43	2471.88	2953.68	5643.78	4776.88	4871.57	12182.2	2319.91	2235.36	27916.9
Ferrovales	0	0	0	60.887	3.089	0.664	0	0	0	0
Fervidicoccales	0	0	0	0	0	0	0	0	0	0
Fibrobacterales	9020.29	5752.28	1304.32	2540.43	12052.4	11393.6	1636.8	7340.7	4019.09	612.05
Fimbriimonadales	96.227	2.228	76.841	96.818	3.078	12.393	0	0	0	0
Flavobacteriales	8135.09	3788.89	2021.55	2075.78	6231.87	4752.18	770.519	1840.98	1180.76	845.888
Frankiales	255.723	11.749	0.616	74.683	358.073	89.802	0	0	0	2.097
Fusobacteriales	1315.98	725.345	379.196	575.374	178.05	226.084	175.013	406.628	576.048	478.657
Gemmatimonadales	684.04	176.285	60.339	90.483	5.913	1.944	23.643	0	0	0
Geodermatophilales	226.593	90.852	6.738	10.612	14.455	0	0.133	0.723	11.911	0.415
Gloeobacterales	117.773	6.735	0	1.116	11.992	14.917	10.112	0	0.627	0
Glycomycetales	0.734	1.469	6.258	0.868	22.853	23.264	0.632	0.378	3.158	0
Halanaerobiales	764.625	159.37	134.539	370.684	208.369	171.042	135.335	38.916	16.415	153.167
Halobacteriales	97.595	26.08	78.991	34.711	21.018	5.851	14.534	2.858	7.978	64.76
Haloferacales	12.924	107.817	5.04	37.646	0	0	2.737	30.391	2.551	0
Haloplasmatales	0	0	16.557	24.832	36.111	46.827	85.475	2.102	0	274.656
Herpetosiphonales	2.605	0	18.31	8.05	28.855	6.066	3.228	1.807	2.248	1.013
Holophagales	22.941	7.799	11.654	70.291	5.54	2.065	247.858	7.464	62.997	22.767
Holosporales	32.368	41.628	8.682	7.058	25.041	85.822	1.839	0	0	0
Hydrogenophilales	530.647	43.552	21.255	0	22.963	7.141	0	0	0	0
Ignavibacteriales	67.414	86.75	43.919	29.69	257.757	217.197	61.798	101.9	20.285	26.834
Immundisolibacterales	0	0	0	40.126	3.847	0	0	0	0	0
Jiangellales	511.132	168.233	127.923	50.409	29.338	13.234	0	0	0	0
Kiloniellales	36.413	309.22	154.34	0	0	0	0	0	0	0
Kineosporiales	173.86	52.617	0.986	0	0	0	18.59	0	2.918	0
Kiritimatiellales	11504.1	2559.55	819.893	1274.64	249.977	233.452	3.193	0	0	1.738
Kordiimonadales	0	0	10.956	0	0	0	0	4.901	1.797	6.045
Kosmotogales	91.594	52.82	81.129	92.054	74.879	94.112	7.852	0	2.777	7.453
Ktedonobacterales	4.246	0	0	7.151	12.751	6.804	0	0	4.863	0
Lactobacillales	5879.4	3011.89	1772.89	3214.11	1363.36	1520.67	1720.69	2140.78	8010.3	3149.42
Legionellales	149.033	30.639	15.776	81.152	7.222	25.657	4.119	64.279	87.137	1.816
Lentisphaerales	78.842	12.002	10.257	55.606	86.993	94.868	0	0	0	0
Limnochordales	77.186	77.381	7.258	15.149	1.22	5.337	0	0	0	0
Magnetococcales	48.545	8.204	77.321	0	0	0	0	0	0	0
Marinilabiliales	47733.8	39748.9	3265.7	798.051	4123.17	1527.58	2530.45	59999.7	22996	193.089
Mariprofundales	272.146	16.256	0.945	1.788	0	0	8.849	0	3.404	2.294
Mesoaciditogales	0	0	0	2.769	10.41	1.14	3.172	0	1.473	1.492
Methanobacteriales	2147.5	935.356	638.151	8634.11	991.216	1275.37	1647.87	46.393	4480.97	2950.13
Methanocellales	0	0	0	62.167	9.662	2.664	0	0	0	0
Methanococcales	44.357	11.546	13.572	2.532	3.155	1.234	29.516	2.825	7.429	96.682
Methanomassiliicoccales	20080.1	32096.2	12237.2	6951.67	6185.29	24454.7	1402.8	13.14	284.579	540.396
Methanomicrobiales	18102.1	33523.5	9952.26	8708.25	11309.6	56773.1	678.45	4.783	48.364	277.029
Methanosarcinales	576.573	104.324	64.283	364.538	138.273	177.857	2.337	33.106	17.049	19.768
Methylacidiphilales	375.656	168.385	32.457	1.736	0	0	0	0	0	0
Methylococcales	1761.67	409.744	179.635	148.114	8.508	19.19	40.492	49.913	234.4	14.906
Micrococcales	4188.34	2262.64	617.947	502.678	3233.95	1937.73	761.656	2529.23	625.406	822.321
Micromonosporales	1933.6	726.359	152.834	260.371	144.724	56.957	91.167	1.118	12.475	50.382
Mycoplasmatales	223.773	64.669	124.87	157.746	79.859	123.639	379.348	10.484	54.917	311.708
Myxococcales	6185.42	2104.33	1117.8	8418.83	3007.91	3295.62	2359.18	198.135	498.196	674.776
Nakamurellales	0	0	0	77.473	4.034	3.243	0	0	0	0
Natranaerobiales	316.301	121.591	34.401	10.396	0	0	0	0	0	7.96
Natrialbales	0	0	0	46.368	2.154	21.674	0	0	0	0
Nautiliales	45.063	65.683	2.479	0	0	0	0	53.09	24.098	0
Neisseriales	1725.89	979.013	210.638	268.298	31.745	126.153	236.349	481.33	706.985	129.937
Nevskiales	0	0	0	44.456	7.739	1.673	0	9.374	1.635	0
Nitriliruptorales	98.66	1.924	4.971	1.085	0	0	0.611	0	0	0
Nitrosomonadales	391.183	103.107	100.205	98.42	24.513	55.883	66.451	5.775	33.845	117.212
Nitrosopumilales	0	0	0	6.944	23.425	4.281	0	0	0	0
Nitrospinales	0	0	0	0	0	0	0	3.758	12.13	0
Nitrospirales	120.68	0	5.259	77.896	29.405	18.516	14.73	0	18.114	1.738
Nostocales	1122.56	426.71	1627.16	226.818	45.345	87.783	350.475	477.892	246.206	42.154
Oceanospirillales	1565.82	662.752	147.985	312.112	52.213	87.503	132.355	953.855	2409.16	123.391
Oligoflexales	7.369	0	0	0	0	0	0	4.061	0	0
Opitutales	5923.48	1373.51	432.182	992.717	228.148	113.112	238.979	0	4.236	7.594
Orbales	24.683	0	41.153	26.052	116.331	18.384	35.103	75.193	219.48	92.474
Oscillatoriales	196.37	72.57	48.809	396.002	809.021	258.874	69.3	216.292	72.652	1.541
Parachlamydiales	286.797	67.101	41.058	13.32	24.931	37.47	4.962	14.83	15.809	0
Parvularculales	0	0	0	0	0	0	7.172	0	0	91.271
Pasteurellales	508.224	99.359	139.125	92.756	254.362	636.543	22.31	711.804	1194.91	163.963
Pelagibacterales	1.238	0	89.66	0	0	4.823	0	3.438	31.076	1.464
Petrotogales	0	0	0	74.446	55.642	45.302	30.331	3.733	8.599	11.901
Phycisphaerales	183.171	1.063	29.265	25.453	1.033	2.253	25.643	0	1.149	6.179
Planctomycetales	15740.8	4894.92	2947.09	1461.56	336.311	218.349	430.34	183.574	90.984	93.255
Pleurocapsales	0	0	0	0	0	27.395	0	0	0	0
Propionibacteriales	752.418	119.261	648.408	221.908	214.481	199.063	89.798	20.034	9.607	47.954
Pseudomonadales	4874.9	1555.83	974.645	885.849	413.417	210.262	246.405	533.077	849.391	254.149
Pseudonocardiales	1114.95	523.234	289.905	91.411	94.643	85.849	43.643	51.601	26.303	8.016
Puniceicoccales	3176.73	390.197	166.282	838.602	270.509	137.674	92.093	13.644	6.541	42.064
Rhizobiales	9068.17	2746.27	885.922	2174.7	505.272	723.722	653.815	374.352	754.086	1619.4
Rhodobacterales	3236.25	895.607	486.839	493.937	466.148	387.312	329.107	396.773	387.628	151.463
Rhodocyclales	864.55	303.396	79.759	161.157	96.479	141.656	94.043	113.605	266.899	42.198
Rhodospirillales	4863.71	1695.39	2639.94	3286.93	1033.46	2530.34	1489.79	384.045	3902.09	342.408
Rhodothermales	444.696	88.32	30.293	5.25	34.054	4.86	6.891	14.023	1.121	0
Rickettsiales	47.351	13.876	25.993	10.644	3.528	33.788	7.236	1.278	1.297	0
Rubrobacterales	0	0	0	0	0	0	0	0	0	0
Salinisphaerales	0	0	40.263	5.208	0	0	0	0	0	39.636
Saprospirales	1405.52	322.389	189.315	88.726	751.29	400.054	16.653	284.616	88.758	0
Selenomonadales	3111.05	1066.53	1950.71	1970.57	931.066	823.037	662.855	1706.98	511.533	1673.27
Silvanigrellales	54.734	0	6.464	0	0	0	0	0	0	0
Solibacterales	520.889	48.009	18.899	126.517	6.002	13.366	0	0	0	0
Solirubrobacterales	415.68	98.347	62.996	5.291	5.21	7.963	0	0	0	0
Sphaerobacterales	138.282	9.622	2.109	0	0	0	0	0	0	1.281
Sphingobacteriales	3918.05	788.444	995.547	1252.82	1348.51	1034.33	176.421	1271.71	586.756	291.301
Sphingomonadales	3054.33	573.925	218.638	446.142	98.646	85.858	41.454	26.894	109.212	4.519
Spirochaetales	13741.3	5870.34	9981.33	97157.6	10210.1	21033.5	70035	9689.82	17112	34198.1
Streptomycetales	4101.5	2119.27	686.888	999.9	1519.33	194.65	342.921	964.878	351.89	593.474
Streptosporangiales	86.988	159.826	11.669	148.591	151.362	75.436	0	73.376	0.888	0
Sulfolobales	10.204	0	9.682	0	0	0	0	0	0	0
Synechococcales	73.776	116.731	65.01	459.266	581.436	120.262	19.811	192.047	73.125	28.931
Synergistales	4873.47	1084.1	605.514	842.754	508.13	597.23	461.601	164.757	246.346	397.961
Syntrophobacterales	980.912	392.83	87.414	260.919	29.592	39.004	218.454	21.412	71.109	17.643
Thermales	427.441	66.392	44.837	15.15	20.874	9.515	0	0	0	3.35
Thermoanaerobacterales	3943.82	2110.97	1625.91	2016.56	1900.72	1564	479.143	485.053	709.82	581.361
Thermococcales	552.164	195.58	40.659	30.309	8.947	23.039	0	0.496	5.681	18.186
Thermodesulfobacteriales	3.454	0	0	19.417	8.113	1.449	16.772	0	2.671	11.851
Thermoflexales	484.303	243.538	39.139	2.935	0	0	0	0	0	0
Thermogemmatisporales	1.137	0	0	0	1.517	7.674	24.366	0.925	17.634	2.111
Thermoleophilales	203.004	5.621	12.257	3.286	2.341	0	0	0	0	0
Thermomicrobiales	0	0	0	6.758	1.264	2.776	0	0	0	0
Thermoplasmatales	965.08	3603.64	407.078	364.433	215.119	1271.29	515.863	99.697	141.59	74.352
Thermoproteales	0	0	0	63.76	2.748	0	0	0	0	0
Thermotogales	42.01	21.422	52.562	263.233	40.694	30.947	17.376	2.186	0	0.823
Thiotrichales	813.487	156.637	76.98	103.987	118.759	56.472	26.106	69.291	175.084	3.047
Tissierellales	1221.51	832.861	420.565	1031.48	575.614	485.883	440.31	230.19	95.192	886.915
Veillonellales	957.551	516.146	420.296	95194	1070.08	742.115	238.335	572.493	4660.93	335.404
Verrucomicrobiales	13287.7	2646.81	2636.29	2064.35	520.794	310.917	227.934	14.283	32.168	32.753
Vibrionales	142.368	134.303	133.77	3384.6	998.174	409.251	273.78	3027.35	1654.32	288.704
Xanthomonadales	2165.13	703.166	212.45	569.755	217.174	86.895	202.87	356.152	385.348	22.344
norank_c__Acidobacteria_subdivision_6	276.189	123.668	3.547	107.347	3.133	3.953	20.709	0	1.833	0
norank_c__Aconoidasida	0	0	0	4.485	24.436	42.976	17.959	0	0	0
norank_c__Actinobacteria	0	52.313	0	9.579	23.71	14.506	0	0.992	3.411	2.646
norank_c__Actinopteri	0	3.241	1.178	0	0	0	1.628	0.345	6.696	123.707
norank_c__Alphaproteobacteria	762.997	224.142	77.266	50.15	7.134	34.573	63.573	15.04	83.105	9.923
norank_c__Anaerolineae	453.171	180.336	40.139	42.431	11.63	27.564	0.365	0	0	0
norank_c__Appendicularia	23.805	46.743	3.136	1.416	0	7.141	31.404	3.985	4.8	0
norank_c__Bacteroidia	1127.6	294.179	73.897	78.279	538.138	150.735	131.314	1463.83	585.607	26.377
norank_c__Betaproteobacteria	1450.61	425.647	105.984	645.968	87.367	59.407	204.838	79.388	207.644	52.157
norank_c__Blastocatellia	203.076	32.816	39.25	84.871	1.935	0	0	0	0	0
norank_c__Candidatus_Lambdaproteobacteria	24.87	7.343	6.998	0	0	0	23.46	0.361	6.407	2.604
norank_c__Candidatus_Muproteobacteria	13.371	0	0.945	40.695	2.638	0.411	0	0	0	0
norank_c__Candidatus_Peribacteria	0	0	0	0	0	1.168	0	0	0	0
norank_c__Candidatus_Riflemargulisbacteria	72.697	192.948	181.498	32.179	39.221	23.058	0	0	0	0
norank_c__Clostridia	378.218	459.577	382.371	327.819	646.82	250.099	169.553	47.004	76.543	113.692
norank_c__Dehalococcoidia	560.799	261.06	52.15	58.913	48.245	65.089	8.442	0	0	0
norank_c__Deltaproteobacteria	4281.3	1488.88	379.318	3592.41	8633.12	2744.02	17770.7	548.174	4367.52	1477.51
norank_c__Dothideomycetes	0	0	0	0	12.026	3.954	0	0	0	0
norank_c__Enteropneusta	13.975	17.725	214.638	0.61	0.912	1.981	0	7.785	0	0
norank_c__Epsilonproteobacteria	14.709	42.742	10.244	0	0	0	74.127	16.058	4.412	6.299
norank_c__Flavobacteriia	290.137	291.952	14.393	1.168	27.26	29.862	0	0	11.242	0
norank_c__Fusobacteriia	14.133	0	0	0	2.44	10.141	0	0	0	0
norank_c__Gammaproteobacteria	665.401	92.574	84.443	372.928	50.42	48.517	453.229	229.737	887.775	122.258
norank_c__Gastropoda	0	24.866	0	35.538	77.627	31.33	101.412	7.07	41.528	0
norank_c__Hadesarchaea	1.439	0	2.287	0	0	0	0	0	0	0
norank_c__Ichthyosporea	0	76.774	0	5.942	0.78	0	0	0	0	0
norank_c__Ignavibacteria	52.992	4.051	6.464	39.3	139.491	84.343	9.586	15.62	65.104	16.672
norank_c__Leotiomycetes	55.079	2.228	18.981	7.885	21.545	18.048	103.595	30.778	65.824	0
norank_c__Mammalia	419.423	214.976	62.558	71.324	7.706	3.963	0	0	3.552	1.59
norank_c__Nitrospira	113.801	75.102	13.723	6.727	13.312	0	0	0	0	0
norank_c__Olpidiomycetes	0	0	0	0	5.683	8.963	4.161	0	0	0
norank_c__Opitutae	1607.63	203.48	83.853	336.449	51.61	11.15	243.388	4.38	21.328	12.64
norank_c__Phycisphaerae	6096.36	2198.27	500.972	552.103	110.099	113.131	121.393	5.019	39.222	18.593
norank_c__Planctomycetia	168.721	86.446	61.352	30.123	0	0	0	0	0	0
norank_c__Spartobacteria	1710.14	572.965	145.329	187.632	8.003	6.113	0	0	0	0
norank_c__Sphingobacteriia	0	0	0	4.206	106.097	58.127	2.147	0	0	0
norank_c__Spirochaetia	450.711	36.006	43.179	22.89	46.816	25.478	33.713	1.328	4.144	3.357
norank_c__Theionarchaea	30.958	0	4.821	15.294	5.705	9.926	0	0	0	0
norank_c__Thermoleophilia	0	0	0	0	0	0	0	0	0	0
norank_c__Thermoplasmata	2742.19	6247.31	1082.57	890.246	702.565	4479.01	34.126	2.421	7.394	7.722
norank_c__Tissierellia	604.653	1445.83	2346.95	361.135	665.274	176.838	475.22	143.405	103.071	365.35
norank_c__Verrucomicrobiae	1212.79	173.752	78.703	139.363	13.477	28.816	9.965	0.555	9.98	1.225
norank_c__Zetaproteobacteria	152.544	3.09	2.821	15.222	15.07	20.414	9.347	0	0	0
norank_d__Archaea	106.431	3.545	12.01	71.603	11.586	22.665	3.333	0	0	0
norank_d__Bacteria	35821.3	15139.1	9408.9	12979.2	18623.7	12728.4	15306.7	2908.17	3086.07	6614.67
norank_d__Eukaryota	904.576	3680.81	2130.16	2953.07	1792.67	1488.43	307.048	8.315	40.745	149.373
norank_d__Viruses	5379.03	27610.7	111687	8658.76	40545.6	40255	145.405	207.231	12481.3	201.128
norank_d__norank	1821.7	1233.29	2210	1364.8	1470.96	660.845	491.049	1190.23	493.717	1900.31
norank_k__Fungi	91.248	4.001	0	0	0	0	0	0	0	0
norank_p__Acidobacteria	5265.92	1330.82	339.055	684.956	152.109	54.078	358.751	41.395	208.667	13.596
norank_p__Actinobacteria	368.575	99.714	24.747	139.64	3.869	14.365	2.323	0	0	10.732
norank_p__Armatimonadetes	4982.14	851.092	349.38	418.684	198.41	226.216	71.65	1.622	30.822	2.815
norank_p__Ascomycota	0	0	7.245	13.641	9.959	9.44	0	0	0	0.317
norank_p__Bacteroidetes	11394	6371.13	2492.45	2814.18	19128.1	14626.3	856.134	3770	1717.37	340.758
norank_p__Candidatus_Acetothermia	533.669	168.791	45.001	108.547	6.089	0.935	0	0	0	0
norank_p__Candidatus_Amesbacteria	154.085	17.927	13.873	9.631	2.957	1.075	0	0	0	0
norank_p__Candidatus_Aminicenantes	847.841	71.658	59.326	60.608	1.748	3.953	0	0	0	0.176
norank_p__Candidatus_Atribacteria	0	0	0	25.545	99.777	9.833	43.004	1.261	14.512	4.208
norank_p__Candidatus_Azambacteria	0	0	0	0	0	0	0	0	0	0
norank_p__Candidatus_Bathyarchaeota	77.315	47.4	24.966	11.274	14.037	24.722	11.145	1.841	3.813	0
norank_p__Candidatus_Berkelbacteria	0	0	1.643	32.769	0.385	0.206	0	0	0	0
norank_p__Candidatus_Buchananbacteria	5.081	0	1.274	3.793	9.981	4.15	0	0	0	0
norank_p__Candidatus_Cloacimonetes	81.965	96.676	34.415	36.789	174.997	57.752	5.817	0.631	16.232	0.697
norank_p__Candidatus_Colwellbacteria	67.759	27.954	2.232	0	0	0	0	0	0	0
norank_p__Candidatus_Curtissbacteria	133.705	4.001	0	8.99	6.771	4.898	0	0	0	0
norank_p__Candidatus_Dadabacteria	0	0	0	1.302	4.408	2.654	0	0	0	0
norank_p__Candidatus_Daviesbacteria	5.397	0	0	0	0	0	0	0	0	0
norank_p__Candidatus_Delongbacteria	0	0	0	9.187	451.529	643.075	0	0	0	0.359
norank_p__Candidatus_Desantisbacteria	848.891	57.529	36.552	86.122	3.429	0	0	1.042	0.86	3.477
norank_p__Candidatus_Diapherotrites	17.17	2.228	18.09	0	0	0	0	0	0	0
norank_p__Candidatus_Doudnabacteria	0	0	0	0	0	0	0	35.931	114.793	0
norank_p__Candidatus_Edwardsbacteria	134.756	5.064	1.397	35.031	21.577	5.552	0	0	0	0
norank_p__Candidatus_Eisenbacteria	394.236	88.218	1.862	0	0	0	0	0	0	0
norank_p__Candidatus_Falkowbacteria	0.921	0	4.93	0	16.048	17.628	0	0	0	0
norank_p__Candidatus_Fermentibacteria	0	0	1	7.151	19.236	19.749	0	0	0	0
norank_p__Candidatus_Firestonebacteria	3.253	0	1.821	33.658	6.551	31.994	16	0	1.107	0
norank_p__Candidatus_Fischerbacteria	0	0	0	36.303	6.035	6.636	0	0	0	0
norank_p__Candidatus_Fraserbacteria	102.848	46.338	6.916	0	0	4.542	0	0	0	0
norank_p__Candidatus_Giovannonibacteria	0	0	0	0	0	0	46.408	0	0	6.221
norank_p__Candidatus_Glassbacteria	89.218	11.951	19.68	16.989	29.921	12.207	13.376	0	2.333	1.049
norank_p__Candidatus_Gottesmanbacteria	157.453	34.234	15.448	15.118	3.408	9.542	0	2.337	0	1.942
norank_p__Candidatus_Handelsmanbacteria	721.217	400.68	64.023	132.676	63.557	13.572	0	0	0	0
norank_p__Candidatus_Heimdallarchaeota	0	0	0	0	0	0	1.797	0	0	59.334
norank_p__Candidatus_Hydrogenedentes	501.646	85.838	59.559	2.439	25.359	22.881	0	0	0	0
norank_p__Candidatus_Jorgensenbacteria	0	0	0	0	0	0	0	0	0	0
norank_p__Candidatus_Kaiserbacteria	1.54	0	1.123	49.881	4.507	0	24.962	0	0	0
norank_p__Candidatus_Kryptonia	7.844	10.888	9.97	63.408	16.741	1.075	18.548	0	0	0
norank_p__Candidatus_Latescibacteria	1.425	29.272	42.988	49.003	0	0.785	9.832	0	0	3.132
norank_p__Candidatus_Levybacteria	0	0	0	13.165	0	0	0	0	0	0
norank_p__Candidatus_Lindowbacteria	2.188	0	4.903	0	0	0	0	0	0	0
norank_p__Candidatus_Liptonbacteria	0	0	0	0	0	0	0	0	0	13.076
norank_p__Candidatus_Lloydbacteria	295.619	19.852	3.602	0	0	0	0	0	0	0
norank_p__Candidatus_Lokiarchaeota	0	0	0	3.534	1	2.178	1.018	0	0.832	7.734
norank_p__Candidatus_Magasanikbacteria	46.746	12.407	0	137.854	15.048	24.853	2.779	12.913	1.565	5.56
norank_p__Candidatus_Melainabacteria	20.724	24.916	213.106	54.521	0.33	4.412	0	28.955	175.132	1.851
norank_p__Candidatus_Micrarchaeota	0	0	0	3.162	3.561	0	13.158	3.598	9.839	0
norank_p__Candidatus_Microgenomates	0	0	0	0	9.047	0.823	0	0	0	0
norank_p__Candidatus_Moranbacteria	397.085	131.466	45.44	0	3.825	22.955	40.562	0	0	15.166
norank_p__Candidatus_Nealsonbacteria	0	0	0	71.148	0.89	0	23.327	0.698	0	1.583
norank_p__Candidatus_Nomurabacteria	0	0	3.561	0	0	0	0	0	0	0
norank_p__Candidatus_Omnitrophica	977.344	265.973	264.857	272.037	45.617	75.856	206.586	5.489	44.615	186.123
norank_p__Candidatus_Parcubacteria	0	0	0	0	0	0	48.078	13.384	34.557	15.736
norank_p__Candidatus_Peregrinibacteria	18.351	36.309	168.226	12.659	52.136	135.413	0	0	0.5	0.697
norank_p__Candidatus_Portnoybacteria	0	0	0	54.242	5.001	2.524	0	0	0	0
norank_p__Candidatus_Raymondbacteria	693.942	24.815	5.218	0	0	0	0.295	0	0	0
norank_p__Candidatus_Riflebacteria	0	0	0	0	0	0	0	0	0	0
norank_p__Candidatus_Roizmanbacteria	0	0	0	3.617	3.056	16.693	0	0	0	1.942
norank_p__Candidatus_Rokubacteria	422.128	144.684	35.291	56.794	52.873	44.424	9.439	0	16.668	4.983
norank_p__Candidatus_Ryanbacteria	0	0	0	0	6.892	9.076	0	0	0	0
norank_p__Candidatus_Saccharibacteria	518.47	277.873	39.427	140.52	119.245	119.562	479.694	237.47	80.476	42.261
norank_p__Candidatus_Schekmanbacteria	335.299	20.105	16.571	0	0	0	0	0	0	0
norank_p__Candidatus_Shapirobacteria	0	0	2.712	0	0	0	0	0	0	0
norank_p__Candidatus_Spechtbacteria	0	0	0	0	0	0	15.453	0	0	0
norank_p__Candidatus_Staskawiczbacteria	0	0	0	0	0	0	0	0	0	0
norank_p__Candidatus_Taylorbacteria	0	0	9.381	0	0	0	0	0	0	0
norank_p__Candidatus_Tectomicrobia	875.387	213.051	60.175	12.091	12.598	13.815	0	0	0	0
norank_p__Candidatus_Terrybacteria	0	0	0	8.443	0	0	0	0	0	0
norank_p__Candidatus_Thorarchaeota	0	5.976	51.999	0	14.807	1.178	0	0	0	0
norank_p__Candidatus_Uhrbacteria	561.591	257.059	58.846	74.166	120.926	8.814	62.948	0	2.185	3.856
norank_p__Candidatus_Wallbacteria	0	0	0	21.05	1.308	12.066	0	0	0	0
norank_p__Candidatus_Wildermuthbacteria	0	0	0	0	0	0	4.898	0	0	0
norank_p__Candidatus_Woesearchaeota	8.132	0	0	1.013	0	0	25.186	7.103	9.078	14.863
norank_p__Candidatus_Woesebacteria	421.538	277.165	34.525	3.317	0	3.776	2.267	15.83	0	45.203
norank_p__Candidatus_Wolfebacteria	0	0	0	58.758	0	1.112	0	0.782	3.517	16.538
norank_p__Candidatus_Yanofskybacteria	10.291	2.785	6.053	0	0	0	0	0	0	0
norank_p__Candidatus_Yonathbacteria	0	0	0	1.447	2.726	8.851	0	0	0	0
norank_p__Candidatus_Zambryskibacteria	0	0	0	0	0	0	36.415	0	0	5.201
norank_p__Chlamydiae	4.102	0	0	0	0	0	0	0	0	0
norank_p__Chlorobi	4.303	0	49.918	0	0	0	0	0	0	0
norank_p__Chloroflexi	1325.63	455.425	181.454	221.484	233.958	217.214	109.736	27.113	35.762	112.531
norank_p__Chordata	0	13.37	0	0	0	0	0	15.544	15.52	0
norank_p__Chromerida	0	29.676	0	3.875	1.825	0.785	0.947	4.447	29.588	6.855
norank_p__Crenarchaeota	16.22	26.03	3.533	0	0	0	0	0	0	0
norank_p__Cyanobacteria	5.397	0	0	63.346	2.946	0	12.624	0.942	1.558	6.728
norank_p__Elusimicrobia	1362.31	388.678	104.848	424.347	396.095	372.939	78.78	27.248	31.653	7.713
norank_p__Entoprocta	0	0	0	0.878	17.753	15.076	2.021	0	0	0
norank_p__Euryarchaeota	142.613	169.449	37.291	19.634	5.595	6.618	13.025	0	3.778	1.02
norank_p__Fibrobacteres	0	15.547	0	0.33	222.055	84.073	26.779	1.74	52.311	3.47
norank_p__Firmicutes	75118.2	58076.9	67297	101139	112684	82235.1	72819.9	16500	18103.5	78140.9
norank_p__Gemmatimonadetes	891.378	107.362	41.701	174.652	117.859	6.552	6.59	0	5.631	0
norank_p__Ignavibacteriae	0	0	0	11.419	1.286	0	3.502	0.984	0	0
norank_p__Lentisphaerae	108393	22909.1	6790.67	10693.2	2838.87	3761.85	370.706	255.638	114.919	65.247
norank_p__Microsporidia	0	0	0	0	0	0	0	16.94	0	0
norank_p__Nitrospinae	14.421	7.698	0	1.664	18.896	3.094	0	0	0	0
norank_p__Nitrospirae	1484.57	385.893	121.597	94.44	90.917	62.388	73.994	2.563	17.05	11.943
norank_p__Orthonectida	0	0	0	0	0	0	0	0	0	0
norank_p__Planctomycetes	6744.63	1982.28	1392.69	581.047	109.691	90.841	279.865	6.499	35.311	15.202
norank_p__Proteobacteria	2736.01	547.693	1051.12	79.672	132.148	311.176	528.957	85.532	677.845	46.793
norank_p__Rhodothermaeota	0	0	0	0	0	0	41.131	3.607	13.61	4.011
norank_p__Spirochaetes	1812.02	487.127	175.17	17385.3	483.21	1846.59	136.409	46.776	80.081	147.585
norank_p__Tenericutes	45.94	80.218	280.031	109.063	54.313	79.978	119.812	21.43	26.036	904.642
norank_p__Thaumarchaeota	0	0	0	8.339	6.353	1.467	0	0.395	9.783	1.485
norank_p__Verrucomicrobia	15571.4	3486.66	970.999	3514.73	825.43	1053.49	998.8	33.745	124.781	101.312
norank_p__candidate_division_CPR3	0	0	0	0	0	4.262	0	0	0	0
norank_p__candidate_division_KD3-62	0	0	0	68.193	3.649	6.673	0	0	0	0
norank_p__candidate_division_NC10	5.412	0	1.438	100.269	29.492	9.944	0	0	0	0
norank_p__candidate_division_WOR-3	279.543	47.502	28.431	2.997	0.572	0	0	0	0	0
norank_p__candidate_division_WWE3	34.196	0	39.934	2.553	51.543	8.215	7.684	20.185	0	182.394
norank_p__candidate_division_Zixibacteria	1051.18	359.052	76.444	47.618	13.949	7.253	78.689	0	0	12.154

## Sheet: family
	A1	A2	A3	B1	B2	B3	C3	C7	C8	C11
Acaryochloridaceae	0	0	12.326	0	0	0	0	0	0	0
Acetobacteraceae	581.709	487.731	1895.89	2648.24	819.211	1782.55	670.496	47.087	1218.38	40.059
Acholeplasmataceae	83.936	116.477	303.15	738.361	86.796	229.039	270.419	28.045	39.795	1120.2
Acidaminococcaceae	2491.98	1494.45	2310.22	1631.6	415.791	959.362	3979.96	2630.5	1153.9	5938.31
Acidiferrobacteraceae	519.852	102.449	67.049	13.837	0	1.047	0	0	0	0
Acidimicrobiaceae	617.001	19.649	1.657	5.952	2.242	10.207	0	0	0	0
Acidithiobacillaceae	0	0	0	0	2.979	5.795	0	0	0	0
Acidobacteriaceae	1684.64	602.083	388.796	379.633	252.371	140.386	4.906	0	0	16.623
Actinomycetaceae	491.283	499.483	120.556	396.261	61.92	91.141	227.989	42.901	45.877	103.613
Aerococcaceae	54.734	4.254	40.619	19.944	96.787	26.993	25.383	41.101	19.031	26.856
Aeromonadaceae	422.618	207.886	54.04	69.763	47.794	32.806	34.505	5127.98	15575	22.358
Akkermansiaceae	5271.21	1270.2	2067.71	1084.02	325.031	178.736	135.876	13.106	22.371	28.481
Alcaligenaceae	1004.79	152.686	88.291	77.959	110.252	55.276	15.298	107.458	171.051	106.465
Alcanivoracaceae	865.255	200.998	35.456	18.57	1.022	0.224	0	460.152	905.559	0.12
Alicyclobacillaceae	110.519	166.714	103.011	235.414	129.411	88.578	7.087	33.392	15.886	5.503
Alteromonadaceae	298.641	205.505	67.366	247.866	122.554	78.099	12.098	332.786	1289.17	14.786
Amoebophilaceae	10.06	7.546	2.712	0	0	0	2.526	15.191	66.351	0
Anaerolineaceae	3226.89	1440.31	550.229	505.177	1025.05	738.232	226.483	27.869	64.969	143.208
Anaeromyxobacteraceae	3536.92	1136.51	224.622	303.825	375.331	49.079	136.48	104.818	41.393	16.002
Anaeroplasmataceae	0	0	0	0	0	19.142	0	0	0	0
Anaplasmataceae	0	0	0	0	0	0	6.976	1.278	1.297	0
Aphanizomenonaceae	19.113	26.03	20.228	11.243	9.42	7.337	8.961	9.996	7.204	9.832
Aphanothecaceae	0	0	0	76.119	0.835	0	0	0	0	0
Aquificaceae	0	0	0	2.604	3.902	8.562	0	0	0	0
Archaeoglobaceae	7.901	2.836	0	0	0	0	0	0	0	0
Archangiaceae	578.616	339.201	303.901	151.627	1260.09	110.741	496.733	32.232	121.569	53.318
Ardenticatenaceae	4.145	0	0	0	0	0	0	0	0	0
Atopobiaceae	2746.76	5055.91	701.86	747.839	309.875	584.722	231.814	1172.65	1067.71	289.314
Aurantimonadaceae	678.658	103.816	46.124	73.133	5.419	9.823	1.095	0	4.856	5.116
Azonexaceae	269.713	90.548	24.733	3.08	29.042	3.804	0	0	0	0
Bacillaceae	5641.38	3197.64	3130.62	4119.31	4690.45	2862.24	5061.17	898.835	907.015	2576.7
Bacillales_Family_X._Incertae_Sedis	52.921	4.862	10.243	8.163	74.011	0.963	0	0	0	0
Bacteriovoracaceae	0	0	0	0	0	0	0	0	7.33	2.815
Bacteroidaceae	105127	49380.8	87323	29709.9	57632.8	37333.5	23249.2	42711.2	27842	31555.8
Balneolaceae	1121.67	323.248	56.148	46.068	23.457	3.907	1.853	1.95	12.144	26.328
Barnesiellaceae	2275.14	1642.02	1831.1	2311.32	4416.34	1209	802.458	960.791	513.847	890.281
Bartonellaceae	0	0	0	0.424	7.156	33.367	15.551	0.446	3.038	1.035
Bdellovibrionaceae	8.779	0	3.082	15.738	3.858	6.729	0	0.673	6.625	0
Beijerinckiaceae	0	0	0	0	0	0	4.828	0	0	0
Bernardetiaceae	332.176	104.17	51.123	4.909	35.263	2.168	0	0	0	0
Beutenbergiaceae	0	0	0	2.284	0	2.813	0	0	0	0
Bifidobacteriaceae	1848.83	105614	894.352	37217.3	709.441	926.645	916.449	59465.6	11962.1	1172.34
Borreliaceae	0	0	0	2.645	1.484	14.693	0	0	0	0
Brachyspiraceae	120.277	192.59	288.552	236.365	24.008	105.551	70.59	232.451	64.617	13.294
Bradyrhizobiaceae	1282.49	430.153	137.031	51.835	61.293	22.19	0	0	0	0
Brevibacteriaceae	213.856	20.004	4.369	0	0	2.365	0	16.94	11.509	0
Brucellaceae	11.96	0	11.025	125.122	9.541	29.966	0.372	0	0.296	0.197
Bryobacteraceae	453.36	48.009	2.917	0	0	0	0	0	0	0
Budviciaceae	0	0	0	0	0	11.328	0	26.861	60.811	0
Burkholderiaceae	2855.34	1000.08	912.279	599.155	217.801	297.737	174.887	126.996	292.258	101.905
Caedimonadaceae	0	0	0	1.354	0	10.001	0	0	0	0
Caldicoprobacteraceae	315.785	335.152	516.253	984.677	1019.91	496.043	161.78	33.006	33.245	16.279
Caldilineaceae	31.275	22.89	4.054	22.859	15.026	32.91	0	20.891	7.105	0.626
Caldisericaceae	16.695	45.173	0.192	0	0	0	0	0	0	0
Calditrichaceae	0	0	0	15.543	41.045	3.197	31.755	0	0	1.105
Campylobacteraceae	351.894	241.056	149.821	204.094	106.01	110.393	24.414	33.258	141.362	26.989
Candidatus_Brocadiaceae	0	0	0	93.128	52.631	46.537	59.356	0	1.741	160.05
Candidatus_Desulfofervidaceae	0	0	0	0	0	0	0	0	0	0
Candidatus_Fermentibacteraceae	0	0	0	0	18.511	4.056	0	0	0	0
Candidatus_Methanoperedenaceae	0	0	0	0	0	0	0	0	0.937	0
Candidatus_Midichloriaceae	30.627	0	3.821	0.362	0.956	0	0.26	0	0	0
Candidatus_Paracaedibacteraceae	0	0	0	0.444	19.094	37.163	1.839	0	0	0
Cardiobacteriaceae	5.815	0	1.246	30.009	0	0	0	0	0	0
Carnobacteriaceae	578.171	245.766	256.242	390.235	47.212	118.215	59.019	61.782	33.542	147.261
Catabacteriaceae	204.775	116.63	83.221	330.288	477.979	523.317	43.552	7.861	6.533	69.954
Catalimonadaceae	59.959	37.272	48.959	0	3.902	4.056	0	0	10.77	0
Catenulisporaceae	0	0	0	0	0.11	0	270.138	1.799	30.307	19.6
Caulobacteraceae	783.737	277.266	333.276	74.518	9.992	32.984	37.082	26.726	7.668	5.602
Cellulomonadaceae	499.876	149.698	46.082	67.936	132.052	212.318	41.152	12.51	68.359	272.271
Cellvibrionaceae	451.417	29.068	12.434	28.222	6.486	40.939	103.805	23.043	79.234	64.141
Chamaesiphonaceae	0	0	0	0	0	0	2.47	0	0	0
Chelatococcaceae	147.378	20.611	15.009	0	0	0	0	0	0	0
Chitinispirillaceae	125.761	21.978	4.82	64.948	9.047	6.177	0.821	0	0	0
Chitinivibrionaceae	0.907	0	0	17.185	20.698	33.452	0	0	0	0
Chitinophagaceae	3184.43	622.441	215.636	500.229	398.138	276.978	170.234	295.151	146.258	112.195
Chlamydiaceae	1218.01	281.875	258.121	5129.45	646.05	1931.57	362.001	927.567	826.893	1476.96
Chlorobiaceae	1334.35	341.935	121.403	146.708	135.81	91.194	8.548	7.962	12.524	51.03
Chloroflexaceae	396.366	127.668	82.004	46.729	4.737	9.31	7.516	0.546	0	2.196
Christensenellaceae	739.741	450.665	426.563	479.302	463.676	225.618	247.605	72.544	46.855	455.643
Chromatiaceae	2213.52	172.133	44.234	409.892	96.73	95.327	38.724	405.785	1131.27	11.149
Chromobacteriaceae	986.726	638.141	114.049	137.874	1.22	35.864	202.088	38.638	55.342	0
Chroococcaceae	0	0	0	65.826	0	6.758	0	0.328	0	4.117
Chrysiogenaceae	195.132	24.967	0	0	0	0	0	0	0	0
Chthoniobacteraceae	155.956	9.724	26.431	115.593	23.601	13.814	0	0	0	0
Chthonomonadaceae	39.392	11.698	28.17	0	0	0	0	0	0	0
Clostridiaceae	145149	75766.4	48267.7	166088	48717.2	50874.2	76159.6	46412.1	22958.4	40841.2
Clostridiales_Family_XII._Incertae_Sedis	92.387	50.288	135.894	76.635	127.797	49.21	2.028	2.068	5.667	6.552
Clostridiales_Family_XIII._Incertae_Sedis	1410.17	972.935	620.552	1349.45	435.217	459.429	239.717	235.824	215.312	404.08
Clostridiales_Family_XVI._Incertae_Sedis	77.302	1.367	8.847	66.012	15.422	3.795	135.589	0	0	0
Clostridiales_Family_XVII._Incertae_Sedis	7.815	0	0	49.675	8.211	55.164	0.302	23.169	1.473	0.197
Cohaesibacteraceae	0	0	0	0	0	0	0	0	0	0
Coleofasciculaceae	3.569	28.511	0	39.165	18.731	13.16	20.492	18.848	1.078	0
Colwelliaceae	30.915	41.121	0	260.464	10.838	1.15	24.098	76.89	153.536	0
Comamonadaceae	2938.03	463.476	219.402	412.796	220.524	280.391	35.383	119.782	124.958	87.049
Competibacteraceae	1.036	0	0	27.23	0	1.047	40.478	80.437	317.891	5.299
Coprothermobacteraceae	0	0	0	0	0	0	22.639	0	0	35.04
Coriobacteriaceae	2702.37	4193.42	528.903	7934.04	536.058	640.011	565.112	996.886	1261.88	441.738
Corynebacteriaceae	433.383	696.835	30.827	351.071	74.857	37.732	281.992	61.37	91.485	73.796
Coxiellaceae	48.919	3.241	0	57.229	3.814	2.047	0	0	0	0
Crenotrichaceae	259.84	74.697	51.972	17.123	0	0	0	0	0	0
Criblamydiaceae	62.823	20.865	8.628	2.315	21.963	27.049	0	0	0	0
Crocinitomicaceae	429.77	71.102	43.001	57.653	167.204	76.659	53.966	254.342	210.514	34.836
Cryomorphaceae	382.866	23.751	42.631	2.284	334.825	262.649	0	61.228	30.052	0
Cyanobacteriaceae	3.353	0	0	0	0	0	11.39	0.572	4.786	0.324
Cyclobacteriaceae	965.368	315.651	281.291	171.426	945.369	895.891	64.464	93.081	59.669	74.872
Cytophagaceae	4803.4	870.738	481.869	589.088	1340.56	622.578	43.369	450.51	206.975	72.502
Deferribacteraceae	160.878	7.09	12.942	54.045	1.836	20.628	25.509	22.27	8.444	24.132
Defluviitaleaceae	7.585	2.127	17.83	51.907	31.657	30.872	0.961	4.111	0	0
Dehalococcoidaceae	11.831	0	8.039	10.985	10.19	25.114	0.891	0	4.49	35.167
Deinococcaceae	304.37	217.812	167.363	33.853	62.03	25.609	12.288	22.052	20.319	54.021
Demequinaceae	61.599	15.142	34.867	1.808	24.524	2.963	0	9.777	0	15.757
Dermabacteraceae	5.771	126.656	29.088	3.793	3.748	7.795	2.105	0	0	6.397
Dermacoccaceae	0	0	0.753	0	0	0	0	1.673	31.202	0
Dermatophilaceae	0	0	0	7.843	2.187	0	0	0	0	0
Desertifilaceae	0	0	0	1.974	21.193	0	0	0	0	0
Desulfarculaceae	460.124	85.99	54.218	91.495	9.487	7.674	51.784	1.185	6.809	15.792
Desulfobacteraceae	4254.77	997.904	341.932	598.401	133.259	138.844	106.416	142.657	95.423	46.096
Desulfobulbaceae	1257.65	398.503	199.273	248.746	36.231	13.374	785.391	9.357	166.9	66.589
Desulfohalobiaceae	10.694	0	19.515	31.839	2.737	0.495	0	0	0	0.267
Desulfomicrobiaceae	304.313	30.385	11.696	10.912	37.978	31.05	12.239	10.055	31.286	3.012
Desulfonatronaceae	2.763	9.521	6.272	0	3.858	0	26.808	1.076	7.788	2.027
Desulfovibrionaceae	7267.57	1568.08	599.258	1215.73	1764.83	8222.79	1295.3	882.11	1550.08	198.696
Desulfurellaceae	270.922	73.583	28.102	25.08	1.55	13.123	0	0	5.378	0
Desulfurobacteriaceae	236.38	20.713	2.944	0	0	0	0	0	0	0
Desulfurococcaceae	2.547	46.641	23.884	0	0	0	0	27.138	4.539	6.095
Desulfuromonadaceae	1226.38	165.803	51.793	382.766	45.585	28.742	49.335	12.275	16.478	1.252
Dictyoglomaceae	77.417	19.801	3.396	1.56	33.538	17.226	0	0	0	0
Dietziaceae	0	0	0	0	0	0	0	4.145	17.804	0
Dysgonamonadaceae	2438.39	1049.35	867.964	939.517	3039.05	799.845	323.049	1888.62	916.703	461.41
Ectothiorhodospiraceae	2770.96	958.907	240.399	268.41	976.191	367.396	25.186	92.393	75.88	4.877
Eggerthellaceae	7375.27	11148.8	841.808	1337.91	1211.18	1742.76	876.415	623.842	725.194	597.746
Elusimicrobiaceae	1750.07	382.652	67.639	73.329	8.112	14.235	822.254	1818.45	7088.29	9.712
Endomicrobiaceae	296.943	6.938	1.027	6.955	5.309	0	0	0	5.815	0
Endozoicomonaceae	370.46	122.554	42.783	21.37	0.616	32.629	0	2.783	17.712	0
Enterobacteriaceae	560.999	1086.68	416.291	681.05	703.616	812.767	425.532	866.449	965.358	721.114
Enterococcaceae	664.524	716.941	604.487	1161.95	500.005	694.045	538.313	127.929	113.949	443.32
Erwiniaceae	329.182	22.587	5.286	5.188	48.575	0	0	639.575	1423.5	0.169
Erysipelotrichaceae	3988.43	2471.88	2953.68	5643.78	4776.88	4871.57	12182.2	2319.91	2235.36	27916.9
Erythrobacteraceae	4.764	0	2.972	94.978	33.725	18.403	0	0	0.909	2.168
Eubacteriaceae	23335.1	9950.15	12696.8	16566.2	43529.2	47899.6	13323.6	9694.39	16364.5	8895.69
Fastidiosibacteraceae	10.003	0	3.396	0	0	0	0	13.342	40.069	0
Ferrimonadaceae	0	0	1.123	3.596	6.76	11.758	3.874	124.111	219.494	0
Ferrovaceae	0	0	0	60.887	3.089	0.664	0	0	0	0
Fervidicoccaceae	0	0	0	0	0	0	0	0	0	0
Fervidobacteriaceae	0	0	0	1.829	8.233	15.693	0	0	0	0
Fibrobacteraceae	9020.29	5752.28	1304.32	2540.43	12052.4	11393.6	1636.8	7340.7	4019.09	612.05
Fimbriimonadaceae	96.227	2.228	76.841	96.818	3.078	12.393	0	0	0	0
Flammeovirgaceae	406.052	338.086	23.187	205.22	746.507	584.893	102.589	154.753	62.912	201.001
Flavobacteriaceae	6867.08	3257.86	1728.65	1913.89	5041.44	3947.74	680.706	1491.13	917.053	811.052
Fortieaceae	0	0	0	37.915	10.663	21.75	0	105.095	11.305	0
Francisellaceae	3.325	1.722	10.6	19.634	0	12.15	0	0	0	0
Frankiaceae	22.754	0	0	66.147	342.739	65.015	0	0	0	2.097
Fusobacteriaceae	1198.47	657.333	299.875	561.868	157.044	209.055	104.746	399.255	545.523	458.832
Gallionellaceae	43.782	2.33	4.628	0	0	0	0	0	0	0
Gemmataceae	1765.8	424.38	70.008	116.089	11.872	11.198	24.421	0	0	3.061
Gemmatimonadaceae	684.04	176.285	60.339	90.483	5.913	1.944	23.643	0	0	0
Geobacteraceae	1951.82	692.025	114.311	377.237	73.232	55.64	123.897	94.787	253.437	17.079
Geodermatophilaceae	226.593	90.852	6.738	10.612	14.455	0	0.133	0.723	11.911	0.415
Gloeobacteraceae	117.773	6.735	0	1.116	11.992	14.917	10.112	0	0.627	0
Glycomycetaceae	0.734	1.469	6.258	0.868	22.853	23.264	0.632	0.378	3.158	0
Gomontiellaceae	5.095	0	0.37	42.09	1.352	0.972	0	0	0	0
Gordoniaceae	579.437	77.735	43.686	10.168	2.33	1.411	1.516	0	1.438	9.782
Gottschalkiaceae	493.038	15.598	41.974	205.281	20.6	129.619	29.27	39.74	16.88	2.301
Gracilibacteraceae	0.403	0	14.572	53.001	30.657	4.925	10.807	0	0	10.099
Granulosicoccaceae	0	0	0	12.308	570.004	136.46	0	0	0	4.793
Hafniaceae	0	0	0	7.626	19.28	34.835	58.338	219.227	692.078	14.997
Hahellaceae	1.468	0	0	71.541	0	0	1.046	0	0	0
Halanaerobiaceae	218.606	33.576	67.789	183.394	73.462	40.975	72.359	0.412	6.914	134.285
Halieaceae	329.413	113.945	40.03	0	5.793	0	0	0	0	0
Haliscomenobacteraceae	34.556	7.394	8.655	0	0	0	0	40.496	11.637	0
Haloarculaceae	64.305	21.016	75.02	0	0	0	3.242	2.858	6.054	52.634
Halobacteriaceae	23.431	5.064	1.821	0.909	16.082	0.467	6.611	0	0	8.248
Halobacteriovoraceae	0	0	0	66.974	2.154	69.511	13.565	1.723	8.88	3.885
Halobacteroidaceae	546.019	125.794	66.75	187.29	134.907	130.067	62.976	38.504	9.501	18.882
Halococcaceae	9.859	0	2.15	33.802	4.936	5.384	4.681	0	1.924	3.878
Haloferacaceae	12.924	107.817	5.04	0	0	0	2.737	30.391	2.551	0
Halomonadaceae	68.566	227.333	35.852	94.947	6.331	26.208	106.53	200.41	314.26	105.17
Haloplasmataceae	0	0	16.557	24.832	36.111	46.827	85.475	2.102	0	274.656
Halorubraceae	0	0	0	37.646	0	0	0	0	0	0
Halothiobacillaceae	23.92	17.32	6.341	0	0	0	0	0	0	0
Hapalosiphonaceae	144.974	168.993	1214	14.426	5.65	16.104	2.47	11.736	22.054	3.124
Helicobacteraceae	343.545	629.131	837.42	5626.86	979.609	986.398	17.354	19.47	31.597	56.308
Heliobacteriaceae	610.87	185.857	39.4	125.308	29.185	1.598	3.481	0	0	4.061
Herpetosiphonaceae	2.605	0	18.31	8.05	28.855	6.066	3.228	1.807	2.248	1.013
Holophagaceae	22.941	7.799	11.654	70.291	5.54	2.065	247.858	7.464	62.997	22.767
Holosporaceae	32.368	41.628	8.682	0	0	0	0	0	0	0
Hydrogenophilaceae	422.258	28.866	2.534	0	15.62	7.141	0	0	0	0
Hydrogenothermaceae	0	0	0	14.395	0	0	26.59	0	4.638	1.872
Hyellaceae	0	0	0	0	0	27.395	0	0	0	0
Hymenobacteraceae	1907.28	808.35	227.223	413.033	1536.76	1282.29	27.025	505.282	273.13	66.098
Hyphomicrobiaceae	1020.94	371.156	114.737	182.216	48.74	95.926	89.692	3.548	30.772	24.23
Hyphomonadaceae	293.704	67.911	97.836	106.077	18.302	54.79	90.591	12.359	47.956	22.802
Ichthyobacteriaceae	0	0	0	1.922	223.858	21.002	0	0	0	0
Idiomarinaceae	59.57	191.376	48.11	73.494	0	2.739	4.533	266.902	830.602	0
Ignavibacteriaceae	0	0	0	0	99.26	191.868	0	0	0	0
Immundisolibacteraceae	0	0	0	40.126	3.847	0	0	0	0	0
Intrasporangiaceae	295.044	57.63	19.2	0.455	0	0	0	0	0	0
Isosphaeraceae	1609.66	705.749	279.54	166.025	41.331	32.844	68.675	1.286	13.589	4.244
Jiangellaceae	511.132	168.233	127.923	50.409	29.338	13.234	0	0	0	0
Kangiellaceae	0	0	0	0	0	0	0	2.203	17.796	0
Kiloniellaceae	36.413	309.22	154.34	0	0	0	0	0	0	0
Kineosporiaceae	173.86	52.617	0.986	0	0	0	18.59	0	2.918	0
Kiritimatiellaceae	11504.1	2559.55	819.893	1274.64	249.977	233.452	3.193	0	0	1.738
Kofleriaceae	28.094	0	0	0.372	2.078	4.122	103.047	4.775	31.457	4.983
Kordiimonadaceae	0	0	10.956	0	0	0	0	0	0	0
Kosmotogaceae	91.594	52.82	81.129	92.054	74.879	94.112	7.852	0	2.777	7.453
Ktedonobacteraceae	4.246	0	0	7.151	12.751	6.804	0	0	4.863	0
Labilitrichaceae	637.769	83.914	21.104	21.629	27.866	4.262	58.317	1.564	16.753	2.52
Lachnospiraceae	143056	35629.8	61838.9	33028.2	30154.4	24419.2	91684.7	182479	66731	48618.1
Lactobacillaceae	2831.09	1277.55	460.75	1306.73	288.074	240.364	449.439	292.04	5881.91	1739.99
Legionellaceae	100.114	27.398	15.776	23.923	3.408	23.61	4.119	46.364	53.573	0
Lentimicrobiaceae	269.137	71.051	288.276	50.213	4199.25	4021.01	52.324	3.935	16.309	0.275
Lentisphaeraceae	78.842	12.002	10.257	55.606	86.993	94.868	0	0	0	0
Leptolyngbyaceae	3.195	0	0.548	127.789	23.139	18.375	0	0	0	0
Leptospiraceae	450.711	36.006	43.179	22.89	46.816	25.478	33.713	1.328	4.144	3.357
Leptotrichiaceae	117.515	68.012	79.321	13.506	21.006	17.029	70.267	7.373	30.525	19.825
Leuconostocaceae	139.204	23.599	55.437	5.642	8.244	16.646	0	0	10.678	2.062
Lewinellaceae	1270.4	253.87	168.02	55.834	748.157	398.512	16.653	243.557	70.496	0
Limnochordaceae	77.186	77.381	7.258	15.149	1.22	5.337	0	0	0	0
Listeriaceae	95.292	179.273	36.389	73.474	50.719	39.555	63.235	114.123	96.2	18.424
Magnetococcaceae	48.545	8.204	77.321	0	0	0	0	0	0	0
Marinifilaceae	1188.61	1010.36	90.755	34.423	338.716	127.591	303.152	12284.7	2126.43	30.514
Marinilabiliaceae	41617.8	35263.2	2485.04	443.422	2194.32	717.211	1958.93	45190.3	19695.7	83.473
Mariprofundaceae	272.146	16.256	0.945	1.788	0	0	8.849	0	3.404	2.294
Melioribacteraceae	43.911	86.75	5.149	3.824	4.704	13.141	0	82.497	6.28	0
Merismopediaceae	0	0	0	119.366	402.076	74.352	0.4	190.904	69.283	0.739
Mesoaciditogaceae	0	0	0	2.769	10.41	1.14	3.172	0	1.473	1.492
Methanobacteriaceae	2147.5	935.356	638.151	8634.11	991.216	1275.37	1647.87	46.393	4480.97	2950.13
Methanocaldococcaceae	44.357	11.546	13.572	2.532	3.155	1.234	29.516	0	0	90.433
Methanocellaceae	0	0	0	62.167	9.662	2.664	0	0	0	0
Methanococcaceae	0	0	0	0	0	0	0	2.825	7.429	6.249
Methanocorpusculaceae	18.623	31.955	27.924	58.056	93.28	28.675	0	0	0.317	0
Methanomassiliicoccaceae	19208.6	31071.4	11376	6658.29	5944.6	23583.5	1383.22	13.14	282.746	524.843
Methanomicrobiaceae	1518.37	2952.18	864.963	712.593	267.167	522.502	479.499	2.959	31.732	124.314
Methanoregulaceae	355.218	18.687	3.205	8.339	50.158	0	0	0	0	0
Methanosaetaceae	308.616	82.497	33.69	51.639	67.768	61.192	0	0	0	0
Methanosarcinaceae	70.609	19.092	15.447	312.362	70.505	116.665	2.337	33.106	16.112	19.768
Methylacidiphilaceae	375.656	168.385	32.457	1.736	0	0	0	0	0	0
Methylobacteriaceae	1514.27	774.977	134.047	264.288	16.245	26.303	149.291	31.568	16.387	54.816
Methylococcaceae	1501.83	335.047	127.663	130.991	8.508	19.19	40.492	49.913	234.4	14.906
Methylocystaceae	244.253	22.688	5.423	0	6.947	2.177	0	14.931	5.089	2.21
Methylophilaceae	155.725	46.034	15.229	5.591	0.319	0.682	17.72	0.748	8.472	3.336
Microbacteriaceae	1293.71	621.022	204.094	178.132	1012.09	941.474	175.793	983.776	329.754	240.749
Microbulbiferaceae	25.475	10.736	22.035	1.044	1.176	0	12.386	1.227	8.838	0.457
Micrococcaceae	1709.67	1146.49	231.645	240.427	2050.6	757.816	523.16	1459.93	150.356	120.849
Microcoleaceae	183.705	21.422	34.607	29.131	505.81	14.926	0.512	175.208	52.269	0
Microcystaceae	588.173	3.241	1.178	10.003	0	0	0	1.261	0	10.113
Micromonosporaceae	1933.6	726.359	152.834	260.371	144.724	56.957	91.167	1.118	12.475	50.382
Microscillaceae	0	0	0	0	17.105	4.468	0	0	0	4.11
Moraxellaceae	913.716	636.823	627.976	284.695	132.401	85.681	89.278	135.774	220.311	87.048
Morganellaceae	825.546	81.838	37.949	27.385	26.953	47.134	40.036	111.292	275.229	0.176
Moritellaceae	110.591	0	2.643	0	0	0	0	25.792	38.525	0
Muribaculaceae	15310.2	6866.77	29413.4	2874.76	5013.38	1711.48	785.969	135.552	164.044	1522.7
Mycobacteriaceae	1224.29	276.556	142.824	474.447	143.197	134.319	114.902	132.274	38.266	183.582
Mycoplasmataceae	223.773	64.669	124.87	157.746	79.859	123.639	379.348	10.484	54.917	311.708
Myxococcaceae	967.051	283.898	462.652	7830.18	785.353	2890.88	250.026	15.577	47.131	421.511
Nakamurellaceae	0	0	0	77.473	4.034	3.243	0	0	0	0
Nannocystaceae	0	0	0.411	12.442	89.401	83.521	68.155	6.843	28.206	47.92
Natranaerobiaceae	316.301	121.591	34.401	10.396	0	0	0	0	0	7.96
Natrialbaceae	0	0	0	46.368	2.154	21.674	0	0	0	0
Nautiliaceae	45.063	65.683	2.479	0	0	0	0	53.09	24.098	0
Neisseriaceae	739.162	340.872	96.589	130.424	30.525	90.289	34.261	442.692	651.643	129.937
Nitriliruptoraceae	98.66	1.924	4.971	1.085	0	0	0.611	0	0	0
Nitrosomonadaceae	25.316	25.726	3.163	0	0.967	5.795	5.811	0	8.366	6.51
Nitrosopumilaceae	0	0	0	6.944	23.425	4.281	0	0	0	0
Nitrospinaceae	0	0	0	0	0	0	0	3.758	12.13	0
Nitrospiraceae	120.68	0	5.259	77.896	29.405	18.516	14.73	0	18.114	1.738
Nocardiaceae	1396.9	482.315	370.868	251.535	86.993	92.335	44.064	66.995	27.882	54.267
Nocardioidaceae	710.278	112.222	639.999	48.847	69.614	136.189	3.586	0	0.529	26.293
Nocardiopsaceae	0	0	0	55.038	96.995	23.637	0	0	0	0
Nostocaceae	11.831	0	321.937	19.521	1.517	18.151	332.539	2.724	45.566	15.728
Oceanospirillaceae	246.182	111.867	28.676	30.278	42.672	27.311	24.779	219.471	859.293	18.101
Odoribacteraceae	4882.76	2910.65	1263.91	1430.42	6968.83	8927.24	3794.01	3343.25	2129.85	1161.61
Oleiphilaceae	1.18	0	0	75.406	1.572	1.131	0	0	0	0
Opitutaceae	5922.35	1373.51	429.539	992.717	228.148	113.112	238.979	0	4.236	7.594
Orbaceae	24.683	0	41.153	26.052	116.331	18.384	35.103	75.193	219.48	92.474
Oscillatoriaceae	4.001	22.637	13.832	198.667	253.449	218.244	31.664	0	0	0
Oscillochloridaceae	1.67	0	1.356	0	1.638	0	0	0	0	0
Oscillospiraceae	18687.4	11044.8	6759.1	22032.9	11944.9	16737.8	20317.5	1504.9	2228.41	3696.94
Oxalobacteraceae	1770.34	507.635	278.673	320.505	845.138	202.534	82.758	581.557	268.111	568.09
Paenibacillaceae	9527.55	4122.57	5200.87	6233.21	5704.14	4469.93	1549.63	824.911	353.631	1356.3
Paludibacteraceae	3087.14	2736.04	415.98	6403.44	29048.6	5070.96	2257.74	4162.36	1440.63	566.182
Parachlamydiaceae	218.865	46.236	26.897	11.005	2.968	10.421	4.962	14.83	14.85	0
Parvularculaceae	0	0	0	0	0	0	7.172	0	0	91.271
Pasteurellaceae	508.224	99.359	139.125	92.756	254.362	636.543	22.31	711.804	1194.91	163.963
Pasteuriaceae	0	0	0	88.488	0	0.327	0	0	0	0
Patulibacteraceae	93.867	5.976	25.979	0.672	0	0	0	0	0	0
Pectobacteriaceae	0	0	0	10.468	1.495	0	0	51.567	85.192	0
Pelagibacteraceae	1.238	0	89.66	0	0	4.823	0	3.438	31.076	1.464
Peptococcaceae	3995.8	1786.85	1039.85	2078.55	1144.53	790.465	822.928	265.86	551.424	841.704
Peptoniphilaceae	654.335	637.686	205.982	379.418	234.355	166.95	314.237	39.815	70.192	560.588
Peptostreptococcaceae	1977.97	1186.34	1375.63	3350.38	1316.92	769.789	778.422	94.173	179.205	1318.3
Persicobacteraceae	17.516	28.917	29.444	9.001	20.512	7.664	2.253	10.206	8.451	9.395
Phycisphaeraceae	183.171	1.063	29.265	25.453	1.033	2.253	25.643	0	1.149	6.179
Phyllobacteriaceae	930.538	261.973	131.896	239.001	75.253	126.413	6.33	11.887	7.633	38.363
Piscirickettsiaceae	630.286	112.831	24.637	22.672	92.235	22.806	0.211	15.435	23.112	0
Planctomycetaceae	10794.1	3461.14	2506.32	1169.49	276.655	174.307	337.244	182.288	77.395	85.95
Planococcaceae	288.899	94.396	155.97	474.63	153.969	159.221	685.488	217.26	189.397	150.528
Polyangiaceae	57.397	195.681	63.516	46.915	49.224	4.663	388.707	10.106	94.24	33.809
Porphyromonadaceae	9160.54	4042.66	3086.18	5858.84	23606.5	5221.46	1809.55	5826.88	2447.69	2503.19
Porticoccaceae	0	0	0	0	0	0	0	80.261	81.561	0
Prevotellaceae	107343	64753.2	179848	259493	77608.2	66281.7	160228	177215	293518	263171
Prolixibacteraceae	4799.21	3350.84	499.522	287.633	1130.33	558.095	245.415	2331.5	1086.84	78.483
Promicromonosporaceae	108.23	59.758	47.849	0	5.001	10.188	1.993	44.624	34.226	0
Propionibacteriaceae	42.14	7.039	8.409	173.061	144.867	62.874	86.212	20.034	9.078	21.661
Proteinivoraceae	9.485	17.724	30.526	10.51	0	4.785	0	0.622	1.022	5.489
Pseudanabaenaceae	5.988	0	5.135	108.907	107.383	3.467	8.983	0	0	0
Pseudoalteromonadaceae	83.705	24.207	77.402	37.409	56.863	14.814	2.744	131.594	278.88	0.31
Pseudobacteriovoracaceae	7.369	0	0	0	0	0	0	4.061	0	0
Pseudomonadaceae	3947.54	919.005	341.054	594.106	281.016	122.431	157.127	397.303	629.08	167.101
Pseudonocardiaceae	1114.95	523.234	289.905	91.411	94.643	85.849	43.643	51.601	26.303	8.016
Psychromonadaceae	0	0	0	0	0	0	0	35.418	77.177	0
Puniceicoccaceae	3176.73	390.197	166.282	838.602	270.509	137.674	92.093	13.644	6.541	42.064
Pyrinomonadaceae	126.034	32.816	27.842	5.394	0	0	0	0	0	0
Rhizobiaceae	1811.65	397.793	176.786	1070.73	240.348	354.583	386.656	311.131	680.524	1493.43
Rhodanobacteraceae	316.373	71.152	23.089	144.467	13.168	9.768	134.95	15.746	136.825	4.75
Rhodobacteraceae	2942.55	827.696	389.003	387.86	447.846	332.522	238.516	384.414	339.672	128.661
Rhodobiaceae	230.71	89.738	24.623	50.46	11.839	6.458	0	0	0	0
Rhodocyclaceae	87.146	0	19.994	17	20.489	70.557	91.454	4.095	48.752	11.908
Rhodospirillaceae	3811.43	1011.48	701.025	543.844	204.171	709.201	819.293	336.958	2683.71	301.462
Rhodothermaceae	662.452	142.102	20.829	31.229	43.805	22.852	53.137	12.131	23.738	6.453
Rickettsiaceae	0	0	0	10.282	2.572	33.788	0	0	0	0
Rikenellaceae	89500.6	17444.1	27192	9382.73	253464	114345	79147.2	6124.7	11014.8	47803.9
Rivulariaceae	19.3	25.017	17.667	64.586	0.539	2.318	4	5.515	3.82	11.141
Roseiflexaceae	15.659	175.222	4.944	114.354	17.511	25.666	37.713	1.858	11.806	4.419
Rubricoccaceae	444.696	88.32	30.293	5.25	34.054	4.86	6.891	14.023	1.121	0
Rubritaleaceae	387.744	105.74	63.818	147.185	96.095	19.18	28.092	1.177	9.797	2.393
Rubrobacteraceae	0	0	0	0	0	0	0	0	0	0
Ruminococcaceae	118699	61505.1	85537.2	131656	118055	122839	81670	132623	119788	133814
Saccharospirillaceae	12.708	0	5.218	0	0	0	0	68.836	294.535	0
Salinisphaeraceae	0	0	40.263	5.208	0	0	0	0	0	39.636
Salinivirgaceae	128.208	124.478	190.387	32.573	459.795	124.683	22.948	193.132	86.968	0.619
Sandaracinaceae	0	0	0	5.972	106.637	26.722	290.259	8.575	32.42	30.557
Sanguibacteraceae	0.576	41.375	0	0	0	0	17.453	0	0	166.298
Saprospiraceae	65.341	52.769	5.327	1.157	0	0	0	0.563	6.625	0
Schleiferiaceae	14.364	0	11.408	0	69.196	55.052	0	0	0	0
Scytonemataceae	543.845	33.272	11.367	1.261	0	0	0	0	0	0
Segniliparaceae	0	0	0	0	0	0	4.105	0.395	1.325	0
Selenomonadaceae	2212.85	743.731	920.509	1529.97	581.59	548.452	431.194	1501.86	452.905	1542.24
Shewanellaceae	540.317	195.934	111.667	108.029	297.242	18.721	12.652	159.699	689.104	0.725
Silvanigrellaceae	54.734	0	6.464	0	0	0	0	0	0	0
Sinobacteraceae	0	0	0	44.456	7.739	1.673	0	9.374	1.635	0
Solibacteraceae	67.529	0	15.982	126.517	6.002	13.366	0	0	0	0
Solirubrobacteraceae	0	0	0	4.619	5.21	7.963	0	0	0	0
Sphaerobacteraceae	138.282	9.622	2.109	0	0	0	0	0	0	1.281
Sphingobacteriaceae	2564.8	629.581	808.295	896.074	1126.71	858.364	140.66	957.237	437.407	239.47
Sphingomonadaceae	3049.57	573.925	215.666	336.428	63.745	49.491	41.454	26.894	108.303	2.351
Spirochaetaceae	13739.9	5870.34	9981.33	97155	10207.4	21018.8	69978.1	9686.75	17075.1	34198.1
Spiroplasmataceae	0	0	0	0	0	0	11.432	3.304	1.818	84.81
Spongiibacteraceae	0	0	0	0.589	4.001	0	0	0	0	0
Sporichthyaceae	232.969	11.749	0.616	5.746	15.334	5.636	0	0	0	0
Sporolactobacillaceae	12.939	22.739	20.953	111.636	20.864	16.301	4.526	12.544	28.503	0
Sporomusaceae	898.201	322.796	1030.21	440.592	349.476	274.585	231.661	205.121	58.628	131.028
Staphylococcaceae	653.126	667.007	483.219	709.593	185.904	453.899	260.863	20.707	37.891	548.833
Sterolibacteriaceae	74.321	0	22.419	60.463	12.916	22.105	0.309	0.269	5.942	11.169
Streptococcaceae	1590.24	743.781	355.355	329.608	423.039	424.408	648.539	1617.93	1951.19	782.112
Streptomycetaceae	4101.5	2119.27	686.888	999.9	1519.33	194.65	342.921	964.878	351.89	593.474
Streptosporangiaceae	74.452	122.908	11.669	66.106	53.092	24.45	0	0	0	0
Succinivibrionaceae	368.488	103.714	251.123	1059.09	293.208	369.827	1101.17	27221.6	47859.3	1043.07
Sulfolobaceae	10.204	0	9.682	0	0	0	0	0	0	0
Sutterellaceae	13418.7	1384.2	5185.65	2960.96	1529.55	7029.22	6255.03	6880.78	4523.99	1839.14
Symbiobacteriaceae	409.204	18.079	1.233	73.494	0	0.542	0	0	0	0
Synechococcaceae	64.593	116.731	47.001	103.204	48.838	24.068	7.958	1.143	3.842	28.192
Synergistaceae	4873.47	1084.1	605.514	808.291	503.656	570.667	453.601	164.757	246.346	397.961
Syntrophaceae	409.435	109.843	39.455	74.011	6.486	20.076	58.275	0	37.524	7.432
Syntrophobacteraceae	552.839	282.987	43.33	186.908	23.106	18.928	122.754	19.605	25.162	8.698
Syntrophomonadaceae	169.4	1016.13	427.045	77.948	102.063	32.274	5.979	0	0	2.336
Syntrophorhabdaceae	18.638	0	4.629	0	0	0	23.509	1.807	6.738	1.513
Tannerellaceae	16432.6	6186.54	2577.95	6799.09	21256.6	4234.79	8541.62	11643.3	4382.09	3035.87
Thermaceae	427.441	66.392	44.837	15.15	20.874	9.515	0	0	0	3.35
Thermithiobacillaceae	0	0	0	1.281	1.924	5.215	5.277	6.44	36.982	12.604
Thermoactinomycetaceae	223.154	82.648	26.376	33.316	15.653	38.555	12.33	12.501	13.406	6.2
Thermoanaerobacteraceae	2102.84	1336.55	948.228	964.764	863.574	768.977	38.441	142.21	143.727	253.734
Thermoanaerobacterales_Family_III._Incertae_Sedis	844.689	288.153	209.38	734.952	317.799	232.599	231.415	94.351	40.83	166.234
Thermoanaerobacterales_Family_IV._Incertae_Sedis	804.36	385.388	440.274	302.86	719.347	562.425	208.81	248.492	525.263	161.393
Thermococcaceae	552.164	195.58	40.659	30.309	8.947	23.039	0	0.496	5.681	18.186
Thermodesulfobacteriaceae	3.454	0	0	19.417	8.113	1.449	16.772	0	2.671	11.851
Thermoflexaceae	484.303	243.538	39.139	2.935	0	0	0	0	0	0
Thermogemmatisporaceae	1.137	0	0	0	1.517	7.674	24.366	0.925	17.634	2.111
Thermoleophilaceae	203.004	5.621	12.257	3.286	2.341	0	0	0	0	0
Thermomicrobiaceae	0	0	0	6.758	1.264	2.776	0	0	0	0
Thermomonosporaceae	12.536	36.918	0	27.447	1.275	27.349	0	73.376	0.888	0
Thermonemataceae	6.98	5.621	20.214	0	266.552	186.904	39.677	0.504	2.1	9.979
Thermoplasmataceae	0	0	0	0	0	0	0	0	0	0
Thermoproteaceae	0	0	0	63.76	2.748	0	0	0	0	0
Thermotogaceae	26.87	6.128	49.165	258.159	26.371	15.254	17.376	2.186	0	0.823
Thiobacillaceae	82.223	18.281	15.845	0	0	0	42.611	0	0.331	95.88
Thiofilaceae	0	0	0	2.976	8.926	1.224	0	7.65	0	3.047
Thiotrichaceae	145.435	38.336	37.662	58.705	17.598	20.292	10.674	30.838	98.561	0
Thorselliaceae	0	0	0	0	0	0	0	5.582	6.773	0
Tissierellaceae	56.13	146.356	69.912	356.02	130.403	101.764	75.097	127.734	7.077	302.441
Tolypothrichaceae	383.499	173.398	41.96	77.866	17.556	22.123	2.505	342.826	156.257	2.329
Tsukamurellaceae	2.878	0	0	35.88	1.341	1.729	0	0	0	0
Veillonellaceae	957.551	516.146	420.296	95194	1070.08	742.115	238.335	572.493	4660.93	335.404
Ventosimonadaceae	13.644	0	5.615	7.048	0	2.15	0	0	0	0
Verrucomicrobia_subdivision_3	1228.89	202.619	118.693	90.461	7.277	13.402	40.703	0	0	1.027
Verrucomicrobia_subdivision_6	383.484	127.871	39.071	62.53	3.814	1.598	0	0	0	0.725
Verrucomicrobiaceae	5391.44	763.226	291.125	621.266	82.575	90.851	23.263	0	0	0.127
Vibrionaceae	142.368	134.303	133.77	3384.6	998.174	409.251	273.78	3027.35	1654.32	288.704
Vicinamibacteraceae	276.189	123.668	3.547	107.347	3.133	3.953	20.709	0	1.833	0
Vulgatibacteraceae	0	0	0	1.188	33.669	7.29	65.131	1.639	15.746	7.284
Waddliaceae	5.109	0	5.533	0	0	0	0	0	0.959	0
Williamwhitmaniaceae	386.017	665.488	62.215	20.068	98.03	14.749	0.554	91.93	36.278	23.794
Xanthobacteraceae	0	0	1.739	71.995	20.622	16.516	0	0	0	0
Xanthomonadaceae	1848.76	632.014	182.815	423.521	200.06	77.127	67.92	340.406	248.523	17.594
Yersiniaceae	11.615	1.57	25.486	173.546	17.248	62.771	1.866	146.036	614.887	50.888
Zoogloeaceae	507.691	212.848	35.032	83.156	32.944	53.191	2.589	109.51	218.147	30.29
norank_c__Actinobacteria	0	52.313	0	9.579	23.71	14.506	0	0.992	3.411	2.646
norank_c__Alphaproteobacteria	762.997	224.142	77.266	50.15	7.134	34.573	63.573	15.04	83.105	9.923
norank_c__Anaerolineae	453.171	180.336	40.139	42.431	11.63	27.564	0.365	0	0	0
norank_c__Bacteroidia	1127.6	294.179	73.897	78.279	538.138	150.735	131.314	1463.83	585.607	26.377
norank_c__Betaproteobacteria	1450.61	425.647	105.984	645.968	87.367	59.407	204.838	79.388	207.644	52.157
norank_c__Blastocatellia	77.042	0	11.408	79.477	1.935	0	0	0	0	0
norank_c__Candidatus_Lambdaproteobacteria	24.87	7.343	6.998	0	0	0	23.46	0.361	6.407	2.604
norank_c__Candidatus_Muproteobacteria	13.371	0	0.945	40.695	2.638	0.411	0	0	0	0
norank_c__Candidatus_Peribacteria	0	0	0	0	0	1.168	0	0	0	0
norank_c__Candidatus_Riflemargulisbacteria	72.697	192.948	181.498	32.179	39.221	23.058	0	0	0	0
norank_c__Clostridia	378.218	459.577	382.371	327.819	646.82	250.099	169.553	47.004	76.543	113.692
norank_c__Dehalococcoidia	560.799	261.06	52.15	58.913	48.245	65.089	8.442	0	0	0
norank_c__Deltaproteobacteria	4281.3	1488.88	379.318	3592.41	8633.12	2744.02	17770.7	548.174	4367.52	1477.51
norank_c__Epsilonproteobacteria	14.709	42.742	10.244	0	0	0	74.127	16.058	4.412	6.299
norank_c__Flavobacteriia	290.137	291.952	14.393	1.168	27.26	29.862	0	0	11.242	0
norank_c__Fusobacteriia	14.133	0	0	0	2.44	10.141	0	0	0	0
norank_c__Gammaproteobacteria	664.365	92.574	84.443	345.698	50.42	47.47	412.751	149.3	569.884	116.959
norank_c__Hadesarchaea	1.439	0	2.287	0	0	0	0	0	0	0
norank_c__Ichthyosporea	0	76.774	0	5.942	0.78	0	0	0	0	0
norank_c__Ignavibacteria	52.992	4.051	6.464	39.3	139.491	84.343	9.586	15.62	65.104	16.672
norank_c__Nitrospira	113.801	75.102	13.723	6.727	13.312	0	0	0	0	0
norank_c__Opitutae	1607.63	203.48	83.853	336.449	51.61	11.15	243.388	4.38	21.328	12.64
norank_c__Phycisphaerae	6096.36	2198.27	500.972	552.103	110.099	113.131	121.393	5.019	39.222	18.593
norank_c__Planctomycetia	168.721	86.446	61.352	30.123	0	0	0	0	0	0
norank_c__Spartobacteria	1710.14	572.965	145.329	187.632	8.003	6.113	0	0	0	0
norank_c__Sphingobacteriia	0	0	0	4.206	106.097	58.127	2.147	0	0	0
norank_c__Theionarchaea	30.958	0	4.821	15.294	5.705	9.926	0	0	0	0
norank_c__Thermoleophilia	0	0	0	0	0	0	0	0	0	0
norank_c__Thermoplasmata	2742.19	6247.31	1082.57	890.246	702.565	4479.01	34.126	2.421	7.394	7.722
norank_c__Tissierellia	604.653	1445.83	2346.95	361.135	665.274	176.838	475.22	143.405	103.071	365.35
norank_c__Verrucomicrobiae	1212.79	173.752	78.703	139.363	13.477	28.816	9.965	0.555	9.98	1.225
norank_c__Zetaproteobacteria	152.544	3.09	2.821	15.222	15.07	20.414	9.347	0	0	0
norank_d__Archaea	106.431	3.545	12.01	71.603	11.586	22.665	3.333	0	0	0
norank_d__Bacteria	35821.3	15139.1	9408.9	12979.2	18623.7	12728.4	15306.7	2908.17	3086.07	6614.67
norank_d__Eukaryota	721.374	3058.83	1973.91	2025.12	862.602	395.243	185.67	2.572	0	95.276
norank_d__Viruses	3959.92	9977.25	598.283	1309.7	2759.21	6087.7	67.102	139.446	35.148	163.252
norank_d__norank	1821.7	1233.29	2210	1364.8	1470.96	660.845	491.049	1190.23	493.717	1900.31
norank_k__Fungi	91.248	4.001	0	0	0	0	0	0	0	0
norank_o__Acidithiobacillales	28.367	0	0.808	15.108	1.044	1.14	0	0	0	0
norank_o__Acidobacteriales	638.935	84.015	108.997	0	0	0	0	0	0	0
norank_o__Alteromonadales	0	0	0	0	10.421	1.271	0	0	6.597	0
norank_o__Aquificales	0	0	1.027	0	0	0	0	0	0	0
norank_o__Bacillales	263.97	60.771	162.091	260.268	76.682	32.143	83.903	103.876	16.422	199.776
norank_o__Bacteroidales	36356.7	39356.5	71703.7	9080.15	25849.1	12722.6	4996.35	10835	5971.11	5522.24
norank_o__Bdellovibrionales	16433.9	803.133	118.665	111.781	17.555	6.823	171.322	4.733	56.096	11.964
norank_o__Burkholderiales	2196.72	209.051	690.202	111.006	29.471	85.148	31.657	74.023	275.194	4.651
norank_o__Campylobacterales	0	0	0	0	0	0	29.58	1.917	0	18.987
norank_o__Candidatus_Altiarchaeales	337.069	5.824	2.095	0	0	0	0	0	0	0
norank_o__Candidatus_Gastranaerophilales	305.116	84.47	296.425	65.63	2.979	21.918	30.309	29.736	374.193	201.676
norank_o__Caudovirales	6.074	5.216	9.463	1.013	0	7.543	0	0	0	0
norank_o__Cellvibrionales	0	0	0	0	0	0	0	195.965	712.793	0
norank_o__Chromatiales	0	0	0	0	23.403	14.497	0	0	0	0
norank_o__Chroococcales	0	0	2.985	0	0	0	0	0	0	0
norank_o__Clostridiales	39175.1	28476.8	26816.8	31279.9	33488.7	31297.3	22616.3	60851.8	10576.3	13461
norank_o__Coriobacteriales	0	41.425	1.821	20.203	0.736	0	30.569	27.65	27.749	99.28
norank_o__Corynebacteriales	64.593	8.001	0.561	0	0	0	0	0	0	0
norank_o__Cyprinodontiformes	0	0	0	33.626	2.528	0.916	0	0	0	0
norank_o__Cytophagales	162.231	22.587	25.829	98.058	87.729	42.406	7.72	132.182	38.906	16.165
norank_o__Desulfobacterales	391.228	60.264	20.214	121.917	55.885	23.311	195.935	6.011	48.492	13.64
norank_o__Desulfovibrionales	0	0	0	51.194	0.945	0	0	0	0	0
norank_o__Desulfurococcales	0	0	0	4.113	37.088	10.113	0	0	0	0
norank_o__Desulfuromonadales	0	0	0	30.206	3.891	0	16.723	0.942	3.566	7.002
norank_o__Dictyosteliales	0	0	0	0	0	0	0	0	0	0
norank_o__Endogonales	0.777	24.41	1.123	4.102	10.377	12.581	3.355	0	0	0
norank_o__Enterobacterales	64.651	0	11.408	11.037	0	0	0	14.72	43.304	0
norank_o__Flavobacteriales	441.011	436.18	195.862	100.032	395.349	389.072	35.847	34.284	23.145	0
norank_o__Frankiales	0	0	0	2.79	0	19.151	0	0	0	0
norank_o__Holosporales	0	0	0	5.26	5.947	38.658	0	0	0	0
norank_o__Hydrogenophilales	108.389	14.686	18.721	0	7.343	0	0	0	0	0
norank_o__Hymenostomatida	18.911	0	20.187	11.75	7.068	2.888	0	0.58	10.925	0
norank_o__Ichthyophonida	14.839	0	0	0	0	0	0	0	0	0
norank_o__Ignavibacteriales	23.503	0	38.77	25.866	153.793	12.188	61.798	19.403	14.005	26.834
norank_o__Kordiimonadales	0	0	0	0	0	0	0	4.901	1.797	6.045
norank_o__Lactobacillales	21.43	0	0	0	0	0	0	0	0	7.819
norank_o__Legionellales	0	0	0	0	0	0	0	17.915	33.564	1.816
norank_o__Methanomassiliicoccales	871.514	1024.85	861.211	293.375	240.687	871.226	19.579	0	1.833	15.553
norank_o__Methanomicrobiales	16209.9	30520.7	9056.17	7929.26	10899	56222	198.951	1.824	16.315	152.715
norank_o__Methanosarcinales	197.348	2.735	15.146	0.537	0	0	0	0	0	0
norank_o__Micrococcales	0	24.865	0	0	3.748	0	0	0	0	0
norank_o__Myxococcales	379.57	65.126	41.592	44.683	278.26	114.338	502.325	12.006	69.281	56.872
norank_o__Nitrosomonadales	9.816	10.736	38.921	32.366	10.311	27.301	0	4.758	10.734	0.317
norank_o__Opitutales	1.137	0	2.643	0	0	0	0	0	0	0
norank_o__Oscillatoriales	0	0	0	84.975	8.486	11.572	16.632	22.236	19.305	1.541
norank_o__Petrotogales	0	0	0	74.446	55.642	45.302	30.331	3.733	8.599	11.901
norank_o__Planctomycetales	1571.22	303.65	91.219	9.962	6.453	0	0	0	0	0
norank_o__Polyporales	0	0	0	0	0	0	0	0	1.022	0
norank_o__Rhizobiales	1195.33	273.367	87.482	45.5	1.869	0	0	0.841	5.491	0
norank_o__Rhizophydiales	8.348	0	0	0	0	0	0	0	0	0
norank_o__Rhodocyclales	0	0	0	57.921	14.004	14.104	0	0	0	0
norank_o__Rhodospirillales	470.573	196.187	43.028	94.844	10.08	38.583	0	0	0	0.887
norank_o__Rickettsiales	16.724	13.876	22.172	0	0	0	0	0	0	0
norank_o__Saccharomycetales	0	3.14	0	0	17.115	2	0	0	0	0
norank_o__Saprospirales	35.218	8.356	7.313	31.735	3.133	1.542	0	0	0	0
norank_o__Solirubrobacterales	321.813	92.371	37.017	0	0	0	0	0	0	0
norank_o__Sphingobacteriales	1353.26	158.863	187.252	356.745	221.802	175.961	35.761	314.469	149.349	51.831
norank_o__Sphingomonadales	0	0	0	14.736	1.176	17.964	0	0	0	0
norank_o__Spirochaetales	1.425	0	0	0	1.22	0	56.92	3.077	36.904	0
norank_o__Synergistales	0	0	0	34.463	4.474	26.563	8	0	0	0
norank_o__Syntrophobacterales	0	0	0	0	0	0	13.916	0	1.685	0
norank_o__Thermoanaerobacterales	191.936	100.88	28.033	13.982	0	0	0.477	0	0	0
norank_o__Thermoplasmatales	965.08	3603.64	407.078	364.433	215.119	1271.29	515.863	99.697	141.59	74.352
norank_o__Thermotogales	15.14	15.294	3.397	3.245	6.09	0	0	0	0	0
norank_o__Thiotrichales	24.438	3.748	0.685	0	0	0	15.221	2.026	13.342	0
norank_o__Tissierellales	18.005	33.221	102.697	90.761	190.256	87.55	21.706	22.901	1.043	21.585
norank_o__Verrucomicrobiales	624.916	177.146	55.875	58.892	6.002	7.15	0	0	0	0
norank_o__Xanthomonadales	0	0	6.546	1.767	3.946	0	0	0	0	0
norank_p__Acidobacteria	5265.92	1330.82	339.055	684.956	152.109	54.078	358.751	41.395	208.667	13.596
norank_p__Actinobacteria	368.575	99.714	24.747	139.64	3.869	14.365	2.323	0	0	10.732
norank_p__Armatimonadetes	4982.14	851.092	349.38	418.684	198.41	226.216	71.65	1.622	30.822	2.815
norank_p__Ascomycota	0	0	7.245	13.641	9.959	9.44	0	0	0	0.317
norank_p__Bacteroidetes	11394	6371.13	2492.45	2814.18	19128.1	14626.3	856.134	3770	1717.37	340.758
norank_p__Candidatus_Acetothermia	533.669	168.791	45.001	108.547	6.089	0.935	0	0	0	0
norank_p__Candidatus_Amesbacteria	154.085	17.927	13.873	9.631	2.957	1.075	0	0	0	0
norank_p__Candidatus_Aminicenantes	847.841	71.658	59.326	60.608	1.748	3.953	0	0	0	0.176
norank_p__Candidatus_Atribacteria	0	0	0	25.545	99.777	9.833	43.004	1.261	14.512	4.208
norank_p__Candidatus_Azambacteria	0	0	0	0	0	0	0	0	0	0
norank_p__Candidatus_Bathyarchaeota	77.315	47.4	24.966	11.274	14.037	24.722	11.145	1.841	3.813	0
norank_p__Candidatus_Berkelbacteria	0	0	1.643	32.769	0.385	0.206	0	0	0	0
norank_p__Candidatus_Buchananbacteria	5.081	0	1.274	3.793	9.981	4.15	0	0	0	0
norank_p__Candidatus_Cloacimonetes	81.965	96.676	34.415	36.789	174.997	57.752	5.817	0.631	16.232	0.697
norank_p__Candidatus_Colwellbacteria	67.759	27.954	2.232	0	0	0	0	0	0	0
norank_p__Candidatus_Curtissbacteria	133.705	4.001	0	8.99	6.771	4.898	0	0	0	0
norank_p__Candidatus_Dadabacteria	0	0	0	1.302	4.408	2.654	0	0	0	0
norank_p__Candidatus_Daviesbacteria	5.397	0	0	0	0	0	0	0	0	0
norank_p__Candidatus_Delongbacteria	0	0	0	9.187	451.529	643.075	0	0	0	0.359
norank_p__Candidatus_Desantisbacteria	848.891	57.529	36.552	86.122	3.429	0	0	1.042	0.86	3.477
norank_p__Candidatus_Diapherotrites	17.17	2.228	18.09	0	0	0	0	0	0	0
norank_p__Candidatus_Doudnabacteria	0	0	0	0	0	0	0	35.931	114.793	0
norank_p__Candidatus_Edwardsbacteria	134.756	5.064	1.397	35.031	21.577	5.552	0	0	0	0
norank_p__Candidatus_Eisenbacteria	394.236	88.218	1.862	0	0	0	0	0	0	0
norank_p__Candidatus_Falkowbacteria	0.921	0	4.93	0	16.048	17.628	0	0	0	0
norank_p__Candidatus_Fermentibacteria	0	0	1	7.151	19.236	19.749	0	0	0	0
norank_p__Candidatus_Firestonebacteria	3.253	0	1.821	33.658	6.551	31.994	16	0	1.107	0
norank_p__Candidatus_Fischerbacteria	0	0	0	36.303	6.035	6.636	0	0	0	0
norank_p__Candidatus_Fraserbacteria	102.848	46.338	6.916	0	0	4.542	0	0	0	0
norank_p__Candidatus_Giovannonibacteria	0	0	0	0	0	0	46.408	0	0	6.221
norank_p__Candidatus_Glassbacteria	89.218	11.951	19.68	16.989	29.921	12.207	13.376	0	2.333	1.049
norank_p__Candidatus_Gottesmanbacteria	157.453	34.234	15.448	15.118	3.408	9.542	0	2.337	0	1.942
norank_p__Candidatus_Handelsmanbacteria	721.217	400.68	64.023	132.676	63.557	13.572	0	0	0	0
norank_p__Candidatus_Heimdallarchaeota	0	0	0	0	0	0	1.797	0	0	59.334
norank_p__Candidatus_Hydrogenedentes	501.646	85.838	59.559	2.439	25.359	22.881	0	0	0	0
norank_p__Candidatus_Jorgensenbacteria	0	0	0	0	0	0	0	0	0	0
norank_p__Candidatus_Kaiserbacteria	1.54	0	1.123	49.881	4.507	0	24.962	0	0	0
norank_p__Candidatus_Kryptonia	7.844	10.888	9.97	63.408	16.741	1.075	18.548	0	0	0
norank_p__Candidatus_Latescibacteria	1.425	29.272	42.988	49.003	0	0.785	9.832	0	0	3.132
norank_p__Candidatus_Levybacteria	0	0	0	13.165	0	0	0	0	0	0
norank_p__Candidatus_Lindowbacteria	2.188	0	4.903	0	0	0	0	0	0	0
norank_p__Candidatus_Liptonbacteria	0	0	0	0	0	0	0	0	0	13.076
norank_p__Candidatus_Lloydbacteria	295.619	19.852	3.602	0	0	0	0	0	0	0
norank_p__Candidatus_Lokiarchaeota	0	0	0	3.534	1	2.178	1.018	0	0.832	7.734
norank_p__Candidatus_Magasanikbacteria	46.746	12.407	0	137.854	15.048	24.853	2.779	12.913	1.565	5.56
norank_p__Candidatus_Melainabacteria	20.724	24.916	213.106	54.521	0.33	4.412	0	28.955	175.132	1.851
norank_p__Candidatus_Micrarchaeota	0	0	0	3.162	3.561	0	13.158	3.598	9.839	0
norank_p__Candidatus_Microgenomates	0	0	0	0	9.047	0.823	0	0	0	0
norank_p__Candidatus_Moranbacteria	397.085	131.466	45.44	0	3.825	22.955	40.562	0	0	15.166
norank_p__Candidatus_Nealsonbacteria	0	0	0	71.148	0.89	0	23.327	0.698	0	1.583
norank_p__Candidatus_Nomurabacteria	0	0	3.561	0	0	0	0	0	0	0
norank_p__Candidatus_Omnitrophica	977.344	265.973	264.857	272.037	45.617	75.856	206.586	5.489	44.615	186.123
norank_p__Candidatus_Parcubacteria	0	0	0	0	0	0	48.078	13.384	34.557	15.736
norank_p__Candidatus_Peregrinibacteria	18.351	36.309	168.226	12.659	52.136	135.413	0	0	0.5	0.697
norank_p__Candidatus_Portnoybacteria	0	0	0	54.242	5.001	2.524	0	0	0	0
norank_p__Candidatus_Raymondbacteria	693.942	24.815	5.218	0	0	0	0.295	0	0	0
norank_p__Candidatus_Riflebacteria	0	0	0	0	0	0	0	0	0	0
norank_p__Candidatus_Roizmanbacteria	0	0	0	3.617	3.056	16.693	0	0	0	1.942
norank_p__Candidatus_Rokubacteria	422.128	144.684	35.291	56.794	52.873	44.424	9.439	0	16.668	4.983
norank_p__Candidatus_Ryanbacteria	0	0	0	0	6.892	9.076	0	0	0	0
norank_p__Candidatus_Saccharibacteria	518.47	277.873	39.427	140.52	119.245	119.562	479.694	237.47	80.476	42.261
norank_p__Candidatus_Schekmanbacteria	335.299	20.105	16.571	0	0	0	0	0	0	0
norank_p__Candidatus_Shapirobacteria	0	0	2.712	0	0	0	0	0	0	0
norank_p__Candidatus_Spechtbacteria	0	0	0	0	0	0	15.453	0	0	0
norank_p__Candidatus_Staskawiczbacteria	0	0	0	0	0	0	0	0	0	0
norank_p__Candidatus_Taylorbacteria	0	0	9.381	0	0	0	0	0	0	0
norank_p__Candidatus_Tectomicrobia	875.387	213.051	60.175	12.091	12.598	13.815	0	0	0	0
norank_p__Candidatus_Terrybacteria	0	0	0	8.443	0	0	0	0	0	0
norank_p__Candidatus_Thorarchaeota	0	5.976	51.999	0	14.807	1.178	0	0	0	0
norank_p__Candidatus_Uhrbacteria	561.591	257.059	58.846	74.166	120.926	8.814	62.948	0	2.185	3.856
norank_p__Candidatus_Wallbacteria	0	0	0	21.05	1.308	12.066	0	0	0	0
norank_p__Candidatus_Wildermuthbacteria	0	0	0	0	0	0	4.898	0	0	0
norank_p__Candidatus_Woesearchaeota	8.132	0	0	1.013	0	0	25.186	7.103	9.078	14.863
norank_p__Candidatus_Woesebacteria	421.538	277.165	34.525	3.317	0	3.776	2.267	15.83	0	45.203
norank_p__Candidatus_Wolfebacteria	0	0	0	58.758	0	1.112	0	0.782	3.517	16.538
norank_p__Candidatus_Yanofskybacteria	10.291	2.785	6.053	0	0	0	0	0	0	0
norank_p__Candidatus_Yonathbacteria	0	0	0	1.447	2.726	8.851	0	0	0	0
norank_p__Candidatus_Zambryskibacteria	0	0	0	0	0	0	36.415	0	0	5.201
norank_p__Chlamydiae	4.102	0	0	0	0	0	0	0	0	0
norank_p__Chlorobi	4.303	0	49.918	0	0	0	0	0	0	0
norank_p__Chloroflexi	1325.63	455.425	181.454	221.484	233.958	217.214	109.736	27.113	35.762	112.531
norank_p__Chromerida	0	29.676	0	3.875	1.825	0.785	0.947	4.447	29.588	6.855
norank_p__Crenarchaeota	16.22	26.03	3.533	0	0	0	0	0	0	0
norank_p__Cyanobacteria	5.397	0	0	63.346	2.946	0	12.624	0.942	1.558	6.728
norank_p__Elusimicrobia	1362.31	388.678	104.848	424.347	396.095	372.939	78.78	27.248	31.653	7.713
norank_p__Euryarchaeota	142.613	169.449	37.291	19.634	5.595	6.618	13.025	0	3.778	1.02
norank_p__Fibrobacteres	0	15.547	0	0.33	222.055	84.073	26.779	1.74	52.311	3.47
norank_p__Firmicutes	75118.2	58076.9	67297	101139	112684	82235.1	72819.9	16500	18103.5	78140.9
norank_p__Gemmatimonadetes	891.378	107.362	41.701	174.652	117.859	6.552	6.59	0	5.631	0
norank_p__Ignavibacteriae	0	0	0	11.419	1.286	0	3.502	0.984	0	0
norank_p__Lentisphaerae	108393	22909.1	6790.67	10693.2	2838.87	3761.85	370.706	255.638	114.919	65.247
norank_p__Nitrospinae	14.421	7.698	0	1.664	18.896	3.094	0	0	0	0
norank_p__Nitrospirae	1484.57	385.893	121.597	94.44	90.917	62.388	73.994	2.563	17.05	11.943
norank_p__Planctomycetes	6744.63	1982.28	1392.69	581.047	109.691	90.841	279.865	6.499	35.311	15.202
norank_p__Proteobacteria	2736.01	547.693	1051.12	79.672	132.148	311.176	528.957	85.532	677.845	46.793
norank_p__Rhodothermaeota	0	0	0	0	0	0	41.131	3.607	13.61	4.011
norank_p__Spirochaetes	1812.02	487.127	175.17	17385.3	483.21	1846.59	136.409	46.776	80.081	147.585
norank_p__Tenericutes	45.94	80.218	280.031	109.063	54.313	79.978	119.812	21.43	26.036	904.642
norank_p__Thaumarchaeota	0	0	0	8.339	6.353	1.467	0	0.395	9.783	1.485
norank_p__Verrucomicrobia	15571.4	3486.66	970.999	3514.73	825.43	1053.49	998.8	33.745	124.781	101.312
norank_p__candidate_division_CPR3	0	0	0	0	0	4.262	0	0	0	0
norank_p__candidate_division_KD3-62	0	0	0	68.193	3.649	6.673	0	0	0	0
norank_p__candidate_division_NC10	5.412	0	1.438	100.269	29.492	9.944	0	0	0	0
norank_p__candidate_division_WOR-3	279.543	47.502	28.431	2.997	0.572	0	0	0	0	0
norank_p__candidate_division_WWE3	34.196	0	39.934	2.553	51.543	8.215	7.684	20.185	0	182.394
norank_p__candidate_division_Zixibacteria	1051.18	359.052	76.444	47.618	13.949	7.253	78.689	0	0	12.154

## Sheet: genus
name	A1	A2	A3	B1	B2	B3	C3	C7	C8	C11
Absiella	128.135	68.063	34.073	55.689	19.072	6.075	9.944	53.838	12.497	50.136
Acaryochloris	0	0	12.326	0	0	0	0	0	0	0
Acetanaerobacterium	212.174	117.037	106.355	446.67	120.167	125.443	443.699	23.523	32.731	160.767
Acetitomaculum	549.07	809.211	256.013	53.146	61.315	102.43	67.679	46.978	18.016	190.078
Acetivibrio	3101.5	388.878	1798.55	842.173	669.408	621.042	497.118	55.56	30.2	218.459
Acetoanaerobium	4.634	2.583	4.41	28.749	1.264	11.627	59.447	0	0	11.126
Acetobacter	263.238	126.555	356.245	269.577	327.296	440.899	611.279	33.114	1143.5	10.007
Acetobacterium	313.275	55.808	65.241	513.03	284.438	226.701	146.037	71.484	28.631	56.751
Acetohalobium	140.585	84.065	10.778	0	0	0	0	0	0	0
Acetomicrobium	0	0	0	0	0	0	0	4.422	0	0
Acetonema	28.367	6.229	109.847	0.434	11.421	19.796	4.007	0	6.498	0
Acholeplasma	83.936	116.477	303.15	738.361	86.796	229.039	270.419	28.045	39.795	1120.2
Achromatium	6.146	0	0.959	0	0	0	0	4.557	16.091	0
Achromobacter	943.406	67.708	13.27	0	7.662	0.832	0	9.088	106.293	24.484
Acidaminobacter	21.474	0	0.37	28.274	111.682	37.788	0	0	0	0
Acidaminococcus	331.081	320.97	156.011	930.658	110.703	460.525	33.033	158.535	401.408	220.53
Acidihalobacter	0	0	0	42.234	0	7.664	1.782	0	0	0
Acidimicrobium	0	0	0	5.952	2.242	10.207	0	0	0	0
Acidiphilium	316.773	361.176	1536.44	2296.76	490.145	1339.81	46.087	13.973	72.744	28.616
Acidipropionibacterium	4.361	0	0	0	31.625	17.898	0	0	0	0
Acidithiobacillus	0	0	0	0	2.979	5.795	0	0	0	0
Acidobacterium	7.873	65.126	13.668	41.676	42.617	14.926	3.004	0	0	16.623
Acidocella	0	0	0	12.773	0	0	0	0	0	0
Acidovorax	189.289	27.245	8.258	34.681	29.074	49.864	0.884	35.469	52.657	16.672
Acinetobacter	350.947	430.051	525.716	211.025	111.89	58.062	89.278	100.279	161.776	58.208
Actinoalloteichus	0	45.223	0	29.358	0	0	0	0	0	0
Actinobacillus	0	0	0	0	0	0	1.923	77.444	293.598	41.529
Actinobaculum	11.053	47.502	3.78	0	0	0	0	0	0	0
Actinokineospora	352.656	137.139	27.253	2.49	1.176	9.487	29.439	0	0	8.016
Actinomadura	12.536	36.918	0	27.447	1.275	27.349	0	73.376	0.888	0
Actinomyces	141.461	152.028	62.229	80.904	22.513	23.143	158.711	42.901	39.59	83.635
Actinomycetospora	0	0	0	0	0	0	0	5.599	0	0
Actinophytocola	0	0	0	0	0	0	0	1.311	7.936	0
Actinoplanes	1299.69	472.238	73.514	69.05	105.207	36.423	0	0	0	0
Actinopolymorpha	141.664	0	0.74	0	4.012	2.935	0	0	0	0
Actinosynnema	0	0	0	0	0	0	4.737	0	0	0
Actinotalea	5.052	0	0.534	0	0	0	0	0	0	0
Actinotignum	17.328	0	0	0	0	0	0	0	0	0
Acuticoccus	0	0	0	21.856	0	0.813	0	0	0	0
Adhaeribacter	0	0	0	10.933	0	0	7.93	0	0	0
Adlercreutzia	238.985	434.307	5.053	0	0	2.982	17.944	8.306	9.473	0
Advenella	7.628	0	1	7.637	63.931	2.346	0	0	0	0
Aequorivita	0	0	0.52	3.948	67.998	9.487	1.186	0	0	3.392
Aeribacillus	0	0	0	348.984	69.889	18.693	0	32.787	15.02	0
Aeriscardovia	0	0	0	19.665	4.408	0	0	0	0	0
Aerococcus	27.072	4.254	28.335	0	11.212	16.263	19.046	35.704	17.198	15.814
Aeromicrobium	59.599	34.639	2.438	17.123	14.367	28.834	0	0	0	24.498
Aeromonas	422.301	207.886	53.821	67.18	47.662	32.591	34.148	2864.7	8648.4	21.443
Aestuariibacter	2.763	0	1.096	0	0	0	0	4.952	10.678	0
Afipia	7.124	2.228	3.232	0	0	1.066	0	0	0	0
Agarivorans	0	0	0	77.762	0.396	0.523	0	103.707	568.024	0
Agathobacter	205.855	68.265	56.957	0	8.519	14.496	44.569	2.269	3.679	15.898
Agathobaculum	147.824	71.71	77.636	333.266	297.736	203.804	160.249	197.69	324.378	116.217
Aggregatibacter	0	0	0	0	0	0	0	160.976	252.337	0
Agreia	0	0	0	0	0	0	3.095	0	0	0
Agrobacterium	103.783	46.54	33.785	107.647	29.394	43.629	7.719	115.394	29.194	22.485
Agrococcus	0	0	0	0	0	0	0	0	0	0
Agromyces	0	0	0	0	0	0	11.909	0	17.959	144.904
Akkermansia	5271.21	1270.2	2067.71	1084.02	325.031	178.736	135.876	13.106	22.371	28.481
Albimonas	220.678	14.028	1.342	0	0	0	0	0	0	0
Alcaligenes	0	0	0	0	0	5.384	0	2.825	5.751	8.494
Alcanivorax	865.255	200.998	35.456	18.57	1.022	0.224	0	460.152	905.559	0.12
Algibacter	59.181	30.487	21.815	60.226	31.867	9.842	0	0	0	0
Algicola	27.374	0	0	0	0	0	0	9.13	20.453	0
Algoriella	0	0	0	0	0	0	0	31.4	15.605	0
Algoriphagus	367.797	58.796	88.866	62.85	862.575	843.784	62.808	61.563	46.475	23.47
Aliagarivorans	0	0	0	0	1.693	1.869	10.4	45.675	213.397	0
Alicycliphilus	6.664	10.534	15.461	4.723	0	0	0	0	0	0
Alicyclobacillus	23.2	69.228	52.162	155.999	44.573	66.94	7.087	8.852	5.864	5.503
Aliicoccus	0	0	0	0	0	0	19.79	0	0	91.081
Aliifodinibius	498.537	20.662	22.021	0	0	0	0	0	0	0
Aliiglaciecola	0	0	0	12.318	0	0	0	0	0	0
Aliivibrio	0	0	0	0	0	0	3.593	32.073	114.356	0
Alishewanella	59.757	0	0	0	0	0	0	0	0	0
Alistipes	87095.9	16320.3	26833.8	9214.66	252240	113868	78999.4	5907.65	10938.3	47533.6
Alkalibacter	2.404	36.007	23.377	48.405	30.174	19.59	0	0	0	0
Alkalibacterium	154.401	54.592	40.373	0	0	0	0	0	2.121	6.397
Alkaliflexus	4549.06	3865.05	260.627	4.733	20.094	3.225	260.012	6169.08	2520.9	7.51
Alkalimonas	0	0	0	0	0	0	0	7.289	34.091	0
Alkaliphilus	112.32	60.366	99.603	431.095	78.67	86.494	39.923	1.968	0.669	30.853
Alkalispirochaeta	365.451	167.27	17.05	13.155	10.828	28.003	24.611	0.866	0.719	5.898
Alkalitalea	3113.24	1724.87	118.295	0	67.514	96.541	87.687	3308.58	1026.84	0.429
Allisonella	134.468	10.027	27.034	63.408	5.298	9.515	4.379	38.041	9.085	64.387
Allobaculum	114.706	48.819	69.529	4.547	43.595	10.104	0.856	10.954	3.975	41.085
Allochromatium	0	0	0	28.139	1.462	2.935	15.439	0	2.819	0
Allofustis	0	0	0	1.478	4.177	3.636	0	3.556	0	13.02
Alloiococcus	0	0	0	0	0	0	0	19.874	0	0
Allokutzneria	0	0	0	0	0	0	0	4.136	0	0
Alloprevotella	1538.79	799.941	1165.69	1112.95	1084.19	321.843	1170.34	21249.9	2476.79	492.058
Alloscardovia	0	22.738	0	6.159	0	0	0	94.09	65.66	3.427
Altererythrobacter	0	0	0	23.768	17.402	6.963	0	0	0	0
Alteribacillus	0	39.045	22.144	43.96	2.264	7.225	0.491	0	0	0
Alteromonas	1.252	1.266	0.466	0	0	0	0	12.855	92.541	0
Amantichitinum	95.277	57.631	0	0	0	0	0	0	0	0
Aminiphilus	0	0	0	0	0	0	0	22.623	0	0
Aminobacter	0	0	0	0	0	0	0	5.75	0.733	2.977
Aminobacterium	157.927	18.738	22.569	9.042	11.058	50.631	7.333	0	0	0
Aminomonas	240.194	60.365	27.924	25.969	5.946	6.066	0	0	0	0
Ammonifex	198.413	5.267	1.931	6.066	0	2.131	0	0	0	0
Amphibacillus	37.147	115.971	78.143	14.354	43.452	27.488	0	0	0	0
Amphritea	0	0	0	0	0	0	0	3.043	22.166	0
Amycolatopsis	201.234	63.607	28.855	48.619	45.475	44.873	9.467	8.432	0	0
Anabaena	11.831	0	7.532	0	0	0	0	0.303	12.616	1.696
Anaeroarcus	104.186	8.964	52.93	0	0	0	0	0	0	0
Anaerobacillus	79.374	0	0	12.318	68.273	9.356	4.183	0	0	79.244
Anaerobiospirillum	0	0	0	5.157	0	0	56.302	910.922	823.095	56.843
Anaerobium	604.708	148.736	199.822	231.632	157.386	164.529	154.804	55.335	87.383	70.841
Anaerobranca	9.485	17.724	30.526	10.51	0	4.785	0	0.622	1.022	5.489
Anaerococcus	197.866	88.928	22.884	44.156	17.654	12.132	61.152	0	7.351	53.796
Anaerocolumna	1813.53	335.961	1255.95	656.796	1338.12	364.284	384.154	180.693	119.683	325.687
Anaerofilum	703.599	237.312	197.136	253.904	238.499	208.57	384.476	58.841	71.011	192.747
Anaerofustis	18.754	0	72.596	145.087	82.321	27.245	7.095	3.85	1.283	111.595
Anaeroglobus	12.291	0	3.232	324.73	0	0.486	0	4.565	6.534	0
Anaerolinea	1232.81	176.488	46.877	139.992	85.168	108.14	62.978	0	0.557	0.802
Anaeromassilibacillus	3051.09	1651.74	1743.96	5038.2	2049.45	2061.54	5932.92	184.975	300.427	1197.99
Anaeromicrobium	1.022	0	36.017	0	7.948	5.047	0	0	2.988	0
Anaeromusa	87.692	59.758	51.479	5.88	0	0	0	0	0	0
Anaeromyxobacter	3536.92	1136.51	224.622	303.825	375.331	49.079	136.48	104.818	41.393	16.002
Anaerophaga	6708.41	5110.29	422.623	24.45	134.645	48.753	413.195	5010.01	2540.54	19.84
Anaeroplasma	0	0	0	0	0	19.142	0	0	0	0
Anaerorhabdus	16.983	37.627	32.758	0	0	0	33.165	2.161	0	55.774
Anaerosalibacter	30.742	111.008	37.14	31.436	29.009	38.19	22.906	0	0	42.303
Anaerosphaera	74.106	5.672	36.948	27.126	29.954	11.02	0.54	3.379	1.17	6.728
Anaerosporobacter	1524.2	63.454	1102.17	33.245	66.448	62.623	299.234	10.609	7.45	243.852
Anaerosporomusa	5.196	1.57	82.484	20.885	21.127	16.992	0	0	0	2.062
Anaerostipes	3396.58	139.873	1486.34	755.598	110.493	107.357	881.193	731.302	140.785	887.052
Anaerotignum	1156.64	493.252	384.314	872.847	1423.92	635.505	167.267	61.867	82.964	130.231
Anaerotruncus	8832.06	9361.3	11077.6	12019.1	7120.89	7085.27	1081.53	201.329	285.504	1013.48
Anaerovibrio	155.854	78.04	131.251	328.882	50.4	33.601	195.871	828.004	57.92	881.274
Anaerovirgula	64.362	23.447	4.985	75.913	150.022	323.954	0	0	0	0
Anaerovorax	13.716	4.76	3.465	727.316	169.809	165.399	9.298	0	8.077	51.255
Ancylobacter	0	0	0	0	0	11.973	0	0	0	0
Anditalea	0	0	0	122.601	4.474	3.084	1.811	0	0	0
Andreesenia	0	0	0	0	0	0	16.021	20.942	10.121	1.654
Aneurinibacillus	106.748	7.698	425.702	9.177	24.722	10.057	3.853	12.711	0	14.42
Angelakisella	841.466	439.166	316.966	940.398	705.284	795.529	249.246	153.082	42.523	199.116
Angustibacter	172.968	6.229	0.986	0	0	0	18.59	0	0	0
Anoxybacillus	95.263	13.876	21.693	91.464	47.543	65.67	1.116	24.17	36.453	0
Aphanizomenon	0	0	6.56	9.393	9.42	0	2.056	8.945	2.862	7.488
Aphanocapsa	0	0	0	115.956	366.12	59.603	0.4	2.522	6.202	0
Aquabacterium	0	0	0	3.576	1.011	0	30.927	0	0	0
Aquamicrobium	0	0	0	13.517	2.539	2.776	0	0	0	0
Aquaspirillum	0	0	0	23.509	0	0	0	0	0	0
Aquiflexum	4.418	1.823	8.011	3.844	3.397	0	0	0.034	2.368	36.954
Aquimarina	1.785	0.709	0	35.476	58.919	34.844	4.73	30.164	15.217	5.771
Aquitalea	0	0	0	0	0	0	0	19.664	20.545	0
Arabia	202.616	539.643	7.82	17.154	23.699	18.301	6.935	35.266	77.726	1.133
Arachidicoccus	4.174	0	2.629	4.795	1.473	20.357	0	36.612	12.708	0
Arcanobacterium	34.211	4.254	7.82	0	5.562	3.552	36.015	0	0	1.562
Archaeoglobus	7.901	2.836	0	0	0	0	0	0	0	0
Archangium	271.167	14.737	1.15	15.242	208.106	20.105	260.763	8.709	49.091	23.562
Arcobacter	2.735	23.903	12.736	34.97	8.069	25.274	0	0	0	0
Arcticibacter	49.193	59.099	11.148	21.143	0	1.664	3.754	1.992	3.122	41.853
Arenibacter	527.595	282.989	36.346	0	0	0.243	10.948	65.607	31.435	5.159
Arenimonas	1074.25	197.099	35.621	29.244	11.245	2.065	0	0.353	2.382	0
Arenitalea	0	0	0	0	14.389	13.618	0	0	0	0
Arhodomonas	0	0	0	0	0	0	0	6.104	14.11	0
Aromatoleum	2.216	0	2.903	1.302	0.736	1.225	3.474	0.37	5.046	7.995
Arsenicibacter	0	0	0	0	0.462	3.505	0	0	0	0
Arsenophonus	0	0	0	0	0	0	0	1.833	3.869	0
Arsukibacterium	0	0	0	0	0	0	0	3.808	33.169	0.774
Arthrobacter	650.91	272.251	75.266	7.761	17.818	12.226	43.98	28.853	6.173	0.866
Arthrospira	0	0	12.134	19.552	462.588	5.206	0	0	0	0
Asaccharospora	8.967	0	10.422	118.838	12.158	3.496	6.547	1.53	0	14.096
Asinibacterium	0	0	0	0	0	0	0	11.627	0.571	0
Asticcacaulis	12.392	5.267	0	0	0	0	0	0	0	0
Atopobacter	22.812	13.218	10.367	27.405	1.77	1.925	0	0	0	0
Atopobium	368.415	329.176	98.808	32.045	71.506	129.302	0.582	98.403	41.147	34.603
Atopococcus	9.211	0	0	0	7.189	15.665	0	0	0	0
Aurantimicrobium	0	0	0	0.692	0	16.16	0	0	0	0
Aurantimonas	376.159	18.332	16.667	31.487	0	0	0	0	0	5.116
Auraticoccus	17.602	0	0	0	0	0	0	0	0	0
Aureimonas	302.499	85.484	29.457	41.646	5.419	9.823	0.421	0	0	0
Aureispira	0	0	0	1.157	0	0	0	0.563	6.625	0
Avibacterium	0	0	0	0	1.462	0	0	15.528	53.601	0
Azoarcus	0	0	0	72.409	21.82	8.636	0	2.892	19.946	0
Azohydromonas	0	0	0	0	0	0	0	0	0	0
Azonexus	269.713	90.548	24.733	1.757	0	0	0	0	0	0
Azorhizobium	0	0	1.739	0	0	0	0	0	0	0
Azospirillum	1396.49	550.834	529.003	230.865	75.022	393.733	573.456	17.528	2419.47	25.109
Azotobacter	645.628	5.064	3.684	57.177	4.166	4.365	0	5.994	7.478	0
Azovibrio	4.922	0	0	0	0	0	0	0	0	0
Bacillus	3733.81	2027.81	2426.47	2468.41	2783.45	1834.63	3772.07	588.745	696.381	2262.42
Bacteriovorax	0	0	0	0	0	0	0	0	7.33	2.815
Bacteroides	102621	47138.8	85856.2	29356.9	56918	37112.3	23018.9	42167.1	27514.3	30986.9
Balneatrix	0	0	0	0	0	0	0	23.741	58.274	0
Balneola	0.864	1.772	0	0	0	2.299	0	0	0	3.667
Bariatricus	691.094	68.315	125.419	101.85	6.673	15.992	94.002	122.969	12.341	144.854
Barnesiella	2075.46	1564.13	1631.52	1937.62	2928.44	1043.03	188.391	886.66	465.129	808.819
Bartonella	0	0	0	0.424	7.156	33.367	15.551	0.446	3.038	1.035
Basfia	3.944	0	3.109	0	0	0	0	0	0	0
Basilea	0	0	0	2.387	11.322	9.851	0	0	0	0
Bauldia	290.611	22.688	0.986	0	0	0	0	0	0	0
Bdellovibrio	8.779	0	3.082	15.738	3.858	6.729	0	0.673	6.625	0
Beduini	53.482	4.102	91.098	1.633	1.836	20.377	1.803	13.451	0	0
Beggiatoa	0	0	0	13.165	2.462	8.113	10.674	0.908	5.237	0
Belliella	1.756	0	0	0	0	0	0	27.667	4.891	0
Bellilinea	0	0	0.74	0	0	0	0	0	0	0
Bergeyella	5.815	0	3.205	0.95	21.545	0	0.975	0	0	0
Bermanella	0	0	0	0	0	0	0	96.167	595.906	9.36
Bernardetia	238.381	100.271	18.94	4.909	27.447	0.944	0	0	0	0
Beutenbergia	0	0	0	2.284	0	2.813	0	0	0	0
Bhargavaea	0.619	0	0	0	0	0	13.895	20.117	35.48	1.183
Bibersteinia	29.159	8.052	45.261	2.449	18.786	33.825	0	5.388	25.86	0
Bifidobacterium	1821.41	83219.1	816.512	36954.3	607.19	765.958	725.12	58297.7	11349.7	849.289
Bilophila	411.422	21.472	108.654	18.529	19.522	66.332	29.587	0	20.447	8.269
Bittarella	165.829	33.474	21.022	50.564	55.708	61.902	4.526	97.117	35.579	19.452
Bizionia	0	0	0	0	28.173	30.563	0	0	0	0
Blastochloris	262.848	196.39	27.883	34.598	1.055	1.15	0	0	0	0
Blastococcus	28.353	8.153	0.74	6.324	0	0	0	0	0	0
Blastomonas	0	0	0	0	0	0	0	0	0	0
Blastopirellula	850.704	314.235	207.395	93.915	9.112	1.458	31.278	0	0	0
Blautia	15431.9	6484.52	6582.04	3873.86	3147.76	2839.24	38413.9	131264	20869.1	19797.2
Bombiscardovia	0	0	0	24.688	0	0	0	0.992	0	0
Bordetella	52.489	84.978	73.021	65	21.357	22.497	15.298	86.44	49.76	73.487
Borrelia	0	0	0	2.645	1.484	14.693	0	0	0	0
Bosea	0	0	0	0	0	5.159	0	0	0	0
Brachybacterium	5.771	126.656	29.088	3.793	3.748	7.795	2.105	0	0	6.397
Brachymonas	2.634	0	3.109	2.49	0	3.066	0	0	0	0
Brachyspira	120.277	192.59	288.552	236.365	24.008	105.551	70.59	232.451	64.617	13.294
Bradyrhizobium	1263.51	426.051	133.799	51.835	51.796	15.965	0	0	0	0
Branchiibius	0	0	0	0	0	0	0	0	0	0
Brevefilum	146.069	0	2.479	3.834	6.936	3.337	6.562	1.656	3.876	1.126
Brevibacillus	33.852	98.246	72.391	145.043	82.276	160.986	72.099	117.385	25.557	208.103
Brevibacterium	213.856	20.004	4.369	0	0	2.365	0	16.94	11.509	0
Brevundimonas	0	0	0	9.187	0	0	0	0	0	0
Brucella	0.389	0	0.288	109.415	9.541	21.965	0.372	0	0.296	0.197
Bryobacter	453.36	48.009	2.917	0	0	0	0	0	0	0
Bryocella	281.601	55.504	38.948	60.133	15.763	2.739	0	0	0	0
Budvicia	0	0	0	0	0	11.328	0	0	0	0
Bulleidia	22.899	7.039	2.04	10.871	20.104	25.32	141.504	3.085	57.378	119.738
Burkholderia	678.733	367.458	444.547	275.977	118.135	147.246	132.648	54.915	198.475	57.04
Buttiauxella	0	0	0	0	0	0	0	3.817	9.783	0
Butyricicoccus	1689.3	1041.3	970.575	1823.49	3199.97	2149.15	1411.69	751.312	1913.59	585.521
Butyricimonas	2488.38	1870.46	479.908	774.25	1330.86	1230.19	116.713	2227.38	1378.46	273.601
Butyrivibrio	47801.5	2639.17	14169.4	3675.97	3442.04	2583.34	3157.31	2721.16	4121.31	2429.45
Caballeronia	0	37.627	0	5.518	11.058	20.609	22.464	1.513	10.29	35.526
Caecibacter	0	1.874	0	663.649	1.979	4.337	0	30.366	60.086	1.647
Caenimonas	0	0	0	0	0	0	0	0	5.878	0
Caenispirillum	0	0	0	9.011	0	2.776	0	1.017	0	4.342
Caldalkalibacillus	0	0	3.574	8.98	0	0	0	0	0	0
Caldanaerobacter	75.863	77.988	55.711	121.991	49.828	21.123	2.604	1.555	0	136.227
Caldanaerobius	245.778	485.557	556.735	286.608	434.468	203.245	11.691	4.741	7.675	3.244
Caldanaerovirga	64.449	27.195	2.383	40.995	0.561	0.626	3.193	0	0	0
Calderihabitans	0	10.534	0	8.494	86.971	71.361	0	0	0	0
Caldibacillus	34.715	25.878	2.561	13.568	55.478	187.409	24.239	0.294	42.056	74.098
Caldicellulosiruptor	465.163	173.145	117.336	340.614	142.789	125.824	23.173	0	0	8.03
Caldicoprobacter	315.785	335.152	516.253	984.677	1019.91	496.043	161.78	33.006	33.245	16.279
Caldilinea	7.441	0	2.383	22.859	15.026	32.91	0	20.891	7.105	0.626
Caldimicrobium	0	0	0	0	0	0	0	0	0	9.163
Caldimonas	0	0	0	0	0	0	5.284	8.121	12.01	0
Caldisalinibacter	0	0	0.876	0	0	14.599	0	0	0	0
Caldisericum	16.695	45.173	0.192	0	0	0	0	0	0	0
Calditerricola	24.107	0	0	0	0	0	0	0	0	0
Calditerrivibrio	12.018	0	1.876	25.452	0	0	0	20.328	8.444	0
Caldithrix	0	0	0	15.543	41.045	3.197	31.755	0	0	1.105
Caloramator	301.176	115.312	156.847	393.191	102.897	234.599	91.294	32.711	8.556	22.324
Caloranaerobacter	138.742	92.269	58.409	76.356	1.748	21.609	107.826	7.617	2.573	0
Calothrix	19.3	25.017	17.667	24.346	0	0	4	0	0	4.448
Caminibacter	45.063	65.683	2.479	0	0	0	0	53.09	24.098	0
Caminicella	52.503	80.876	63.872	25.752	6.09	4.796	27.074	0	0	0
Campylobacter	246.973	178.564	126.992	120.586	96.501	83.035	24.218	33.258	141.362	20.979
Candidatus_Accumulibacter	67.269	29.626	0	99.339	9.728	13.861	16.154	64.473	122.073	35.428
Candidatus_Aegiribacteria	32.757	0	12.134	27.963	15.686	16.077	0	0	0	0
Candidatus_Amoebophilus	10.06	7.546	2.712	0	0	0	2.526	15.191	66.351	0
Candidatus_Arthromitus	6.491	0	3.643	0	9.959	0	0	0	0	4.736
Candidatus_Azobacteroides	16.839	0	10.737	0	0	0	0	0.496	0	0
Candidatus_Babela	0	0	0	23.003	0	0	0	0	0	0
Candidatus_Brocadia	0	0	0	56.774	10.223	0.654	59.356	0	1.741	160.05
Candidatus_Chrysopegis	6.908	0	0	0	0	0	13.755	0	0	0
Candidatus_Cloacimonas	36.096	92.878	18.118	36.789	166.577	50.247	0.175	0	4.856	0
Candidatus_Competibacter	1.036	0	0	1.695	0	1.047	24.127	0.689	7.83	3.005
Candidatus_Contendobacter	0	0	0	25.535	0	0	16.351	79.748	310.061	2.294
Candidatus_Dactylopiibacterium	0	0	0	0	0	0	7.319	2.472	15.337	0
Candidatus_Desulfofervidus	0	0	0	0	0	0	0	0	0	0
Candidatus_Desulforudis	0	0	0	0	2.605	0	0	0	0	0
Candidatus_Endobugula	0	0	0	0	3.397	11.207	0	0	0	0
Candidatus_Endolissoclinum	0	0	0	0	0	24.198	0	0	0	0
Candidatus_Entotheonella	875.387	213.051	60.175	12.091	12.598	13.815	0	0	0	0
Candidatus_Fermentibacter	0	0	0	0	18.511	4.056	0	0	0	0
Candidatus_Frackibacter	201.681	27.803	17.297	3.276	0	0	0	0	0	0
Candidatus_Hepatoplasma	0	0	28.143	0	0	0	0	0	0	0
Candidatus_Izimaplasma	9.499	42.996	245.958	33.854	43.618	38.517	59.735	2.993	9.882	366.229
Candidatus_Jettenia	0	0	0	0	0	0	0	0	0	0
Candidatus_Kinetoplastibacterium	0	0	0	0	0	0	0	3.926	15.259	0
Candidatus_Kryptobacter	0.936	10.888	9.97	0	0	0	0	0	0	0
Candidatus_Kryptonium	0	0	0	63.408	16.741	1.075	4.793	0	0	0
Candidatus_Kuenenia	0	0	0	27.343	20.863	43.107	0	0	0	0
Candidatus_Magnetobacterium	0	0	0	50.78	0.385	2.468	0	0	0	0
Candidatus_Magnetoglobus	155.423	15.851	24.911	74.548	3.891	0.346	0	0	0	0
Candidatus_Magnetomorum	0	0	0	3.958	0	2.916	30.387	4.288	6.04	0
Candidatus_Magnetoovum	0	0	0	24.295	0	0	0	0	0	0
Candidatus_Marithrix	106.964	26.435	9.669	37.274	0	0	0	0	12.313	0
Candidatus_Methanomethylophilus	5930.22	12748.5	5602.78	3300.85	3798.48	14193.8	1337.57	6.591	275.381	414.951
Candidatus_Methanoperedens	0	0	0	0	0	0	0	0	0.937	0
Candidatus_Methanoplasma	12617.7	17526.2	5393.79	3025.64	1909.34	8172.68	45.46	0	1.649	43.598
Candidatus_Methylomirabilis	0	0	0	11.615	23.875	6.673	0	0	0	0
Candidatus_Methylopumilus	0	0	0	0	0	0	17.72	0.748	8.472	3.336
Candidatus_Micrarchaeum	0	0	0	3.162	3.561	0	13.158	3.598	9.839	0
Candidatus_Micropelagos	0	0	0	0	0	14.796	0	0	0	0
Candidatus_Midichloria	30.627	0	3.821	0.362	0.956	0	0.26	0	0	0
Candidatus_Moduliflexus	12.421	7.9	5.807	47.99	15.115	12.057	13.27	2.018	18.974	0.563
Candidatus_Nephrothrix	6.735	0	21.447	0.796	5.474	7.44	0	0	0	18.115
Candidatus_Nitrosoglobus	29.749	0.76	3.109	76.853	8.178	5.524	0	0	0	0
Candidatus_Nitrosomarinus	0	0	0	6.944	23.425	4.281	0	0	0	0
Candidatus_Nitrosotenuis	0	0	0	0	0	0	0	0	0	0
Candidatus_Paracaedibacter	0	0	0	0.444	19.094	37.163	1.839	0	0	0
Candidatus_Paracaedimonas	0	0	0	1.354	0	10.001	0	0	0	0
Candidatus_Pelagibacter	1.238	0	89.66	0	0	4.823	0	1.269	26.022	0
Candidatus_Promineofilum	4.145	0	0	0	0	0	0	0	0	0
Candidatus_Protochlamydia	67.846	13.319	6.245	5.27	1.561	5.318	1.004	0	0	0
Candidatus_Saccharimonas	0	0	0	0	0	0	37.692	5.439	0	0
Candidatus_Scalindua	0	0	0	9.011	21.545	2.776	0	0	0	0
Candidatus_Schmidhempelia	0	0	0	0	0	0	0	0	9.783	0
Candidatus_Soleaferrea	135.634	1040.39	278.443	179.892	132.204	116.675	395.054	34.006	10.6	191.114
Candidatus_Solibacter	67.529	0	15.982	126.517	6.002	13.366	0	0	0	0
Candidatus_Stoquefichus	86.081	3.798	102.095	191.279	30.262	19.834	39.601	9.054	9.36	421.87
Candidatus_Symbiobacter	0	0	0	0	0	0	5.916	0	3.891	0
Candidatus_Symbiothrix	912.865	291.548	45.124	219.471	532.402	212.337	45.784	325.205	177.056	126.016
Candidatus_Syntrophoarchaeum	197.348	2.735	15.146	0.537	0	0	0	0	0	0
Candidatus_Tenderia	0	0	0	0	0	0	0	0	0	0
Candidatus_Vecturithrix	310.228	298.282	51.451	68.028	32.351	30.293	37.797	0	21.412	4.391
Candidatus_Xiphinematobacter	52.244	1.722	0.63	0	0	0	0	0	0	0
Capnocytophaga	545.458	51.097	110.981	233.152	683.501	414.215	132.312	246.803	136.218	114.98
Carboxydocella	77.302	1.367	8.847	66.012	15.422	3.795	135.589	0	0	0
Carboxydothermus	10.722	15.75	36.086	7.441	8.42	7.085	0	0	0	0.317
Cardiobacterium	5.815	0	1.246	30.009	0	0	0	0	0	0
Carnimonas	0	0	0	4.392	0	0	12.113	0.706	4.13	1.598
Carnobacterium	66.033	90.143	167.308	86.783	20.116	74.268	50.977	27.961	26.656	126.852
Caryophanon	36.988	0	2.013	53.281	2.33	21.086	0	0	0	0
Catabacter	204.775	116.63	83.221	330.288	477.979	523.317	43.552	7.861	6.533	69.954
Catalinimonas	59.959	37.272	48.959	0	3.902	4.056	0	0	10.77	0
Catellicoccus	8.607	0	0	0	0	0	0	0	0	0
Catelliglobosispora	0	0	0	0	0	0	0	0	0	36.729
Catenibacterium	181.1	132.226	233.798	87.465	439.636	156.21	211.799	730.109	704.004	429.25
Catenovulum	0	0	0	0	0	0	0	6.305	35.769	0
Catenulispora	0	0	0	0	0.11	0	270.138	1.799	30.307	19.6
Catonella	190.685	44.008	65.215	110.583	69.659	9.299	48.037	1.118	3.736	11.534
Caulobacter	4.534	5.976	7.792	49.541	2.473	1.925	4.309	0	0	4.708
Cecembia	6.664	0	49.959	0	2.374	6.496	0	0	0	0
Cedecea	1.007	4.203	0	3.534	5.782	9.627	0	0	0	0
Celeribacter	0	0	0	0	11.487	0.832	0	0	0	0
Cellulomonas	474.315	149.698	44.754	54.729	128.941	212.318	41.152	12.51	68.359	272.271
Cellulophaga	160.058	29.068	23.911	6.438	25.59	56.379	0	0	0	0.07
Cellulosilyticum	716.784	154.003	591.905	952.385	306.178	271.81	1056.38	72.442	20.946	57.462
Cellulosimicrobium	46.228	0	32.607	0	0	0	0	44.624	34.226	0
Cellvibrio	0	0	0	28.222	3.089	7.879	0	2.203	15.104	0.169
Centipeda	100.099	5.52	0	1.984	23.798	15.553	3.481	50.804	126.895	6.102
Cephaloticoccus	792.458	160.332	41.002	102.626	8.563	9.973	23.572	0	0	0.45
Cesiribacter	29.72	81.331	0	0	0	0	33.895	2.194	2.819	76.21
Cetobacterium	102.229	0	7.875	37.181	3.858	17.749	0	12.114	2.608	7.608
Chamaesiphon	0	0	0	0	0	0	2.47	0	0	0
Chania	0	0	0	0	0	0	0	19.05	264.51	0
Chelativorans	0	0	0	0.734	0	0	0	1.673	4.877	0
Chelatococcus	147.378	20.611	15.009	0	0	0	0	0	0	0
Chelonobacter	0	0	0	0	0	0	0	10.071	17.895	0
Chitinibacter	950.947	576.662	84.688	31.983	0	0	18.885	0	2.502	0
Chitinimonas	0	0	0	0	0	0	0	5.531	32.704	0
Chitinispirillum	125.761	21.978	4.82	64.948	9.047	6.177	0.821	0	0	0
Chitinivibrio	0.907	0	0	17.185	20.698	33.452	0	0	0	0
Chitinophaga	935.662	69.937	97.398	288.405	139.666	136.986	98.163	92.796	74.691	17.109
Chlamydia	1218.01	281.875	258.121	5129.45	646.05	1931.57	362.001	927.567	826.893	1476.96
Chloracidobacterium	77.042	0	11.408	79.477	1.935	0	0	0	0	0
Chlorobaculum	139.578	64.417	5.601	0.744	25.502	27.18	0	0	0	0
Chlorobium	358.097	119.11	21.651	43.298	72.626	41.966	8.548	1.564	1.332	51.03
Chloroflexus	396.366	127.668	82.004	46.729	4.737	9.31	7.516	0.546	0	2.196
Chondromyces	0	127.871	0	0.961	22.589	3.336	126.598	3.01	35.938	14.561
Christensenella	739.741	450.665	426.563	479.302	463.676	225.618	247.605	72.544	46.855	455.643
Chromobacterium	29.59	54.237	26.759	49.799	1.22	34.041	183.203	0.471	0	0
Chromohalobacter	16.897	1.621	1.191	0	0	0	0	0	0	0
Chryseobacterium	429.555	645.232	230.195	205.914	1146.08	998.276	103.167	181.086	130.771	319.359
Chryseolinea	0	0	0	45.148	0.912	0.991	5.86	4.38	0.74	16.165
Chrysiogenes	195.132	24.967	0	0	0	0	0	0	0	0
Chthoniobacter	155.956	9.724	26.431	115.593	23.601	13.814	0	0	0	0
Chthonomonas	39.392	11.698	28.17	0	0	0	0	0	0	0
Citrobacter	53.367	27.55	72.541	3.751	19.423	29.134	14.492	25.944	43.325	5.806
Clavibacter	14.234	10.989	12.75	0.868	0	0	5.663	7.625	10.917	79.406
Cloacibacillus	1142.64	215.937	36.004	194.897	95.843	113.029	33.474	11.954	15.893	57.153
Cloacibacterium	0	0	0	25.018	0	0	0.133	0	0	0
Clostridiisalibacter	0	0	0	44.724	0	0	0.351	10.82	1.078	0
Clostridioides	492.682	204.593	230.238	970.72	574.026	235.611	133.139	39.377	39.984	506.77
Clostridium	138487	72197	44390.7	158494	43210.5	45829.9	72002.1	44555.1	20338.2	38624.7
Cnuella	286.077	92.624	32.675	6.025	1.363	0.495	0	0	0	0
Cobetia	1.986	0	11.394	0	0	0	0	10.122	30.3	0
Cohaesibacter	0	0	0	0	0	0	0	0	0	0
Cohnella	202.344	250.425	250.655	153.624	353.841	223.347	41.403	31.954	12.983	26.947
Coleofasciculus	3.569	28.511	0	0	15.763	0	0	0	0	0
Colibacter	0	6.938	14.133	24.088	2.297	0	0	0	0	0
Collimonas	0	0	0	0.982	5.936	0	0	0	0	0
Collinsella	2000.96	2422.97	419.483	7465.24	432.048	517.607	474.606	766.394	796.393	387.272
Colwellia	0	0	0	95.247	2.012	0	0.926	5.002	13.243	0
Comamonas	26.913	38.083	4.506	34.597	12.795	7.029	0	0	0	46.061
Conchiformibius	44.947	2.228	1.643	0	0	5.944	0	7.818	6.104	0
Confluentimicrobium	46.574	1.772	0	0	0	0	0	0	0	0
Coprobacillus	362.945	141.443	351.86	1037.47	669.778	1502.14	7796.05	99.629	83.388	20925.4
Coprobacter	199.68	77.887	199.586	373.709	1487.9	165.968	614.067	74.131	48.718	81.462
Coprococcus	2739.99	817.413	1109.47	2073.86	522.008	777.204	3713.74	8988.86	17970.6	2502.34
Coprothermobacter	0	0	0	0	0	0	22.639	0	0	35.04
Coraliomargarita	3176.73	390.197	166.282	838.602	270.509	137.674	92.093	13.644	6.541	42.064
Corallococcus	625.463	263.236	461.118	7822.27	733.832	2880.32	86.31	5.069	10.346	393.755
Coriobacterium	72.624	33.019	39.427	7.699	0	0	1.782	2.606	18.917	0
Corynebacterium	433.383	696.835	30.827	351.071	74.857	37.732	281.992	61.37	91.485	73.796
Coxiella	48.919	3.241	0	57.229	3.814	2.047	0	0	0	0
Crenotalea	0	0	0	2.811	68.032	12.627	0	11.871	4.913	0
Crenothrix	259.84	74.697	51.972	17.123	0	0	0	0	0	0
Criblamydia	62.823	20.865	8.628	2.315	21.963	27.049	0	0	0	0
Criibacterium	10.118	12.964	5.424	35.352	5.298	12.973	59.559	14.805	30.694	26.723
Crinalium	5.095	0	0.37	42.09	1.352	0.972	0	0	0	0
Croceibacter	7.369	2.228	15.338	0	0	0	0	0	0	0
Croceitalea	17.976	3.444	18.748	0	8.101	1.963	0	0	0	0
Crocinitomix	221.297	24.562	2.739	0	8.057	23.703	5.144	22.404	18.431	15.159
Crocosphaera	0	0	0	76.119	0.835	0	0	0	0	0
Cronobacter	7.657	44.109	17.899	7.874	5.331	6.636	8.891	34.519	71.996	16.961
Cruoricaptor	18.077	13.471	4.971	6.252	0	0	0	0	0	0
Cryobacterium	15.788	21.574	1.739	0	893.364	866.263	0	0	0	0
Cryptobacterium	55.756	813.972	1.616	2.16	11.63	15.039	14.357	0.58	0.141	38.228
Cucumibacter	0	0	0	0	0	0	20.709	0.555	11.016	4.94
Culturomica	394.869	312.917	61.833	49.83	72.384	45.275	98.529	462.483	217.822	31.853
Cupriavidus	1146.47	229.662	228.826	123.727	33.186	6.935	0	7.18	29.229	0
Curtobacterium	2.317	65.328	8.642	6.82	1.011	0.888	11.502	951.88	281.566	0.922
Curvibacter	13.126	6.026	12.174	5.487	0	0	0	0	0	2.604
Cutibacterium	0	0	0	0	0	2.131	11.102	0	5.413	0.64
Cyanobacterium	3.353	0	0	0	0	0	11.39	0.572	4.786	0.324
Cyanobium	0	0	0	56.32	28.503	4.898	0	0	0	0
Cyclobacterium	68.68	15.799	14.845	4.299	26.898	0	0	2.615	0	0
Cycloclasticus	0	0	0	0	0	0	0	5.49	5.307	0
Cylindrospermum	0	0	0	0	0	0	278.896	1.69	26.917	10.028
Cystobacter	26.525	32.259	179.908	15.759	34.68	0.374	17.902	0	4.525	0.338
Cytophaga	0	0	0	0	4.133	7.561	0	3.825	4.757	0
Dactylococcopsis	2.95	22.789	16.461	0	0	0	0	0	0	0
Dakarella	10.117	0	3.752	409.69	48.17	95.523	28.344	4576.74	2727.41	754.993
Dechloromonas	0	0	0	1.323	29.042	3.804	0	0	0	0
Deefgea	0	0	0	0	0	0	0	18.503	32.295	0
Deferribacter	0	0	0	0	0	0	22.807	1.942	0	24.132
Deferrisoma	574.673	206.569	64.05	22.156	4.001	2.636	30.429	2.144	1.008	5.496
Defluviitalea	7.585	2.127	17.83	51.907	31.657	30.872	0.961	4.111	0	0
Defluviitoga	0	0	0	8.753	47.069	26.058	0	0	0	0
Dehalobacter	468.559	259.033	180.526	211.729	6.321	4.552	61.538	7.331	4.518	20.69
Dehalobacterium	29.835	78.038	40.688	46.275	138.489	46.959	0	0	0	5.067
Dehalococcoides	11.831	0	8.039	10.985	10.19	25.114	0.891	0	4.49	35.167
Dehalogenimonas	45.926	10.382	18.625	58.913	18.17	25.357	8.007	0	0	0
Deinococcus	304.37	217.812	167.363	33.853	62.03	25.609	12.288	22.052	20.319	54.021
Delftia	0	5.368	0.931	11.584	0	0	0	0	7.492	0.725
Demequina	0	2.127	0	1.808	24.524	2.963	0	9.777	0	0
Dendrosporobacter	20.408	13.167	107.284	0	8.871	6.945	1.902	0	0	0
Denitrobacterium	200.486	1109.82	1.082	158.014	108.845	119.365	22.14	1.37	8.739	124.158
Denitrovibrio	0	0	0	0	0	0	0	0	0	0
Dermacoccus	0	0	0.753	0	0	0	0	0	0	0
Desertifilum	0	0	0	1.974	21.193	0	0	0	0	0
Desmospora	0	0	0	26.072	0	0	0	0.984	0	0
Desnuesiella	23.373	8.356	23.884	145.397	15.521	0	84.83	83.329	22.751	1.288
Desulfacinum	20.307	44.615	7.614	103.473	19.424	4.281	95.939	4.666	5.773	7.762
Desulfamplus	971.154	61.175	17.694	1.24	0.352	0.374	0	12.61	0	0
Desulfarculus	460.124	85.99	54.218	30.598	3.507	0.636	51.784	1.185	6.809	15.792
Desulfatibacillum	199.291	34.842	32.539	82.02	30.196	4.72	0	0	0	0
Desulfatiglans	38.039	2.735	2.451	11.45	0.89	1.682	0	0	0	0
Desulfatirhabdium	0	0	0	0	0	0	0	0	0	0
Desulfatitalea	444.047	111.059	20.816	18.281	0	2.505	0	4.926	5.631	0
Desulfitibacter	27.504	38.437	51.807	0	11.157	1.224	0	0	0	0
Desulfitispora	0	0	2.041	0	0	0	0	0	0	0
Desulfitobacterium	297.765	159.32	115.639	164.07	143.427	103.852	94.795	49.819	45.996	64.683
Desulfobacca	165.109	63.252	11.298	1.168	0	15.244	0	0	0	0
Desulfobacter	252.702	51.807	29.142	5.983	38.604	36.115	0	2.631	0	23.829
Desulfobacterium	599.01	69.835	18.296	83.942	3.265	2.346	0	0	0	0
Desulfobacula	22.092	0	6.272	0	1.682	7.346	13.404	0	0	0
Desulfobulbus	91.147	1.823	3.834	130.733	4.21	0.57	33.973	1.37	18.086	1.682
Desulfocarbo	0	0	0	60.897	5.98	7.038	0	0	0	0
Desulfococcus	677.68	217.356	57.833	62.51	3.418	7.281	5.614	8.634	16.365	0
Desulfocurvus	141.794	36.665	24.295	49.633	11.432	0	0	0	0	0
Desulfofustis	177.544	47.654	28.033	58.365	3.902	2.196	0	0	0	0.204
Desulfohalobium	10.694	0	0	0	0	0	0	0	0	0
Desulfoluna	0	0	0	17.981	0	18.89	0	0	0	0
Desulfomicrobium	303.262	30.385	10.888	10.912	35.34	31.05	12.239	10.055	31.286	3.012
Desulfomonile	238.741	43.147	27.472	24.946	2.792	0	0	0	0	0.887
Desulfonatronospira	0	0	0	31.839	2.737	0.495	0	0	0	0.267
Desulfonatronovibrio	0	0	19.515	0	0	0	0	0	0	0
Desulfonatronum	2.763	9.521	6.272	0	3.858	0	26.808	1.076	7.788	2.027
Desulfonispora	337.803	124.985	25.034	77.1	0	8.907	0	0	0	0
Desulfopila	356.873	117.085	34.155	21.122	10.959	2.29	723.684	6.314	132.519	60.136
Desulfoplanes	1.051	0	0.808	0	2.638	0	0	0	0	0
Desulforegula	0	0	0	0	18.588	28.806	0	31.425	13.004	0
Desulforhopalus	166.692	42.134	15.338	10.975	2.056	0	0	0	0	0
Desulfosarcina	297.303	240.955	16.735	0	3.133	0	1.312	68.088	34.62	14.589
Desulfospira	232.351	42.945	36.072	52.764	6.244	14.646	3.235	0	6.153	6.616
Desulfosporosinus	867.125	314.893	234.045	420.6	290.184	201.222	436.66	174.049	379.055	581.419
Desulfotalea	9.038	5.267	28.02	0	0	0	0	0	0	0
Desulfotignum	113.398	20.814	14.161	7.626	16.301	4.552	0	0	0	0
Desulfotomaculum	1714.36	612.465	201.298	931.532	311.413	185.886	23.574	17.486	22.575	111.883
Desulfovermiculus	0	0	0	0	0	0	0	0	0	0
Desulfovibrio	5928.05	1460.21	415.145	1059.1	1653	8036.46	1221.78	832.064	1489.69	170.502
Desulfovirgula	366.833	134.151	33.319	53.963	11.894	15.03	0	0	0	0.155
Desulfurella	0	0	0	2.056	1.55	10.085	0	0	0	0
Desulfuribacillus	242.843	35.247	114.94	129.224	27.338	4.608	0	0.563	0	0
Desulfurispirillum	0	0	0	0	0	0	0	0	0	0
Desulfurispora	22.711	0.709	0	0	1.297	1.43	0	0	0	0
Desulfurivibrio	312.343	104.576	40.345	11.874	3.661	0.953	0	0	0	0
Desulfurobacterium	2.835	0	2.246	0	0	0	0	0	0	0
Desulfuromonas	1186.47	158.004	42.303	264.155	24.523	7.067	8.688	6.6	5.491	0.788
Desulfuromusa	0	0	0	99.349	1.253	0.383	0	0	0.155	0
Dethiobacter	121.716	11.243	1.356	1.612	0.912	6.337	0	0	0	0
Dethiosulfatibacter	9.686	0	0	0	2.858	8.057	67.714	47.465	10.995	132.63
Dethiosulfovibrio	507.532	141.494	48.808	75.984	44.431	72.567	53.636	15.637	18.692	12.421
Devosia	200.932	17.877	27.665	41.263	30.152	47.818	5.979	2.917	2.234	7.284
Dialister	19.027	29.879	112.243	10475.8	335.97	186.345	40.534	132.762	3004.26	55.323
Dickeya	0	0	0	4.185	0	0	0	10.113	30.858	0
Dictyoglomus	77.417	19.801	3.396	1.56	33.538	17.226	0	0	0	0
Didymococcus	973.054	120.427	75.979	48.124	4.584	2.579	0	0	0	0
Dielma	176.508	1.722	20.528	8.288	25.811	15.412	50.232	28.348	20.665	3.378
Dietzia	0	0	0	0	0	0	0	4.145	17.804	0
Dissulfuribacter	738.055	251.033	61.065	62.25	32.075	4.963	2.926	0	0	1.295
Dokdonella	79.115	0	0	65.052	7.859	2.122	0	0	0	0
Dokdonia	28.396	1.722	103.957	0	7.167	1.29	0	0	0	0
Dolichospermum	10.175	0	11.942	0	0	6.197	0	0	0	0
Dolosigranulum	0.878	0	0	0.713	5.595	5.225	0	0	0	0.457
Domibacillus	9.873	3.697	63.831	0.723	51.466	58.051	0.393	11.627	8.218	0.802
Dongia	0	0	0	8.463	0.704	32.245	0	0	0	0
Dorea	3364.19	645.839	1985	886.971	511.962	446.791	1302.8	2296.36	946.341	471.461
Draconibacterium	2082.68	1014.56	205.972	87.703	195.706	162.649	75.825	293.849	278.605	51.817
Drancourtella	811.082	303.853	354.436	289.245	132.337	146.677	285.873	202.656	491.035	191.737
Dubosiella	22.668	73.178	17.229	3.906	7.398	56.837	0	12.207	12.073	0
Duganella	0	0	0	2.511	8.486	0	0.989	30.315	16.817	0.528
Duodenibacillus	419.378	39.602	36.771	998.308	596.446	3055.76	49.496	182.077	174.829	33.598
Dyadobacter	615.635	85.939	129.005	64.762	170.885	123.525	11.193	1.925	3.616	11.675
Dyella	24.424	0	0	0	0	0	0	0	0	0
Dysgonomonas	1878.13	868.917	520.925	576.047	2450.2	502.688	202.767	1553.15	787.692	310.144
Echinicola	146.557	150.204	117.419	43.877	5.343	19.824	0	0	0	0.746
Ectothiorhodosinus	0	0	0	0	0	0	0	0	0	0
Ectothiorhodospira	433.801	41.779	31.607	99.628	76.594	95.541	17.383	0	0	3.244
Edaphobacter	346.238	28.613	14.873	6.128	0	0	0	0	0	0
Edwardsiella	0	0	0	0	0	0	0	21.362	41.838	12.675
Effusibacillus	61.888	97.486	50.849	16.255	10.904	4.271	0	24.54	10.022	0
Eggerthella	1318.88	2005.08	357.874	268.815	173.932	716.445	124.121	227.288	193.026	120.695
Eggerthia	11.097	12.407	11.353	0	2.572	8.421	5.011	12.492	56.456	12.773
Eikenella	0	0	11.23	4.041	0	0.823	1.256	12.266	11.763	16.686
Eisenbergiella	473.061	261.769	493.136	209.92	421.123	285.323	357.502	73.064	80.553	551.482
Eisenibacter	0	0	0	0	13.818	0	0	0	0	0
Ekhidna	14.536	24.258	2.219	12.359	74.253	1.776	0.941	0	0	0
Elioraea	463.463	172.638	36.674	69.857	0.967	2.337	0	0	0	0
Elizabethkingia	90.643	12.812	1.096	15.562	23.809	9.692	7.06	1.454	15.055	0
Elstera	0	0	1.561	5.033	0	5.159	0	0	0	0
Elusimicrobium	1750.07	382.652	67.639	73.329	8.112	14.235	822.254	1818.45	7088.29	9.712
Emcibacter	0	0	0	46.678	0	0	1.256	0	0	0
Emergencia	509.287	307.853	126.677	381.092	77.079	103.542	91.097	30.088	3.954	11.247
Empedobacter	26.986	109.032	2.123	0	16.005	16.796	1.698	7.659	0.909	27.573
Emticicia	70.681	8.71	0.808	1.478	44.772	30.751	0.891	76.175	37.123	0
Endomicrobium	296.943	6.938	1.027	6.955	5.309	0	0	0	5.815	0
Endozoicomonas	370.46	117.49	32.498	21.37	0.616	32.629	0	2.783	17.712	0
Enhydrobacter	0	0	0	7.957	6.31	11.356	0	0	0	0.887
Enhygromyxa	172.435	18.738	6.82	4.568	11.487	3.225	129.083	4.161	20.284	6.059
Enorma	72.912	227.585	9.449	44.208	36.044	36.012	31.832	19.084	60.636	5.222
Ensifer	4.865	0	0	2.687	0	1.103	10.982	0	0	14.476
Enterobacter	54.159	58.391	82.729	63.707	18.037	32.574	37.11	68.263	86.961	85.824
Enterococcus	637.121	711.016	522.099	1157.56	496.301	692.69	531.253	127.929	113.949	442.609
Enterorhabdus	680.544	587.094	61.393	31.053	25.436	63.463	198.201	0.732	3.884	4.251
Enterovibrio	4.663	1.165	8.573	0	5.946	2.813	0.533	16.292	33.162	0
Epibacterium	0	0	0	5.291	0	0	0	0	0	0
Epulopiscium	780.525	283.393	488.741	567.831	170.81	227.225	532.332	152.039	18.911	266.29
Eremococcus	0	0	12.284	0	0	0	0	5.397	1.833	5.56
Erwinia	313.149	22.587	2.958	0	0	0	0	182.692	231.235	0
Erysipelatoclostridium	404.454	66.391	128.458	482.044	151.672	98.767	275.639	49.4	107.936	669.47
Erysipelothrix	0	9.065	1.082	0	4.749	19.497	5.102	3.253	3.404	98.506
Erythrobacter	4.764	0	2.972	56.154	16.323	11.44	0	0	0.909	0
Escherichia	118.621	838.583	111.599	149.221	27.591	136.126	16.35	48.136	169.945	40.486
Ethanoligenens	234.524	84.523	84.099	223.985	28.821	67.474	103.532	11.618	21.398	72.832
Eubacterium	21561	8966.23	11267.2	15175.5	42635.2	47249.6	12582.7	9458.2	16178.6	8620.85
Euryhalocaulis	0	0	0	54.676	1.374	1.486	0	0	0	0
Exiguobacterium	0	8.204	18.899	48.073	0.978	1.299	69.089	97.478	16.422	112.707
Ezakiella	0	0	0	0	0	0	0	3.077	0	0
Fabibacter	41.292	34.639	1.274	0	11.894	8.16	12.562	2.715	2.587	0
Facklamia	19.66	0	0	19.944	43.002	10.468	1.754	0	0	4.173
Faecalibacterium	29601.9	9970.22	37098.5	51286.3	28737.9	19459.9	14961.1	54256.8	60984.1	19034
Faecalibaculum	14.578	32.006	25.129	7.151	3.177	9.814	34.071	0	13.025	4.208
Faecalicatena	155.74	49.376	13.832	52.827	44.739	42.06	29.355	7.449	46.363	58.419
Faecalicoccus	54.734	18.687	14.694	0	0	0	9.298	5.927	8.915	308.57
Faecalitalea	103.783	47.299	28.239	50.356	15.84	14.749	51.32	43.902	37.848	142.688
Fangia	10.003	0	3.396	0	0	0	0	13.342	40.069	0
Fenollaria	176.191	29.626	20.035	151.359	7.475	0	10.688	0	0	16.862
Fermentimonas	51.093	8.66	37.592	121.94	260.077	28.283	10.569	0	0	21.331
Ferrimonas	0	0	1.123	3.596	6.76	11.758	3.874	91.206	136.213	0
Ferrovum	0	0	0	60.887	3.089	0.664	0	0	0	0
Fervidicella	2.231	0	22.24	0	3.419	40.49	436.513	2.724	0	6.327
Fervidicoccus	0	0	0	0	0	0	0	0	0	0
Fervidicola	0	0	0.794	79.064	76.254	24.226	0	0	0	0.324
Fervidobacterium	0	0	0	1.829	8.233	11.431	0	0	0	0
Fibrella	387.011	232.396	50.548	19.365	14.202	3.234	0	17.083	10.234	0
Fibrisoma	4.563	3.596	19.953	0	0	0	0.856	0	0	6.538
Fibrobacter	9020.29	5752.28	1304.32	2540.43	12052.4	11393.6	1636.8	7340.7	4019.09	612.05
Fictibacillus	0	25.017	0	63.687	16.169	17.694	0	0	0	7.784
Filifactor	87.736	0	0	5.88	1.099	4.823	1.116	0	0	0
Filimonas	0	0	0	19.438	26.381	11.524	0	0	0	0
Filomicrobium	0	0	0.575	22.838	3.485	3.028	25.565	0	1.769	12.006
Fimbriiglobus	23.963	7.039	16.091	60.556	1.033	0	12.091	0	0	3.061
Fimbriimonas	96.227	2.228	76.841	96.818	3.078	12.393	0	0	0	0
Finegoldia	3.569	16.56	20.077	39.858	0	8.73	29.748	0	0	25.61
Fischerella	14.349	0	1.643	7.213	0.253	3.739	0	0	0	0
Flammeovirga	0	0	10.025	74.714	27.701	34.601	25.291	67.053	12.947	94.523
Flaviflexus	31.419	2.481	0	0	0	0	0	0	0	0
Flavihumibacter	0	0	0	0.827	71.384	37.76	0	26.238	9.853	0
Flaviramulus	0	0	0	0.692	10.212	0	0.975	0	0	0
Flavisolibacter	256.443	14.18	1.301	13.713	22.556	0	27.467	36.965	8.507	0
Flavobacterium	1512.99	526.627	630.387	635.531	1324.18	1602.06	220.006	191.535	142.393	154.594
Flavonifractor	8500.38	8776.68	6464.81	6396.5	7361.79	10242	3059.68	438.182	595.508	1649.75
Flectobacillus	136.325	2.532	0.63	0	5.343	10.945	2.421	67.86	32.957	0
Flexibacter	17.789	34.994	5.683	24.232	189.287	19.142	0	28.886	16.669	0
Flexilinea	384.462	304.765	96.342	263.852	345.971	318.559	77.994	13.115	29.532	113.968
Flexithrix	67.601	32.259	4.506	73.825	590.394	440.842	12.779	0	9.078	1.337
Floricoccus	33.405	0	0	0	0	0	0	0	0	0
Fluoribacter	0	8.812	8.504	0	0	0	0	0	0	0
Fluviicola	39.521	13.521	14.297	0.279	58.897	6.748	39.11	44.052	53.481	0
Fodinicurvata	0	0	0	0	0	0	0	33.266	12.517	0
Fontibacillus	2.706	0	0	52.723	29.613	9.73	1.544	0.471	0	0
Fontimonas	0	0	0	0	0	0	0	9.374	1.635	0
Formosa	214.446	76.368	7.532	16.1	158.706	34.283	10.66	0.95	2.819	0
Fortiea	0	0	0	37.915	10.663	21.75	0	105.095	11.305	0
Fournierella	297.749	132.429	516.349	207.813	403.659	273.081	203.246	340.295	268.167	519.504
Francisella	3.325	1.722	10.6	19.634	0	12.15	0	0	0	0
Frankia	22.754	0	0	44.229	342.739	62.828	0	0	0	2.097
Frateuria	0	0	0	0	0	0	0	8.256	31.047	0
Fretibacterium	49.568	41.476	74.212	4.516	9.223	27.675	72.942	7.549	99.435	0
Friedmanniella	0	0	7.587	0	0	0	0	0	0	0
Frigoribacterium	402.771	16.307	0	8.587	0	0	0	0	0	0
Frischella	0	0	0	0	0	0	2.618	7.743	29.905	64.711
Frondihabitans	1.799	0	0.685	0.723	2.462	2.682	0	0	0	0
Fructobacillus	17.185	10.838	42.194	0	0	0	0	0	0	0
Fuerstia	43.22	17.421	25.35	64.938	49.125	35.854	39.376	1.269	3.193	0.359
Fulvivirga	15.429	0	0	0	5.1	12.048	3.333	10.29	6.957	1.485
Fusibacter	70.913	50.288	135.524	48.361	16.115	11.422	2.028	2.068	5.667	6.552
Fusicatenibacter	397.632	98.447	117.735	501.13	568.599	285.736	885.032	1095.07	588.583	184.808
Fusobacterium	1088.55	657.333	289.535	460.472	153.186	183.025	104.746	387.141	542.915	451.224
Gabonia	176.407	195.58	383.744	313.136	188.187	195.083	30.935	46.111	22.574	65.708
Gabonibacter	121.875	7.799	0.822	97.252	292.549	82.577	20.591	0	20.334	18.277
Galbibacter	254.457	12.863	0.52	0	0	0	0.54	0	0	0
Gallaecimonas	10.334	2.785	19.94	0	0	0	0	41.798	127.945	0
Gallibacterium	221.786	2.836	14.023	36.903	54.5	15.749	9.636	281.749	341.546	32.409
Gallionella	0.936	2.33	1.013	0	0	0	0	0	0	0
Garciella	237	122.705	38.072	63.873	66.404	33.247	0.288	0	0	0
Gardnerella	16.091	59.302	69.994	77.742	9.222	23.002	6.477	302.783	175.062	93.179
Geitlerinema	0	0	0	20.368	2.968	13.16	20.492	18.848	1.078	0
Gelidibacter	40.486	3.241	0	0	0	0	0	0	0	0
Gemella	0	0	13.818	36.21	0	2.654	8.288	0.488	0	84.937
Geminocystis	0	0	0	65.826	0	0	0	0.328	0	0
Gemmata	1270.03	382.347	47.85	54.221	10.465	8.403	12.33	0	0	0
Gemmatimonas	434.937	154.762	39.961	82.392	4.77	0.953	0	0	0	0
Gemmatirosa	98.818	1.57	7.45	0	0	0	23.643	0	0	0
Gemmiger	1572.54	1156.67	1597.76	1273.84	2195	1740.26	3320.38	11409.3	5377.95	915.272
Gemmobacter	0	0	0	0	0	0	13.418	0	0	0
Geoalkalibacter	454.468	232.751	37.113	46.006	17.544	6.262	0	0	0	0
Geobacillus	377.426	192.186	39.894	91.279	62.634	63.322	97.862	1.068	42.514	32.929
Geobacter	1472.38	456.944	70.391	197.521	36.76	39.19	86.352	42.866	226.979	13.856
Geodermatophilus	128.092	78.242	4.368	0.785	14.455	0	0.133	0	0	0.415
Geofilum	5909.9	4284.37	312.091	57.002	174.986	64.801	275.41	5568.53	2397.43	11.554
Geosporobacter	67.011	3.443	5.039	119.263	38.726	45.761	26.582	7.137	15.21	6.981
Geothermobacter	0	0	0	2.263	14.455	9.272	16.527	0	11.065	1.358
Geothrix	20.653	7.799	3.848	0	0	0	43.706	1.454	11.975	4.757
Geotoga	0	0	0	41.625	0	7.804	0	0	0	0
Geovibrio	60.304	7.09	9.477	2.769	0	0	0	0	0	0
Gilliamella	24.683	0	41.153	26.052	116.331	18.384	32.485	67.45	179.792	27.763
Gillisia	7.139	30.841	1.78	3.658	37.242	9.282	1.881	26.272	19.129	0.697
Gilvibacter	0	0	0	17.454	5.738	3.57	4.316	0	0	0
Gilvimarinus	8.506	0	9.682	0	0	0	0	0	0	0
Gimesia	80.842	38.894	21.981	33.978	0	0	0	0	0	0
Glaciecola	0	0	0	0	27.426	26.787	0	20.547	26.459	0
Glaesserella	0	0	0	40.219	53.554	329.702	0	0	0	0
Globicatella	8.002	0	0	0	0	0	4.583	0	0	1.309
Gloeobacter	117.773	6.735	0	1.116	11.992	14.917	10.112	0	0.627	0
Gloeocapsa	0	0	0	0	0	6.758	0	0	0	4.117
Glutamicibacter	37.334	0	1.205	27.953	1.77	0	371.796	7.457	1.755	0.746
Glycomyces	0.734	1.469	6.258	0	0	0	0.632	0.378	3.158	0
Gordonia	61.47	21.624	41.248	10.168	2.33	1.411	1.284	0	0	9.782
Gordonibacter	3089.85	1498.5	127.568	352.043	419.487	249.36	81.965	70.753	249.688	57.411
Gorillibacterium	33.736	27.954	106.82	23.623	32.141	61.789	54.458	4.447	0	0.443
Gottschalkia	493.038	15.598	41.974	205.281	20.6	129.619	13.249	18.798	6.759	0.647
Gracilibacillus	16.321	8.609	29.088	36.602	486.574	114.215	6.091	0	9.311	0.732
Gracilibacter	0.403	0	14.572	53.001	30.657	4.925	10.807	0	0	10.099
Gracilimonas	29.691	71.507	0	14.643	0	0	1.853	1.95	10.946	0
Gramella	134.482	14.028	0	0	0	6.496	22.429	0.16	1.064	0
Granulibacter	0	0	0	7.482	1.198	0	0	0	0	0
Granulicatella	22.711	26.03	0	90.751	2.616	0	0	0	0	0
Granulicella	304.053	114.704	51.287	144.404	84.344	25.385	0	0	0	0
Granulosicoccus	0	0	0	12.308	570.004	136.46	0	0	0	4.793
Grimontia	0	0	0	0	0	0	0	7.844	16.866	0
Gulbenkiania	0.72	7.242	0.534	0	0	0	0	0	0	0
Haematobacter	0	0	0	0	0	0	46.015	1.58	11.559	7.235
Haematospirillum	0	0	0	0	62.128	8.618	0	0	0	0
Haemophilus	7.182	2.684	1.986	0.92	11.355	21.666	0	105.213	143.972	18.938
Hafnia	0	0	0	6.851	0	22.03	58.338	0.252	9.846	2.322
Hahella	1.468	0	0	71.541	0	0	1.046	0	0	0
Halanaerobium	78.928	17.928	33.223	183.394	73.462	40.975	72.359	0.412	6.914	134.285
Halarsenatibacter	139.678	15.648	34.566	0	0	0	0	0	0	0
Haliangium	28.094	0	0	0.372	2.078	4.122	103.047	4.775	31.457	4.983
Halioglobus	1.655	0	16.845	0	0	0	0	0	0	0
Haliscomenobacter	0	0	0	0	0	0	0	40.496	2.728	0
Halobacillus	4.49	6.634	22.815	12.142	17.346	6.842	0	14.418	3.827	0
Halobacteriovorax	0	0	0	66.974	2.154	69.511	13.565	1.723	8.88	3.885
Halobacterium	0	0	0	0	0	0	6.611	0	0	6.784
Halobacteroides	133.015	6.33	15.188	17.691	112.319	87.54	0	0	0	0
Halococcus	9.859	0	2.15	33.802	4.936	5.384	4.681	0	1.924	3.878
Halocynthiibacter	321.137	102.297	33.47	6.459	0	0	0	0	0	0
Halodesulfovibrio	195.391	3.444	0.644	58.562	11.927	5.085	0	0	0	0
Halodesulfurarchaeum	23.431	5.064	1.821	0.909	0.242	0.467	0	0	0	0
Haloferax	0	99.461	0	0	0	0	2.737	30.391	2.551	0
Haloferula	0	0	16.242	72.957	2.539	7.02	0	0	0	0
Halofilum	0	0	0	0	0	0	0	5.221	15.245	0
Halogranum	2.547	0	0	0	0	0	0	0	0	0
Halolactibacillus	16.004	79.305	48.657	1.767	2.363	4.356	0	0	0	0
Halomicrobium	64.305	21.016	75.02	0	0	0	0	0	0	0
Halomonas	49.683	225.712	23.267	90.555	6.331	26.208	69.995	188.002	273.91	103.572
Halonatronum	0	0	0	38.493	0	3.421	0	0	0	0
Halopelagius	10.377	8.356	5.04	0	0	0	0	0	0	0
Halopiger	0	0	0	0	0	2.813	0	0	0	0
Haloplasma	0	0	16.557	24.832	36.111	46.827	85.475	2.102	0	274.656
Halorhodospira	2.015	0	0.493	34.598	8.937	1.953	0	0	0	0
Halorientalis	0	0	0	0	0	0	0	0	0	14.04
Halorubrum	0	0	0	37.646	0	0	0	0	0	0
Halosimplex	0	0	0	0	0	0	3.242	2.858	6.054	38.594
Haloterrigena	0	0	0	0	0	0	0	0	0	0
Halothiobacillus	23.92	17.32	6.341	0	0	0	0	0	0	0
Halovenus	0	0	0	0	15.84	0	0	0	0	1.464
Halovibrio	0	0	0	0	0	0	0	0	0	0
Hamadaea	0	0	0	0.537	0	15.104	0.323	0	0	0
Hassallia	0	0	0	0	0	0	0	13.065	16.436	0
Hathewaya	0	0	55.176	123.324	89.851	821.894	31.566	1.892	5.279	2.646
Helcococcus	82.339	198.163	62.557	0	0	0	10.147	0	0	196.082
Helicobacter	314.501	625.333	831.394	5244.76	898.024	919.309	4.891	19.47	31.597	29.002
Heliobacillus	267.238	55.808	23.87	2.697	0	0	3.481	0	0	4.061
Heliobacterium	343.632	130.049	15.53	122.611	29.185	1.598	0	0	0	0
Henriciella	11.485	0	67.68	0	3.287	5.365	0	0	0	0
Herbaspirillum	38.37	26.131	1.424	0	0	13.946	0	530.695	237.325	0
Herbidospora	15.126	0	7.286	0	0	0	0	0	0	0
Herbinix	346.079	90.649	463.322	335.736	150.826	197.822	133.518	35.923	4.588	43.654
Herpetosiphon	2.605	0	18.31	8.05	28.855	6.066	3.228	1.807	2.248	1.013
Hespellia	507.102	432.736	397.656	105.974	28.074	32.247	314.195	230.877	38.263	93.58
Hippea	270.922	73.583	28.102	23.024	0	3.038	0	0	5.378	0
Hirschia	0	0	0	0	0	0	0	6.314	2.065	0
Histophilus	0	0	0	0	0	0	0	7.398	17.804	0
Hoeflea	275.599	10.078	4.739	47.783	19.071	6.767	0	0	0	0
Holdemanella	181.964	36.056	27.731	95.681	49.969	38.17	31.713	712.898	342.962	192.056
Holdemania	411.823	629.683	955.707	207.19	103.404	139.097	83.075	81.346	74.034	231.381
Holophaga	2.288	0	7.806	70.291	5.54	2.065	204.152	6.01	51.022	18.01
Hugenholtzia	93.795	3.899	32.183	0	7.816	1.224	0	0	0	0
Hungatella	2101.82	870.385	967.524	1640.89	699.083	515.289	282.033	186.123	162.748	245.491
Hyalangium	167.642	0	6.423	0	4.485	2.439	0	6.448	0	0
Hydrogenimonas	0	0	0	0	0	0	25.292	0	0	0
Hydrogenoanaerobacterium	236.54	206.874	389.015	747.516	529.618	409.184	784.24	22.581	120.333	293.503
Hydrogenobacter	0	0	0	2.604	0	0	0	0	0	0
Hydrogenobaculum	0	0	0	0	3.902	8.562	0	0	0	0
Hydrogenophaga	255.739	160.231	104.888	111.11	76.693	101.972	12.597	56.049	9.804	14.019
Hydrogenovibrio	0	0	0	6.665	1.253	0	0	0	0	0
Hylemonella	0	0	0	11.512	0	0	0	0	0	0
Hymenobacter	1236.82	293.827	176.648	349.852	467.271	71.548	16.793	141.825	73.851	19.678
Hyphomicrobium	6.246	0	19.46	66.405	12.07	39.322	0	0	13.3	0
Hyphomonas	0	0	0	25.969	2.671	2.897	57.994	0	17.127	8.389
Ichthyobacterium	0	0	0	1.922	223.858	21.002	0	0	0	0
Ideonella	0	0	0	0	0	0	0	4.893	8.838	0
Idiomarina	59.57	191.376	48.11	73.494	0	2.739	4.533	266.07	826.57	0
Ignatzschineria	0	0	0	0	0	0	2.849	0	0	0.795
Ignavibacterium	0	0	0	0	99.26	191.868	0	0	0	0
Ignavigranum	0	0	0	0	42.573	0.262	0	0	0	0
Ignisphaera	0	0	0	0	0	0	0	27.138	4.539	6.095
Ileibacterium	124.897	93.08	193.837	176.285	135.633	147.9	101.918	12.569	28.369	146.269
Ilumatobacter	617.001	19.649	1.657	0	0	0	0	0	0	0
Ilyobacter	0	0	0	64.215	0	8.281	0	0	0	0
Imhoffiella	22.827	0	0	0	0	0	0	0	0	0
Immundisolibacter	0	0	0	40.126	3.847	0	0	0	0	0
Imtechella	0	0	0	0	0	0	0	0	0	0
Indibacter	319.324	55.352	0	10.282	37.912	0	0	0	0	0
Inediibacterium	1.626	6.533	2.561	82.37	25.271	38.143	4.997	0	0	7.045
Inquilinus	0	0	0	56.319	3.485	0	0	0	0	0
Insolitispirillum	6.174	1.114	1.233	63.367	1.495	0.542	0	0	0	0
Intestinibacillus	490.536	610.642	427.974	399.755	215.054	187.099	164.27	11.846	10.248	39.714
Intestinibacter	250.686	0	68.117	177.617	43.232	87.148	19.776	8.297	2.911	120.842
Intestinimonas	3006.23	3045.57	2601.17	1831.64	1947.14	2304.55	2077.55	32.065	169.855	638.306
Intrasporangium	288.711	52.009	16.612	0.455	0	0	0	0	0	0
Isobaculum	0	0	2.506	0	0	0	0	0	0	0
Isoptericola	62.002	59.758	15.242	0	5.001	10.188	1.993	0	0	0
Isosphaera	92.86	20.611	33.497	0	0	0	9.972	0.555	7.344	0
Jannaschia	37.363	0	3.424	0	0	0	0	0	0	0
Janthinobacterium	351.433	104.626	39.194	63.945	19.467	11.263	0	0	5.18	0
Jatrophihabitans	0	0	0	21.918	0	2.187	0	0	0	0
Jejuia	0	0	0	4.475	0	1.103	0	0	0	0
Jeotgalibaca	8.089	0	11.804	0	0	0	0	0	0	0
Jeotgalibacillus	0	0	0	6.221	7.717	17.469	12.527	0	0	21.113
Jeotgalicoccus	0	0	0	27.777	3.727	1.981	5.832	0	0	1.759
Jiangella	511.132	168.233	127.923	50.409	29.338	13.234	0	0	0	0
Jiulongibacter	0	0	0	5.446	60.336	27.105	0.533	0	0	0
Johnsonella	106.993	0	6.971	69.505	6.101	20.217	10.127	4.75	29.193	51.698
Jonquetella	2.303	14.028	70.638	76.057	3.947	23.656	21.804	0.395	2.277	69.834
Joostella	0	0	0	0	3.803	5.552	0	0	0	0
Kaistia	2.49	23.852	11.23	0	0	0	0	0	0	0
Kallipyga	210.705	66.544	29.745	85.605	11.399	10.328	24.942	0	0	136.376
Kandleria	481.41	45.932	25.746	33.864	58.27	18.095	6.702	4.043	37.863	94.536
Kangiella	0	0	0	0	0	0	0	2.203	17.796	0
Ketogulonicigenium	2.188	0	0	0	0	0	0	0	0	0
Kibdelosporangium	0	0	33.278	0	0	0	0	0	0	0
Kiloniella	36.413	309.22	154.34	0	0	0	0	0	0	0
Kineosporia	0.892	46.388	0	0	0	0	0	0	2.918	0
Kineothrix	671.13	84.219	491.998	194.069	218.448	114.364	299.78	62.581	65.308	167.873
Kingella	35.031	139.013	28.075	14.912	5.265	43.649	0	75.292	280.636	0.113
Kiritimatiella	8537.75	2024.97	636.206	900.912	208.239	176.801	2.288	0	0	1.738
Kitasatospora	2.591	102.955	0.479	43.536	5.782	3.14	0	0	0	0
Klebsiella	23.229	21.269	44.042	257.208	321.129	305.784	98.543	98.193	96.151	25.589
Kluyvera	0	0	0	1.044	0.714	25.255	0	3.296	18.657	0
Kocuria	0	0	0	0	0	0	15.727	0	0	0
Komagataeibacter	0	0	0	0	0	0	13.13	0	2.129	1.436
Kordia	0	0	0	0	132.16	74.334	0	0	0	0
Kordiimonas	0	0	10.956	0	0	0	0	0	0	0
Kosakonia	0	0	0	0	0	0	0	107.928	0	0
Kosmotoga	45.236	2.127	13.312	0	1.099	8.44	6.112	0	0	7.453
Kouleothrix	0	0	32.717	1.126	1.902	4.823	0	0	0	0
Kribbella	120.55	26.536	624.4	0	0	0	0	0	0	0
Kriegella	883.202	94.042	42.248	45.469	0.923	3	0	0	0	0
Ktedonobacter	4.246	0	0	7.151	12.751	6.804	0	0	4.863	0
Kurthia	69.601	6.786	51.013	43.857	0	0	0	178.857	8.902	0.26
Kytococcus	0	0	0	0	0	0	0	1.673	31.202	0
Labilibacter	6448.01	5618.94	374.344	82.907	307.509	99.026	405.977	6330.34	2797.93	0.5
Labilithrix	637.769	83.914	21.104	21.629	27.866	4.262	58.317	1.564	16.753	2.52
Labrenzia	0	0	0	0	0	24.787	0	0	0	0
Lachnoanaerobaculum	487.124	166.916	167.789	89.583	266.287	180.791	364.717	430.972	74.259	377.658
Lachnobacterium	695.325	27.5	152.191	58.014	23.446	14.507	57.391	9.677	29.32	308.769
Lachnoclostridium	14329.5	5681.48	7651.89	4203.33	3761.69	3413.38	5010.23	4747.74	2198.8	4119.82
Lachnospira	1238.58	195.983	435.772	440.54	967.439	620.737	1480.63	328.981	333.892	1358.18
Lachnotalea	314.588	146.811	276.786	400.88	533.662	243.685	68.177	21.328	3.298	47.265
Lacimicrobium	0	0	0	0	0	0	0	84.993	114.666	0
Lacinutrix	0	0	0	0	4.815	7.552	0	0	0	0
Lactobacillus	2784.45	1236.27	438.934	1252.05	273.421	235.289	439.18	276.529	5857.9	1646.95
Lactococcus	14.004	0	2.972	31.539	5.452	6.047	220.503	19.049	5.772	101.236
Lactonifactor	84.729	9.926	129.525	205.167	135.369	78.669	536.95	395.201	138.653	98.957
Lacunisphaera	8.117	3.444	14.079	49.757	7.585	7.935	0	0	0	0
Lagierella	8.132	18.231	2.15	0	0	7.066	0.372	4.296	3.595	0
Lamprocystis	209.768	16.509	16.091	84.82	10.618	19.291	0	0	0	0
Lascolabacillus	60.836	10.888	24.213	0	32.647	0.617	0.098	60.034	18.797	0
Lautropia	308.083	78.445	24.13	8.784	0	0	0	0	0	0
Lawsonella	64.593	8.001	0.561	0	0	0	0	0	0	0
Lawsonia	9.772	10.179	23.678	0	0	0	0	7.499	10.057	6.13
Lawsonibacter	0	0	0	0	0	6.533	2.871	0	0	1.323
Leadbetterella	374.058	26.536	19.282	36.106	27.579	40.901	0	0	0	0
Lechevalieria	133.835	0	0	3.576	6.694	0	0	0	0	0
Leeuwenhoekiella	0	0	0	68.224	23.645	14.067	4.477	0	0	5.982
Legionella	46.718	18.586	2.301	23.923	3.408	23.61	4.119	46.364	53.573	0
Leifsonia	378.419	224.496	43.755	88.942	33.504	10.561	0	0	1.022	0
Leminorella	0	0	0	0	0	0	0	10.736	20.461	0
Lentibacillus	219.109	5.874	11.956	33.905	157.475	12.206	0	0	0	0
Lentimicrobium	269.137	71.051	288.276	50.213	4199.25	4021.01	52.324	3.935	16.309	0.275
Lentisphaera	78.842	12.002	10.257	55.606	86.993	94.868	0	0	0	0
Lentzea	289.733	153.952	43.714	0	0	0	0	0	0	0
Leptolinea	0	0	0	0	0	0	15.277	0	0	0
Leptolyngbya	3.195	0	0.548	95.124	20.677	10.262	0	0	0	0
Leptospira	450.711	36.006	43.179	22.89	46.816	25.478	33.713	1.328	4.144	3.357
Leptospirillum	105.352	0	0	0	0	0	0	0	3.764	0
Leptotrichia	66.666	13.521	28.937	13.506	21.006	13.029	64.148	7.373	30.525	19.825
Leucobacter	23.286	29.119	53.327	4.413	0	0	0	0	0	0
Leuconostoc	122.019	12.761	13.243	0	0	0	0	0	10.678	2.062
Leucothrix	0	0	1.356	7.45	15.136	11.179	0	0	0	0
Levilinea	2.778	0	26.047	0	0	0	0	0	0	0
Levyella	0	0	0	0	13.652	5.888	4.007	0	0	1.949
Lewinella	1270.4	253.87	168.02	55.834	748.157	398.512	16.653	243.557	70.496	0
Libanicoccus	48.302	281.064	1.877	145.005	18.798	19.712	14.773	106.154	197.552	53.452
Lihuaxuella	187.288	40.919	5.437	0	0	0	0	0	0	0
Limimaricola	0	1.165	0	0	2.319	3.804	0	0	0	0
Limimonas	344.28	11.04	3.67	0	0	0	0	0	0	0.289
Limnobacter	0	0	0	0	0	0	0	0	0	0
Limnochorda	77.186	77.381	7.258	15.149	1.22	5.337	0	0	0	0
Limnohabitans	0	0	0	44.89	0	0	0	0	0	0
Limnothrix	0	0	0	7.781	0	0	0	0	0	0
Lishizhenia	0	0	0	0.279	99.557	41.46	0	187.709	94.882	19.677
Listeria	95.292	179.273	36.389	73.474	50.719	39.555	63.235	114.123	96.2	18.424
Litorilinea	23.834	22.89	1.671	0	0	0	0	0	0	0
Lokiarchaeum	0	0	0	0	0	0	0	0	0	2.118
Loktanella	0	0	0	12.504	0	0	0	0	0	0
Longibacter	0	0	0	18.115	14.038	15.898	0	0	0	0
Longilinea	400.568	238.929	58.545	15.769	98.085	33.461	17.538	0	10.262	0.64
Longimonas	0	0	0	0	11.014	0	53.137	0.479	16.549	6.453
Luminiphilus	254.659	113.945	23.185	0	0	0	0	0	0	0
Lunatimonas	0	0	0	31.528	3.704	13.711	0	0	1.255	0
Luteibacter	212.834	71.152	23.089	79.415	5.309	7.646	0	0	0	0
Luteimonas	0	0	0	71.655	0	0	0	0	10.685	0
Luteitalea	276.189	123.668	3.547	107.347	3.133	3.953	20.709	0	1.833	0
Lutibacter	35.204	45.021	10.668	17.133	30.647	60.201	61.805	42.185	53.919	2.836
Lutispora	62.147	116.578	39.264	115.128	91.456	52.883	10.099	0	0	2.357
Lyngbya	4.001	20.257	3.15	0.713	2.396	6.094	0	0	0	0
Lysinibacillus	237.301	46.388	127.649	270.179	168.798	69.642	1.018	25.894	0	4.659
Lysinimicrobium	61.599	13.015	34.867	0	0	0	0	0	0	15.757
Lysobacter	153.279	4.659	0	0	0	0	15.678	1.765	28.277	1.935
Macellibacteroides	98.056	78.393	64.407	38.968	131.303	55.079	97.911	1746.62	553.595	56.848
Macrococcus	4.145	21.118	5.464	0	0	0	141.792	0	0	0
Mageeibacillus	145.953	71.051	24.076	22.776	56.511	88.989	103.356	0	14.758	6.179
Magnetococcus	12.809	0	4.506	0	0	0	0	0	0	0
Magnetofaba	35.736	8.204	72.815	0	0	0	0	0	0	0
Magnetospira	0	0	0	0	0	0	0	0	0	2.168
Magnetospirillum	496.897	101.234	65.695	105.952	39.979	165.492	128.129	0	0	252.193
Magnetovibrio	0	0	0	3.048	0.341	12.665	0	0	0	0
Mahella	804.36	385.388	440.274	302.86	719.347	562.425	208.81	248.492	525.263	161.393
Mailhella	10.205	0	23.815	26.288	66.92	93.775	29.579	27.684	26.621	13.133
Maledivibacter	9.542	6.38	17.269	1106.87	105.04	331.402	16.092	4.103	9.811	3.244
Malonomonas	17.832	5.621	7.943	0	0	2.505	0	0	0	0
Mangrovimonas	16.911	33.829	9.189	0	24.139	16.955	0	55.604	13.998	1.555
Mannheimia	2.519	2.684	18.666	4.619	9.245	1.14	0	44.607	37.13	0
Maribacter	147.637	57.378	26.966	17.237	6.716	10.487	0	45.826	33.655	12.709
Maricaulis	0	0	0	0	0	11.936	0	0	0	0
Marichromatium	1.137	5.672	2.52	30.805	17.434	23.75	0	0	0	0
Marinagarivorans	0	0	0	0	0	0	65.145	1.942	29.264	9.951
Mariniblastus	21.661	9.825	18.885	0	0	0	37.088	0.614	4.109	2.315
Marinifilum	942.195	737.805	55.45	18.984	275.621	45.948	274.786	11985.4	1959.66	0.71
Marinilabilia	6177.61	6983.65	430.124	168.74	1145.33	305.345	152.529	7042.4	3428.28	0.211
Marinilactibacillus	10.809	0	0	0	0	6.43	0	0	0	0
Marinimicrobium	292.295	12.255	1.109	0	0	0	9.214	3.405	8.732	0.732
Marininema	0	0	0	0	0	0	11.46	0	0	0.852
Mariniphaga	965.843	1004.89	83.36	60.96	556.593	208	131.687	263.902	119.255	0
Mariniradius	50.172	13.42	2.191	14.746	3.166	12.076	1.656	1.202	4.68	13.702
Marinitoga	0	0	0	24.068	7.694	11.44	22.106	3.287	8.599	7.397
Marinobacter	120.277	148.735	28.937	43.763	10.959	22.432	0	21.588	68.565	0
Marinobacterium	159.684	68.366	11.531	0	0	0	0	22.026	21.398	1.175
Marinococcus	32.8	1.367	0	0	0	0	0	0	0	0
Marinomonas	0	0	0	24.811	19.687	18.254	0	0	0	0
Marinospirillum	0	0	0.972	0	0	0	0	6.356	18.649	0
Marinosulfonomonas	0.95	0	0	0	0	0	0	0	0	0
Marinovum	0	0	0	0	14.202	9.104	0	0	0	0
Mariprofundus	272.146	16.256	0.945	1.788	0	0	8.849	0	3.404	2.294
Marispirochaeta	712.984	348.368	111.955	105.683	24.941	7.038	2	0	0	0
Maritimibacter	0.921	1.165	0.74	0	0	0	0.87	0	0	0
Marivirga	0	0	0	0	56.39	34.246	1.389	11.106	3.454	0
Marivita	199.521	49.528	17.57	18.167	2.122	1.542	0	0	0	0
Martelella	0	0	0	0	0	0	0.674	0	4.856	0
Marvinbryantia	1932.12	552.455	649.946	560.909	195.333	212.346	2995.1	2053.1	1131.81	387.293
Massilia	1126.89	372.472	66.597	124.885	12.333	7.244	0	15.141	6.604	14.328
Massilibacterium	0	0	0	5.394	0	0	0	0	2.869	15.145
Massilibacteroides	943.507	266.734	67.599	161.422	421.269	164.631	18.478	24.489	40.358	20.704
Massilimaliae	452.136	1211.61	359.189	1371.56	770.92	439.142	4090.82	62.909	39.413	10020.5
Massilioclostridium	551.458	266.732	156.189	138.133	121.356	91.887	345.122	12.417	38.088	603.099
Massiliomicrobiota	176.637	8.811	44.18	136.499	38.46	39.891	124.437	15.721	67.38	594.81
Mastigocladus	130.625	168.993	1212.36	7.213	5.397	12.365	2.47	11.736	22.054	3.124
Mediterranea	2479.71	2199.84	1350.47	289.09	713.586	219.862	184.458	539.182	290.298	308.316
Megamonas	101.048	21.016	208.106	98.027	81.738	99.784	39.882	23.706	27.038	178.544
Megasphaera	393.673	324.413	170.625	82876.6	616.716	438.889	77.7	348.66	1477.9	123.354
Meiothermus	109.57	12.407	29.088	0	0	0	0	0	0	0
Melioribacter	43.911	86.75	5.149	3.824	4.704	13.141	0	82.497	6.28	0
Melittangium	0	0	0	92.426	951.558	59.455	49.278	0.404	20.511	3.379
Merdibacter	25.949	0	26.088	9.879	5.936	13.169	109.096	0	4.067	427.315
Merdimonas	145.592	62.594	132.95	56.867	15.015	0	54.956	22.884	8.521	112.2
Mesoaciditoga	0	0	0	2.769	10.41	1.14	3.172	0	1.473	1.492
Mesoflavibacter	6.016	0	2.807	0	36.143	0	0	0	0	0
Mesonia	87.865	71.507	24.432	0	60.161	0.196	3.418	0	0	1.865
Mesorhizobium	176.882	65.785	77.431	175.2	44.256	106.28	6.33	4.464	2.023	24.442
Mesotoga	46.358	50.693	67.817	92.054	73.78	85.672	1.74	0	2.777	0
Metallosphaera	0	0	0	0	0	0	0	0	0	0
Metaprevotella	0	0	9.764	0	0	7.786	0	0	0	0
Methanobacterium	65.644	174.36	14.27	80.428	8.98	5.44	5.488	0	24.725	51.177
Methanobrevibacter	2056.8	756.084	623.881	8553.24	540.189	1269.37	403.307	1.917	428.027	425.271
Methanocaldococcus	26.151	11.546	13.572	2.532	3.155	1.234	29.516	0	0	90.433
Methanocella	0	0	0	62.167	9.662	2.664	0	0	0	0
Methanococcoides	16.033	0	1.287	85.502	0	16.235	0	0	0	0
Methanococcus	0	0	0	0	0	0	0	2.825	7.429	6.249
Methanocorpusculum	18.623	31.955	27.924	58.056	93.28	28.675	0	0	0.317	0
Methanoculleus	1331.48	2928.23	864.155	712.593	267.167	522.502	412.087	0	21.209	17.307
Methanofollis	186.885	10.23	0.808	0	0	0	2.035	0	0	99.174
Methanohalobium	0	0	0	0	0	5.636	0	0	0	0
Methanohalophilus	0	0	0	0	2.902	0	0	0	0	0
Methanolacinia	0	13.724	0	0	0	0	0	0	0	0
Methanolinea	355.218	18.687	3.205	0	0	0	0	0	0	0
Methanolobus	15.198	5.773	7.792	15.315	16.225	14.908	2.337	1.244	6.322	18.755
Methanomassiliicoccus	660.639	796.702	379.466	331.8	236.785	1216.98	0.196	6.549	5.716	66.294
Methanomethylovorans	0	0	0	65.609	0	0	0	0	0	0
Methanoplanus	0	0	0	0	0	0	65.377	2.959	10.523	7.833
Methanoregula	0	0	0	8.339	50.158	0	0	0	0	0
Methanosarcina	39.378	13.319	6.368	145.936	51.378	79.886	0	31.862	9.79	1.013
Methanosphaera	25.057	4.912	0	0.444	442.047	0.561	1239.07	44.476	4028.22	2473.68
Methanothermobacter	0	0	0	0	0	0	0	0	0	0
Methanothrix	308.616	82.497	33.69	51.639	67.768	61.192	0	0	0	0
Methanotorris	18.206	0	0	0	0	0	0	0	0	0
Methylacidiphilum	375.656	168.385	32.457	1.736	0	0	0	0	0	0
Methylibium	0	0	0	42.09	0	0	0	0	0	2.555
Methylobacillus	155.452	46.034	15.229	5.591	0.319	0.682	0	0	0	0
Methylobacter	846.862	194.667	25.171	6.634	3.518	5.814	15.979	4.102	7.873	0.57
Methylobacterium	1508.74	774.977	123.543	242.101	15.201	24.948	133.192	31.568	16.387	54.816
Methylocaldum	10.377	15.699	7.176	7.678	0	0	0	6.667	21.003	0
Methyloceanibacter	2.029	0	0	45.5	1.869	0	0	0	0	0
Methylococcus	0.849	0	0	0	0	0	0	0	4.729	0
Methylocystis	75.833	7.647	2.095	0	0	0	0	0	0	0
Methyloferula	0	0	0	0	0	0	4.828	0	0	0
Methyloglobulus	0	0	2.616	15.335	0	0	0	0	0	0
Methylomagnum	0	0	0	47.918	2.319	2.524	0	1.841	4.44	8.333
Methylomarinum	0	0	0	0	0	0	0	4.338	19.728	0
Methylomicrobium	0	0	0	1.509	0	3.739	0	10.946	5.871	0
Methylomonas	33.059	8.103	33.895	45.086	2.671	7.113	24.513	7.315	47.696	6.003
Methylophaga	286.481	54.188	24.637	6.479	1.011	1.084	0	1.295	2.862	0
Methylophilus	0	0	0	0	0	0	0	0	0	0
Methyloprofundus	216.361	10.179	0	0	0	0	0	0	0	0
Methylosarcina	0	0	0	0	0	0	0	2.514	11.291	0
Methylosinus	168.42	15.041	3.328	0	6.947	0	0	0	0	0
Methylotenera	0.273	0	0	0	0	0	0	0	0	0
Methyloterricola	0	0	0	0	0	0	0	12.19	111.769	0
Methyloversatilis	28.309	0	18.406	0	0	0	0.309	0.269	5.942	11.169
Methylovulum	394.322	106.399	58.805	6.831	0	0	0	0	0	0
Micavibrio	42.285	1.165	2.629	0	0	0	0	0	0	0
Microbacterium	356.916	167.726	38.346	21.908	46.355	44.359	36.794	19.302	0	11.527
Microbispora	28.569	14.838	2.712	0	0	0	0	0	0	0
Microbulbifer	25.475	10.736	22.035	1.044	1.176	0	12.386	1.227	8.838	0.457
Micrococcus	0	0	0	0	11.993	10.73	0	0	0	0
Microcoleus	39.133	0	0	0	29.866	9.72	0	0	0	0
Microcystis	588.173	3.241	1.178	10.003	0	0	0	1.261	0	10.113
Microlunatus	1.079	0	0.822	110.51	34.274	1.084	0	0	0	0
Micromonospora	623.248	253.159	79.32	189.988	18.819	2.486	21.369	0	0	13.653
Microscilla	0	0	0	0	3.287	4.468	0	0	0	4.11
Microterricola	0	5.317	1.712	0	11.894	0.561	0	0	0	0
Microtetraspora	13.687	0	0	1.571	0	5.814	0	0	0	0
Microvirga	5.527	0	10.504	22.187	1.044	1.355	16.099	0	0	0
Millionella	791.235	452.285	67.239	34.887	220.624	48.678	34.52	118.336	36.114	98.232
Millisia	0	0	0	0	0	0	0.232	0	1.438	0
Minicystis	207.135	46.388	34.772	21.68	129.621	94.513	219.442	5.162	27.585	15.209
Mitsuaria	0	0	0	0	0	0	0	0	0	0
Mitsuokella	67.817	61.631	25.335	234.144	24.941	11.422	40.077	178.419	41.315	36.666
Mizugakiibacter	0	0	0	0	0	0	0	3.312	33.443	0
Mobilibacterium	536.677	462.008	32.06	17.898	32.042	41.554	61.952	0.765	60.726	129.591
Mobiluncus	71.688	13.471	4.369	0	0	2.178	0.365	0	0	0
Modestobacter	70.148	4.457	1.63	3.503	0	0	0	0.723	11.911	0
Moellerella	9.384	8.103	0	0	0	0	0	0	0	0
Mogibacterium	62.491	25.422	118.077	84.809	24.37	48.779	0	13.746	71.214	6.953
Moheibacter	0.389	0	0	0	10.937	0	0	0.353	7.245	0.612
Monashia	5.21	5.621	0	0	0	0	0	0	0	0
Monoglobus	175.342	0	11.709	0.341	0	0	0	0	1.671	0.591
Moorea	0	0	0	0	0	1.869	0	0	0	0
Moorella	952.559	478.415	165.818	86.307	80.012	48.668	2.477	0	0	0
Moraxella	227.744	139.469	85.47	71.748	8.772	8.365	0	3.825	9.212	3.075
Morganella	580.704	48.11	6.984	13.94	0	0	0	37.545	115.004	0
Moritella	110.591	0	2.643	0	0	0	0	25.792	38.525	0
Morococcus	0	0	0	0	0	0	0	1.589	6.315	0
Mucilaginibacter	556.281	131.012	147.643	83.817	198.442	172.782	19.867	18.949	22.709	27.165
Mucinivorans	550.436	318.843	97.753	79.136	608.423	388.279	47.51	63.556	25.514	32.866
Mucispirillum	88.556	0	1.589	25.824	1.836	20.628	2.702	0	0	0
Murdochiella	14.882	291.546	13.201	54.914	34.493	29.217	25.46	6.969	28.142	0
Muribaculum	15294.6	6827.82	29361.1	2874.76	5013.38	1706.94	785.969	135.552	164.044	1463.64
Muricauda	0	20.764	0	35.631	0	2.112	0	107.213	32.484	0
Mycetocola	0	0	0	0	0	0	16.407	0	0	0
Mycobacterium	953.22	142.203	68.365	383.282	90.357	28.796	9.363	45.892	12.525	50.945
Mycobacteroides	35.563	104.271	58.956	65.527	19.511	91.493	105.539	83.574	23.647	132.637
Mycolicibacter	0	5.723	0.74	4.743	11.586	12.637	0	0	0	0
Mycolicibacterium	235.503	24.359	14.763	20.895	21.743	1.393	0	2.808	2.094	0
Mycoplasma	223.773	64.669	96.727	157.746	79.859	123.639	379.348	10.484	54.917	311.708
Myroides	4.965	0	11.107	8.887	10.113	16.647	4.007	8.012	5.724	6.102
Myxococcus	341.588	20.662	1.534	7.905	51.521	10.561	163.716	10.508	36.785	27.756
Nafulsella	176.422	178.463	5.533	0	21.996	11.59	0	0	1.614	0
Nakamurella	0	0	0	77.473	4.034	3.243	0	0	0	0
Nannocystis	0	0	0	3.493	5.276	14.441	42.8	0.731	7.315	10.24
Natranaerobius	316.301	121.591	34.401	10.396	0	0	0	0	0	7.96
Natribacillus	0	0	0	0	0	0	0	21.631	0	0
Natrinema	0	0	0	43.681	1.143	1.252	0	0	0	0
Natronincola	16.58	4.659	53.601	44.043	33.626	9.048	78.759	122.144	23.323	3.195
Natronorubrum	0	0	0	2.687	1.011	17.609	0	0	0	0
Ndongobacter	27.216	36.26	10.08	48.962	5.793	5.412	0	3.346	19.812	63.929
Necropsobacter	0	3.19	0	0.847	3.342	6.197	10.751	0	0	71.087
Negativibacillus	117.053	186.567	212.939	233.039	205.413	127.64	222.917	70.76	54.391	100.588
Negativicoccus	1.367	0	6.697	6.262	3.023	0	4.786	0	0	11.83
Neglecta	867.025	857.674	559.943	662.77	985.076	991.251	464.536	274.847	16.683	440.718
Neiella	0	0	0	0	0	0	0	23.009	88.031	0
Neisseria	324.62	79.356	33.579	71.986	19.84	7.412	33.005	345.727	346.825	113.138
Neobitarella	6.664	52.263	7.546	25.421	44.354	16.571	1.972	0	2.044	19.818
Neochlamydia	0	0	0	0	0	0	3.958	0.563	0	0
Neofamilia	15.573	14.484	12.298	31.053	0.66	0.72	0	0	0	0
Neorhizobium	0	0	0	37.439	6.672	15.328	0	0	0	0
Neorickettsia	0	0	0	0	0	0	6.976	1.278	0	0
Neptuniibacter	0	0	0	0	0	0	0	8.012	9.156	0.141
Neptunomonas	7.455	8.001	0	0	0	0	0.47	37.024	87.22	0
Nesterenkonia	0	0	0	9.548	26.491	27.704	0	0	0	0.204
Niabella	1174.29	308.512	71.048	124.14	18.994	23.217	7.165	3.035	4.497	48.806
Niameybacter	485.454	100.98	96.071	92.044	215.404	91.186	122.164	24.633	29.335	11.936
Niastella	276.808	68.164	8.394	3.338	22.93	31.694	28.716	19.731	17.775	45.794
Nioella	0	0	0	0	0.682	5.926	0	0	0	0
Nisaea	0	0	0	0	0	0	0	0	0	0
Nitratifractor	0	0	0	0	0	0	4.288	0	0	18.987
Nitratireductor	478.057	186.11	49.726	1.767	0	0.206	0	0	0	10.944
Nitratiruptor	1.813	0	1.369	0	0	0	0	0	0	0
Nitriliruptor	98.66	1.924	4.971	1.085	0	0	0.611	0	0	0
Nitrincola	75.934	31.55	15.009	2.449	6.892	4.533	0	0	0	0
Nitritalea	0	20.257	0	0	0	0	0	0	0	0
Nitrococcus	0	0	0	0	0	0	0	0	0	0
Nitrosomonas	25.316	25.726	3.163	0	0	5.795	5.811	0	8.366	6.51
Nitrosospira	0	0	0	0	0.967	0	0	0	0	0
Nitrospina	0	0	0	0	0	0	0	3.758	12.13	0
Nitrospira	5.469	0	1.315	0	0	0	14.73	0	14.35	1.738
Nitrospirillum	18.019	24.815	1.616	0	0	0	0	0	0	0
Niveispirillum	576.343	200.289	59.025	0	0	0	0.232	0	4.8	11.795
Nocardia	1217.58	384.373	85.222	94.958	19.214	3.673	13.67	22.102	0.747	0
Nocardioides	388.465	51.047	4.834	31.052	39.078	100.289	3.586	0	0.529	1.795
Nocardiopsis	0	0	0	55.038	96.995	23.637	0	0	0	0
Nodularia	8.938	26.03	1.726	1.85	0	1.14	6.905	1.051	4.342	2.344
Nonlabens	0	0	0	24.925	16.653	8.356	22	5.322	34.641	0
Nonomuraea	3.253	100.727	1.671	35.962	24.798	0.654	0	0	0	0
Nosocomiicoccus	0	0	0	0	0	0	0	0	0	0
Nostoc	0	0	314.405	19.521	1.517	8.73	53.643	0.731	6.033	4.004
Novibacillus	0	0	0	0	0	0	0	0	0	0
Noviherbaspirillum	97.177	0	6.259	25.669	136.48	127.498	2.435	0	0	0
Novispirillum	0	0	0	0	0	0	0	5.919	45.144	0
Novosphingobium	192.037	82.091	30.964	56.588	1.814	1.047	5.509	0	0	0
Numidum	0	0	0	9.734	0	0	0	0	0	0
Oceanibaculum	0	0	0	0	0	0	0	2.808	3.017	0
Oceanicaulis	112.217	28.056	14.927	4.206	4.067	6.197	0	0	0	0
Oceanicella	0	0	0	12.39	1.264	0	0	0	0	0
Oceanicola	0	0	0	9.032	9.376	2.047	0	0	0	0
Oceanimonas	0	0	0	0	0	0	0	228.002	540.298	0
Oceanisphaera	0	0	0	0	0	0	0	46.835	170.657	0
Oceanivirga	0	0	1.479	0	0	0	0	0	0	0
Oceanobacillus	41.133	24.258	51.192	96.6	108.922	38.695	1.909	41.699	12.066	0
Oceanobacter	0	2.38	0	1.85	7.761	4.524	0	14.83	16.626	0
Oceanospirillum	3.109	1.57	1.164	1.168	8.332	0	0	0	0	0
Ochrobactrum	11.571	0	10.737	15.707	0	8.001	0	0	0	0
Octadecabacter	0	0	0	1.292	18.016	2.636	5.214	84.826	5.166	0
Odoribacter	1999.5	727.273	722.165	606.344	5565.59	7651.77	3578.77	653.386	533.565	856.16
Oerskovia	20.509	0	0.794	0	0	0	0	0	0	0
Ohtaekwangia	0	0	0	2.604	89.477	44.658	0	0	0	0
Okibacterium	30.915	0	2.766	0	0	0	12.688	0	4.187	0
Olegusella	8.909	36.007	0	0	0	0	0	0	0	1.225
Oleiagrimonas	0	0	0	0	0	0	134.95	4.178	72.335	4.75
Oleibacter	0	0	0	0	0	0	0	5.683	22.286	0
Oleiphilus	1.18	0	0	75.406	1.572	1.131	0	0	0	0
Oleispira	0	0	0	0	0	0	0	0.849	7.612	0
Oligella	1.267	0	1	2.935	5.98	5.543	0	0	0	0
Oligotropha	0	0	0	0	9.497	0	0	0	0	0
Olivibacter	155.28	0	19.392	0	12.048	22.254	0.821	68.845	12.567	0
Olleya	0	0	0	0	11.839	11.001	3.937	0	0	8.663
Olsenella	2330.04	4445.67	601.175	570.789	219.571	435.708	216.459	968.089	829.014	201.259
Opitutus	320	259.44	35.771	147.846	29.646	29.974	30.078	0	4.109	5.095
Orenia	70.738	7.596	23.487	127.83	21.324	38.555	62.976	38.504	9.501	18.882
Oribacterium	1244.56	1207.66	537.286	431.54	314.773	239.2	558.939	353.828	335.373	440.476
Ornithinibacillus	1.929	118.047	2.739	0	0	0	0	0	0	0
Ornithobacterium	11.902	0	3.451	0	0	0	0.428	0.832	0	21.12
Oscillatoria	0	0	0	174.145	190.936	207.308	0	0	0	0
Oscillibacter	18605.9	10856.5	6401.02	21645.6	11875.4	16677.6	19818.5	1501.25	2156.61	3643.77
Oscillochloris	1.67	0	1.356	0	1.638	0	0	0	0	0
Owenweeksia	255.853	12.306	9.6	2.284	81.387	64.566	0	8.945	9.585	0
Oxalobacter	156.46	4.406	165.199	47.919	658.226	40.742	79.334	5.406	2.185	553.234
Oxobacter	154.229	70.088	96.479	66.612	61.502	16.918	21.046	0	0	0
Pacificibacter	0	0	0	0	0	0	0	0	0	0
Paenibacillus	7996.79	3466.2	4269.24	5602.26	5112.44	3732.76	1286.41	629.797	295.998	896.056
Paeniclostridium	190.065	40.717	43.385	297.221	113.233	75.129	26.864	0	0	133.904
Paenirhodobacter	0	0	0	34.195	0	0	0	0	0	0
Paenisporosarcina	49.87	25.625	16.433	285.688	39.253	57.239	0	0.673	7.725	0
Palaeococcus	0	0	0	0	0	0	0	0	0	2.21
Palleronia	219.93	78.9	27.568	18.642	0	0	0	0	0	0
Paludibacter	3087.14	2736.04	415.98	6403.44	29048.6	5070.96	2257.74	4162.36	1440.63	566.182
Paludibacterium	0	0	0	0	0	0	0	0	0	0
Paludifilum	0	0	2.424	0	0	0	0	0	0	0
Paludisphaera	210.806	51.351	15.366	26.889	4.529	0	58.703	0.731	6.245	4.244
Pandoraea	5.642	0	91.358	0	6.013	14.039	0	0	1.445	0
Pannonibacter	24.525	0	2.356	3.7	1.044	4.552	0	0	0	0
Pantoea	16.033	0	2.328	0	7.651	0	0	400.918	1047.49	0.169
Papillibacter	424.531	128.733	148.562	173.968	99.675	73.362	11.228	17.62	24.204	8.84
Parabacteroides	12494.7	4469.42	1826.08	4783.44	13828.4	2303.62	7893.9	4132.1	2428.71	2254.2
Paraburkholderia	710.668	276.252	91.153	129.451	29.074	57.146	3.831	11.056	0.726	9.339
Parachlamydia	151.019	32.917	20.652	5.735	1.407	5.103	0	0	0	0
Paraclostridium	14.364	4.052	21.391	20.667	62.963	36.19	50.211	1.824	20.919	21.521
Paracoccus	2.044	0	0	24.8	1.055	2.869	12.562	132.611	11.453	2.259
Paraferrimonas	0	0	0	0	0	0	0	32.905	83.281	0
Parafilimonas	0	0	0	6.624	14.444	2.318	8.449	0	0	0.31
Parageobacillus	23.201	25.777	10.175	0	4.364	4.664	1092.77	0.042	0	0.197
Paraglaciecola	0	0	0	0	0	0	0	3.48	4.969	14.786
Paraliobacillus	90.312	124.985	15.201	31.755	0.484	0.523	0	0	6.083	0
Paramaledivibacter	9.197	1.722	23.665	160.226	14.015	4.869	54.583	23.322	28.7	7.763
Paramesorhizobium	0	0	0	0	9.387	10.384	0	0	0	0
Paraoerskovia	0	0	0	13.207	3.111	0	0	0	0	0
Parapedobacter	220.88	39.551	52.191	128.397	22.656	52.667	0.225	54.998	29.722	0.12
Paraprevotella	2331.06	1919.08	468.28	1033.43	1474.06	705.857	1575.28	1455.54	2012.48	754.469
Pararheinheimera	0	0	0	0	0	0	0	1.799	11.813	0
Pararhizobium	0	13.876	0	0	0	0	0	0	0	0
Parascardovia	0	12.458	0	47.463	0	0	0	12.913	15.908	0
Parasporobacterium	182.783	34.791	41.139	36.84	0.989	5.347	46.612	3.245	28.644	57.258
Parasutterella	4922.76	390.297	2042.89	35.166	2.594	22.301	100.149	25.658	57.851	11.246
Parendozoicomonas	0	5.064	10.285	0	0	0	0	0	0	0
Parvibaculum	0	0	0	11.037	0	0	0	0	0	0
Parvimonas	49.639	0	0	33.11	0	0	0	0	0	0
Parvularcula	0	0	0	0	0	0	7.172	0	0	91.271
Pasteurella	0	0	0	1.633	84.289	0	0	3.43	11.164	0
Pasteuria	0	0	0	88.488	0	0.327	0	0	0	0
Patulibacter	93.867	5.976	25.979	0.672	0	0	0	0	0	0
Paucibacter	0	0	0	18.694	18.753	3.561	0	0	0	0
Paucisalibacillus	0.849	0	0	81.802	250.833	44.004	4.084	0	0.557	0.669
Pectobacterium	0	0	0	6.283	1.495	0	0	0	0	0
Pediococcus	0	0	0	0	6.991	5.075	0	0	0	0
Pedobacter	984.569	113.945	119.94	172.812	408.668	278.501	73.467	698.793	316.524	97.668
Pedosphaera	1228.89	202.619	118.693	90.461	7.277	13.402	40.703	0	0	1.027
Pelagibacterium	52.114	20.966	12.969	11.367	1.253	0	0	0	0	0
Pelagirhabdus	1.497	0	0	0	0	0	0	0	0	0
Pelistega	0	0	0	0	0	0	0	0	9.247	0
Pelobacter	19.473	2.178	1.547	19.262	19.809	18.787	40.647	5.675	10.832	0.464
Pelodictyon	420.473	32.006	40.359	31.322	1.638	6.458	0	6.398	11.192	0
Pelomonas	7.138	0	14.037	7.513	0	0	0	0	7.521	0
Pelosinus	3.627	0	0	154.634	0	0	9.755	19.118	8.599	16.905
Pelotomaculum	0.403	0.76	0.575	1.839	23.677	11.702	0.997	0	6.534	0
Peptoanaerobacter	184.64	97.031	115.037	181.234	25.172	32.191	50.527	2.539	0	41.593
Peptoclostridium	8.103	2.431	89.18	68.255	8.892	11.262	1.116	6.347	13.018	0
Peptococcus	8.376	4.862	43.454	18.591	40.275	45.144	0	0	0	0
Peptoniphilus	223.802	18.586	48.165	180.254	152.254	98.785	186.818	25.171	29.934	278.372
Peptostreptococcus	24.496	0	153.299	92.291	15.367	11.543	67.778	10.484	33.858	43.964
Perlucidibaca	165.512	57.226	16.187	1.922	3.616	1.57	0	2.018	5.829	0.563
Persephonella	0	0	0	0	0	0	0	0	0	0
Persicobacter	17.516	28.917	29.444	9.001	20.512	7.664	2.253	10.206	8.451	9.395
Petrimonas	1574.67	532.401	302.038	226.973	595.69	262.255	250.159	89.358	41.973	163.081
Petrotoga	0	0	0	0	0.879	0	8.225	0.446	0	4.504
Phaeobacter	91.938	18.484	10.394	4.391	26.502	2.168	5.881	0.815	0.677	3.216
Phaeodactylibacter	34.556	7.394	8.655	0	0	0	0	0	8.909	0
Phaeospirillum	161.453	6.634	7.587	0	0	0	0	0	0	0
Phascolarctobacterium	972.218	802.069	2111.13	589.467	268.89	462.629	3795.84	2457.15	742.527	5712.02
Phaseolibacter	0	0	0	0	0	0	0	0	0	0
Phenylobacterium	162.029	37.728	280.976	15.056	7.519	31.059	32.773	26.726	7.668	0.894
Phocaeicola	277.037	43.552	185.618	68.74	76.353	64.978	70.718	346.608	144.719	56.899
Phocea	144.8	754.213	150.438	637.142	479.13	393.779	134.949	67.432	23.625	86.682
Phoenicibacter	16.336	21.878	32.909	74.683	16.246	379.37	7.502	15.258	22.004	58.722
Phormidesmis	0	0	0	32.665	2.462	8.113	0	0	0	0
Phormidium	0	2.38	10.682	23.809	60.117	2.973	31.664	0	0	0
Photobacterium	22.452	9.217	22.788	21.546	6.947	1.598	2.702	99.816	347.087	0
Photorhabdus	0	0	0	0	11.454	4.748	15.018	16.31	16.697	0
Phycisphaera	183.171	1.063	29.265	25.453	1.033	2.253	25.643	0	1.149	6.179
Phytobacter	64.651	0	11.408	11.037	0	0	0	0	0	0
Pilibacter	0	0	4.821	0	0	0	0	0	0	0
Pirellula	667.705	419.113	553.737	128.025	6.782	0	0	0	0	0
Piscicoccus	0	0	0	7.843	2.187	0	0	0	0	0
Piscirickettsia	0	0	0	0	0	0	0	8.65	14.943	0
Planctomicrobium	380.606	90.346	22.322	32.955	4.947	0	0	0	0	0
Planctomyces	1520.86	477.504	166.542	15.604	10.344	17.105	142.663	6.339	36.544	8.445
Planctopirus	111.21	41.02	19.666	2.015	0.286	0.617	0	0	0	0
Planifilum	16.839	37.678	0	3.441	2.264	6.608	0.87	11.517	13.406	4.391
Planktothricoides	0	0	0	0	0	0	0	33.821	14.526	0
Planktothrix	19.991	3.95	0.726	0	11.806	0	0.512	6.549	7.499	0
Planobispora	13.817	7.343	0	0	0	0	0	0	0	0
Planococcus	52.705	16.661	9.97	30.112	19.006	28.545	576.825	13.981	107.195	25.56
Planomicrobium	1.598	0	9.039	6.944	0	16.394	0	0	0	0
Plantibacter	38.471	16.509	3.766	0	15.917	0	0	3.876	2.988	0
Pleomorphomonas	0	0	0	0	0	2.177	0	14.931	5.089	2.21
Plesiocystis	0	0	0.411	8.949	84.125	69.08	25.355	6.112	20.891	37.68
Plesiomonas	0	0	0	0	0	0	0	7.078	43.304	0
Pleurocapsa	0	0	0	0	0	27.395	0	0	0	0
Pluralibacter	0	0	0	2.387	0	0	0	1.85	10.29	0
Polaribacter	231.141	50.338	28.197	48.001	65.25	90.158	3.979	16.965	6.379	7.671
Polaromonas	18.882	0	0	7.079	62.248	91.102	0	0	0	0
Polynucleobacter	0	0	2.629	8.587	5.507	0	15.944	0	0	0
Pontibacillus	6.937	20.105	15.694	54.263	0	0	16.19	0	0	52.022
Pontibacter	646.651	500.495	31.019	40.829	228.771	87.288	2.302	326.895	181.249	45.181
Ponticaulis	0	0	0	1.24	4.199	12.646	0	0	0	0
Porphyrobacter	0	0	0	15.056	0	0	0	0	0	2.168
Porphyromonas	3717.88	1442.38	1307.03	880.868	3206.77	736.011	368.657	1473.56	720.698	1880.71
Pragia	0	0	0	0	0	0	0	16.125	40.35	0
Prevotella	102298	60698	177502	254943	73522.6	64239.8	156127	149691	286484	258047
Prevotellamassilia	321.192	392.527	345.846	2114.54	666.196	781.951	949.06	3287.49	1838.44	3246.46
Pricia	0	0	0	0	0	0	0	0	0	0
Prochlorothrix	1.267	0	2.985	0	0	0	0	0	0	0
Prolixibacter	875.674	672.072	75.828	48.89	74.605	39.714	14.548	366.005	152.057	1.71
Propionibacterium	6.908	0	0	49.013	0	0	64.815	17.234	1.903	21.021
Propionicicella	0	0	0	0.672	12.157	4.131	0	0	0	0
Propionimicrobium	3.569	7.039	1.027	0	0	0	10.295	0	0	0
Propionispira	126.882	4.76	146.726	108.743	30.284	14.432	6.077	43.649	12.369	14.462
Propionispora	282.97	20.713	202.6	87.579	26.095	8.421	0	14.325	3.905	9.213
Propionivibrio	79.072	0	16.749	15.698	19.753	69.332	80.661	1.253	28.369	3.913
Prosthecobacter	428.72	59.25	43.454	96.61	30.471	23.61	1.298	0	0	0
Prosthecochloris	416.199	126.402	53.792	71.344	36.044	15.59	0	0	0	0
Proteiniborus	40.025	54.39	79.662	163.181	71.724	112.002	0	2.506	5.279	10.979
Proteiniclasticum	267.812	155.321	229.43	139.889	106.977	34.974	92.648	11.407	47.878	9.233
Proteiniphilum	560.252	180.437	347.039	363.47	588.854	297.157	120.282	335.46	129.011	151.266
Proteocatella	72.782	148.685	256.503	103.503	104.01	68.763	3.313	0.832	1.417	0.908
Proteus	222.563	9.622	16.407	3.824	3.232	5.888	0	3.993	8.246	0
Provencibacterium	230.881	474.818	462.733	804.052	303.969	266.76	103.678	9.887	1.459	99.689
Providencia	0.748	0	2.219	0	0	0	25.018	22.506	99.041	0
Pseudacidovorax	383.514	29.423	3.561	0	0	0	0	0	0	0
Pseudanabaena	4.721	0	2.15	101.126	107.383	3.467	8.983	0	0	0
Pseudarcicella	551.415	25.827	10.984	0	0	0	0	0	0	0
Pseudarthrobacter	0	343.708	0	0	0	0	0	0	0	0
Pseudoalteromonas	56.331	24.207	77.402	37.409	56.863	14.814	2.744	122.464	258.427	0.31
Pseudobacteriovorax	7.369	0	0	0	0	0	0	4.061	0	0
Pseudobacteroides	110.892	47.351	111.818	281.266	66.811	64.79	62.479	15.124	22.666	0
Pseudobutyrivibrio	1778.01	203.785	434.772	273.793	210.041	255.461	1106.34	693.841	159.929	412.838
Pseudoclavibacter	16.091	22.536	0	0	0	0	0	0	0	0
Pseudodesulfovibrio	470.961	32.158	3.027	3.617	2.034	21.142	14.351	14.863	3.27	0.662
Pseudoduganella	0	0	0	7.523	0	0	0	0	0	0
Pseudoflavonifractor	2188.56	1842.06	1252.22	1298.49	1753.89	1871.74	2170.09	366.981	321.126	884.877
Pseudohaliea	73.099	0	0	0	0	0	0	0	0	0
Pseudolabrys	0	0	0	6.841	8.42	2.29	0	0	0	0
Pseudomonas	3301.91	913.941	337.37	536.929	276.85	118.066	157.127	391.309	621.602	167.101
Pseudonocardia	121.141	65.176	155.682	4.847	13.773	12.02	0	0	0	0
Pseudooceanicola	0	0	0	1.891	0	1.168	17.355	3.766	7.993	1.196
Pseudopedobacter	17.098	18.332	22.514	0	0	0	1.754	0	0	5.82
Pseudopropionibacterium	6.908	0	6.56	0	0	0	0	0	0	0
Pseudoramibacter	196.195	11.142	12.393	53.881	25.228	37.451	9.102	23.665	25.789	22.387
Pseudoruegeria	382.089	9.116	0.781	25.193	194.981	18.777	0	0	0	0
Pseudoscardovia	4.722	22259.2	7.846	69.907	61.547	113.646	184.852	109.534	28.08	226.449
Pseudosphingobacterium	0.288	1.114	0.411	0	0	0	0	3.026	6.668	4.511
Pseudothermotoga	11.197	6.128	2.808	0	2.869	0	17.376	2.186	0	0.823
Pseudovibrio	1.871	0	2.753	40.209	10.794	9.244	0	2.455	8.275	0
Pseudoxanthomonas	9.859	19.801	6.847	0	0	0	0	0	0	0
Pseudozobellia	0	0	0	0	0	0	0	0	0	0
Psychrilyobacter	7.686	0	2.465	0	0	0	0	0	0	0
Psychrobacillus	3.44	0	3.574	14.953	15.114	16.413	0	0	0	0
Psychrobacter	169.513	10.077	0.603	0	8.123	17.684	0	29.652	43.494	25.202
Psychroflexus	68.724	16.459	1.684	43.733	19.269	13.235	0	0	0	0
Psychromonas	0	0	0	0	0	0	0	35.418	77.177	0
Psychroserpens	1.18	2.532	7.299	4.898	0	0	0	7.482	8.232	6.897
Pusillimonas	0	0	0	0	0	8.823	0	9.105	0	0
Pustulibacterium	3.785	2.026	98.712	0	13.718	23.937	0	0	0	0
Pyramidobacter	1345.02	215.026	126.156	125.639	148.67	140.731	102.675	94.543	78.811	48.235
Pyrinomonas	126.034	32.816	27.842	5.394	0	0	0	0	0	0
Pyrococcus	240.439	94.397	2.123	2.315	0	0	0	0.496	5.681	15.976
Ralstonia	2.029	10.635	12.394	47.111	14.828	51.762	0	4.237	4.306	0
Ramlibacter	0	0	0	0	0	0	0	9.685	6.428	0
Raoultella	0	0	0	0	0	0	0	22.27	73.315	0
Rathayibacter	12.708	41.121	36.606	0	0	0	38.457	0	0	0
Reichenbachiella	75.588	11.394	1.849	2.418	25.645	33.424	0	46.725	12.13	0
Reinekea	0	0	0	0	0	0	0	12.156	4.525	0
Reyranella	0	0	0	1.891	0.572	1.58	0	0	0	0
Rheinheimera	6.635	1.722	1.246	93.883	1.077	1.178	0	13.065	40.196	4.427
Rhizobacter	8.002	0	0	0	0	0	0	0	0	0
Rhizobium	1568.01	303.194	117.843	330.321	94.634	198.523	242.755	75.45	153.213	91.334
Rhodobacter	917.644	390.805	83.922	1.943	0	7.814	0	0	23.795	0
Rhodococcus	179.315	97.942	285.646	156.577	67.779	88.662	30.394	44.893	27.135	54.267
Rhodoferax	10.521	0	9.134	11.46	21.105	15.385	0	0	0	0
Rhodohalobacter	592.577	229.307	34.127	31.425	23.457	1.608	0	0	1.198	22.661
Rhodoluna	0	0	0	45.179	7.585	0	39.278	1.093	11.115	3.99
Rhodomicrobium	409.463	135.923	25.445	5.487	0.725	4.608	1.389	0	0	0
Rhodopirellula	3200.61	695.114	466.233	298.203	107.075	40.023	28.577	15.032	3.545	27.503
Rhodopseudomonas	11.859	1.874	0	0	0	0	0	0	0	0
Rhodospirillum	0	0	0	36.406	9.245	1.449	0	6.306	25.676	0
Rhodothermus	606.308	142.102	20.829	0.868	9.761	3.197	0	0	0	0
Rhodovibrio	0	0	0	5.229	2.528	16.646	0	0	0	0
Rhodovulum	0	0	0	19.686	0	8.664	0	1.404	0	0.725
Rickettsia	0	0	0	10.282	2.572	33.788	0	0	0	0
Rickettsiella	0	0	0	0	0	0	0	0	0	0
Riemerella	34.326	13.724	2.862	0.331	133.029	6.253	0.737	0.353	0.592	12.386
Rikenella	1028.44	305.271	193.179	40.974	207.809	11.684	61.566	24.548	5.702	106.45
Rivularia	0	0	0	40.24	0.539	2.318	0	5.515	3.82	6.693
Robbsia	2.346	0	0	0	0	0	0	0	0	0
Robiginitalea	7.614	0	16.667	0	0	0	0.281	16.032	8.021	15.631
Robiginitomaculum	18.278	0	0	19.986	2.704	14.263	32.597	6.045	28.764	14.413
Robinsoniella	812.378	171.32	705.285	471.696	124.65	181.29	1595.81	1298.9	666.19	801.491
Rodentibacter	238.928	69.076	35.661	5.166	17.829	228.264	0	0	0	0
Romboutsia	187.302	484.291	123.336	387.24	16.512	24.778	52.106	1.707	0.754	124.01
Roseateles	0	0	0	0	0	14.113	0	0	0	0
Roseburia	14619.1	6323.48	6957.69	4282.98	4201.84	4793.92	10492.3	15243.3	8744.3	4878.87
Roseibacillus	242.079	41.375	18.776	0	0	0	0	0	0	0
Roseicitreum	30.022	31.449	109.955	0	0	0	0	0	0	0
Roseiflexus	15.659	175.222	4.944	114.354	17.511	25.666	37.713	1.858	11.806	4.419
Roseimaritima	769.199	97.84	48.562	146.037	34.241	8.505	0	0	0	0
Roseisalinus	0	0	0	0	0	0	0	43.127	199.899	0
Roseivirga	0	0	0	54.263	0.989	2.15	13.34	0	0	27.446
Roseobacter	0.547	6.736	15.873	10.138	16.741	24.824	91.265	2.161	3.644	14.061
Roseofilum	0	0	0	18.797	0	0	0	0	0	0
Roseomonas	0	0	0	55.234	0.572	1.841	0	0	0	0
Roseospirillum	230.71	89.738	24.623	39.423	11.839	3.028	0	0	0	0
Roseovarius	28.281	37.019	52.355	7.296	17.445	46.079	0	3.716	20.968	9.663
Rothia	899.119	527.489	154.613	195.165	1991.77	698.062	91.657	1423.62	142.428	119.033
Rouxiella	0	0	0	0	0	0	0	5.851	26.311	0
Rubeoparvulum	0	0	0.945	25.142	106.735	210.065	0	10.979	0.951	1.281
Rubinisphaera	0.417	0	0.918	55.647	4.617	15.506	8.793	0	0	0
Rubneribacter	5.469	35.297	0	2.418	5.43	2.953	0.26	0	0	0
Rubricoccus	109.641	8.052	8.614	0	0	0	0	0	0	0
Rubripirellula	42.443	5.52	21.57	86.308	3.386	12.291	0	0	0	0
Rubritalea	387.744	105.74	63.818	147.185	96.095	19.18	28.092	1.177	9.797	2.393
Rubritepida	0	0	0	0	0	0	0	0	0	0
Rubrivirga	335.055	80.268	21.679	5.25	34.054	4.86	6.891	14.023	1.121	0
Rubrivivax	0	0	0	0	0	0	0	0	0	0
Rubrobacter	0	0	0	0	0	0	0	0	0	0
Rudanella	342.395	24.662	0.466	3.224	7.343	21.488	0	39.042	16.76	0
Ruegeria	86.886	36.868	19.707	0	66.69	37.536	0	81.606	1.586	0
Rufibacter	23.805	14.028	19.556	11.419	840.722	1123.45	0	36.562	18.03	1.239
Ruminiclostridium	3753.07	3413.88	2189.61	5814.6	6274.56	4494.8	2937.85	209.822	331.946	2560.84
Ruminobacter	52.489	0	2.246	20.451	19.457	3.085	12.429	3614.45	8522.12	77.527
Ruminococcus	52901.4	22814.1	21213.3	41606.8	58859.6	77397.6	39485.5	52872.7	44349.7	90686
Runella	310.127	9.065	16.119	31.549	106.856	59.996	0	36.663	11.065	1.408
Ruthenibacterium	314.487	259.391	241.305	161.291	179.515	167.755	239.551	13.401	35.12	1073.43
Saccharibacillus	440.32	32.26	36.059	155.131	47.475	247.872	74.702	3.573	10.262	197.088
Saccharibacter	0	0	0.438	0.465	0	0	0	0	0	0
Saccharicrinis	4375.09	4453.97	339.054	36.23	15.476	12.729	217.29	8868.87	3878.39	0.056
Saccharomonospora	0	0	0	0	0	0	0	32.123	18.367	0
Saccharophagus	150.616	16.813	1.643	0	0	0	0	8.356	14.998	0
Saccharospirillum	12.708	0	5.218	0	0	0	0	56.68	290.01	0
Saccharothrix	16.35	15.091	0	2.521	27.525	19.469	0	0	0	0
Sagittula	0	0	0	0	0	6.365	1.642	0	0	0
Salegentibacter	65.385	51.807	28.458	71.665	117.793	95.027	0.604	65.684	14.258	0.654
Salibacterium	0	31.55	1.137	0	0	0	0	0	0	0
Salimicrobium	0	0	0	0	21.369	0	4.737	1.354	0	0
Salinibacillus	2.965	2.076	19.556	0	0	0	27.685	0	0	0
Salinibacter	0	0	0	0	0	0	0	11.652	7.189	0
Salinicoccus	35.089	15.851	4.177	0	0	0	0	0	0	0
Salinimicrobium	34.57	123.82	1.096	0	0	0	0	2.001	3.27	0
Salinimonas	0	0	0	0	0	0	0	28.684	132.998	0
Salinisphaera	0	0	40.263	5.208	0	0	0	0	0	39.636
Salinispira	0	0	0	11.264	3.649	2.664	17.165	8.659	26.747	13.773
Salinispora	10.665	0.962	0	0.796	20.698	2.944	69.475	1.118	12.475	0
Salinivibrio	0	0	0	0	0	0	9.67	114.536	297.973	0
Salinivirga	128.208	124.478	190.387	32.573	459.795	124.683	22.948	193.132	86.968	0.619
Salipaludibacillus	29.145	10.635	0	0	0	0	0	3.682	5.216	19.902
Salipiger	0	0	0	11.998	6.057	15.814	12.47	0	12.856	84.529
Salisediminibacterium	69.429	26.992	11.819	0	0	0	0	0	0	0
Salmonella	27.215	33.93	27.951	192.324	299.31	215.72	80.332	177.612	223.913	31.211
Sandaracinus	0	0	0	5.972	106.637	26.722	290.259	8.575	32.42	30.557
Sandarakinorhabdus	410.398	19.345	1.52	0	0	0	0	0	0	0
Sanguibacter	0.576	41.375	0	0	0	0	17.453	0	0	166.298
Sanguibacteroides	161.411	98.904	558.159	42.173	21.875	6.926	4.624	68.281	12.383	6.489
Saprospira	65.341	52.769	5.327	0	0	0	0	0	0	0
Sarcina	689.38	311.145	143.411	154.49	263.783	197.915	293.569	145.568	156.603	300.964
Scardovia	6.606	14.838	0	17.309	27.074	24.039	0	647.66	327.76	0
Schleiferia	14.364	0	11.408	0	69.196	55.052	0	0	0	0
Schlesneria	11.715	5.368	28.704	0	7.585	0	16.948	0	0.289	0
Schwartzia	30.973	106.298	15.516	33.595	38.341	57.267	1.158	44.414	17.599	12.336
Scytonema	543.845	33.272	11.367	1.261	0	0	0	0	0	0
Sebaldella	36.471	42.945	37.428	0	0	0	0	0	0	0
Sedimentibacter	328.938	1363.18	2283.57	200.248	438.602	127.535	281.993	80.69	92.076	91.404
Sedimenticola	0	0	0	0.3	2.385	1.841	0	0	12.905	0
Sediminibacillus	4.649	0	3.15	4.743	19.214	0.963	0	14.107	0	0
Sediminibacter	8.333	30.689	1.602	0	0	0	0	0	0	0
Sediminibacterium	147.925	14.179	2.191	6.19	0	0	0	13.485	3.249	0
Sediminicola	85.059	12.002	1.589	1.002	29.977	31.059	0.421	0	0	0
Sediminispirochaeta	44.387	47.047	96.616	149.769	37.418	204.356	21.193	35.536	28.806	1.971
Segetibacter	0	0	0	23.923	10.915	0	0	0	0	0
Segniliparus	0	0	0	0	0	0	4.105	0.395	1.325	0
Seinonella	19.027	0	0	0	0	0	0	0	0	0
Selenihalanaerobacter	0	0	0	0	1.264	0.551	0	0	0	0
Selenomonas	1630.18	466.466	393.575	724.6	332.088	316.393	139.63	332.865	164.067	412.853
Sellimonas	43.278	0	0	0	2.803	0.766	0.695	0	0	4.778
Senegalimassilia	221.427	284.965	12.805	305.24	44.915	43.575	53.692	191.678	369.664	41.22
Serinicoccus	1.123	0	2.588	0	0	0	0	0	0	0
Serratia	11.615	1.57	9.586	171.211	12.873	52.284	0.575	31.795	153.255	15.426
Sharpea	46.646	41.273	21.816	54.686	7.662	0	10.259	15.511	19.221	93.044
Shewanella	540.317	195.934	111.667	108.029	297.242	18.721	12.652	159.699	689.104	0.725
Shigella	16.58	26.08	30.703	0	0.55	32.517	165.863	234.166	149.167	513.041
Shimwellia	257.883	32.563	26.814	0	0	0	0	0	0	0
Shinella	0	0	0	6.583	0	0	0	0	0	0
Shuttleworthia	424.503	145.141	38.482	244.477	41.364	26.199	19.986	45.381	78.51	41.353
Siansivirga	0	0	0	0	0	0	0	0	0	0
Silvanigrella	54.734	0	6.464	0	0	0	0	0	0	0
Silvibacterium	0	0	0	0	0	1.337	0	0	0	0
Simiduia	0	0	0	0	0	0	29.446	7.137	11.136	53.289
Simonsiella	98.473	0	0.698	0	0	0	0	0	0	0
Singulisphaera	1305.99	633.787	230.677	139.136	36.802	32.844	0	0	0	0
Sinomicrobium	415.609	287.495	38.195	0	12.916	1.654	0	0	0	6.665
Sinomonas	122.306	3.039	0.561	0	0	0	0	0	0	0
Sinorhizobium	132.511	10.331	13.928	586.05	109.648	96	125.2	120.287	498.117	1365.13
Sinosporangium	0	0	0	0	0	0	0	0	0	0
Siphonobacter	2.044	12.458	17.064	0	50.917	45.182	0	19.067	6.449	15.448
Skermanella	0	0	0	0	5.683	10.908	3.2	7.39	2.735	0.795
Skermania	517.967	56.111	2.438	0	0	0	0	0	0	0
Slackia	1011.42	2370.81	199.739	304.652	418.85	168.418	361.691	148.383	116.209	160.901
Smithella	0	0	0	15.821	1.187	0	37.938	0	37.524	5.222
Sneathia	14.378	11.546	11.477	0	0	0	0	0	0	0
Snodgrassella	130.783	62.644	1.123	39.485	5.42	32.461	0	0	0	0
Sodalis	0	0	0	0	0	0	0	41.454	54.334	0
Solibacillus	0	0	0	0	76.693	0	4.456	0	0	74.43
Solimonas	0	0	0	44.456	7.739	1.673	0	0	0	0
Solirubrobacter	0	0	0	4.619	5.21	7.963	0	0	0	0
Solirubrum	146.385	10.078	10.422	0	5.441	19.908	1.86	83.22	30.998	0
Solitalea	140.987	140.278	14.051	28.924	128.621	0	0	0	0	10.423
Solobacterium	107.324	91.865	63.982	52.299	64.942	157.613	4.077	46.75	118.86	11.126
Soonwooa	0	0	0	0	0	0	0	0	0	0
Sorangium	57.397	67.81	63.516	45.954	26.635	1.327	262.109	7.096	58.302	19.248
Sphaerobacter	138.282	9.622	2.109	0	0	0	0	0	0	1.281
Sphaerochaeta	1967.06	611.402	350.49	1846.85	1505.23	11980.8	1666.61	9.996	1451.06	79.812
Sphaerotilus	280.263	15.75	23.651	0	0	0	0	0	0	0
Sphingobacterium	433.715	110.247	388.343	229.731	297.97	267.79	35.797	83.48	41.02	51.91
Sphingobium	204.27	19.598	10.819	59.347	25.557	15.272	0	4.826	5.956	0
Sphingomonas	2172.56	452.891	164.488	202.068	36.374	33.172	35.945	0.942	42.727	2.351
Sphingopyxis	70.307	0	0	17.309	0	0	0	20.437	54.447	0
Spirochaeta	689.178	170.917	218.432	144.312	41.651	68.763	49.818	0	10.114	23.668
Spiroplasma	0	0	0	0	0	0	11.432	3.304	1.818	84.81
Spirosoma	1579.98	275.341	153.533	178.733	242.565	84.444	2.625	124.313	54.207	3.969
Spongiibacter	0	0	0	0.589	4.001	0	0	0	0	0
Spongiibacterium	0	0	0	0	24.392	0	0	0	0	0
Sporanaerobacter	18.005	33.221	102.697	90.761	190.256	87.55	21.706	22.901	1.043	21.585
Sporichthya	232.969	11.749	0.616	5.746	15.334	5.636	0	0	0	0
Sporobacter	433.436	149.849	85.524	595.393	856.067	686.872	198.269	34.872	15.633	21.26
Sporocytophaga	27.417	4.305	2.356	34.526	227.683	73.064	16.604	35.671	13.138	0
Sporolactobacillus	12.939	22.739	20.953	5.291	1.484	4.898	4.526	12.544	28.503	0
Sporolituus	3.008	1.418	11.298	0	0.374	0	19.832	0.597	1.283	4.532
Sporomusa	341.618	157.752	226.431	167.356	280.511	221.253	195.898	170.535	38.343	88.442
Sporosarcina	72.984	36.614	55.971	48.527	7.343	12.235	6.583	1.16	8.838	24.386
Stackebrandtia	0	0	0	0.868	22.853	23.264	0	0	0	0
Staphylococcus	613.892	630.038	473.578	681.816	182.177	451.918	93.449	20.707	37.891	455.993
Stappia	0	0	0	0	15.004	2.888	17.951	0.849	14.188	0.957
Starkeya	0	0	0	64.4	6.244	2.253	0	0	0	0
Stenotrophomonas	54.836	79.812	36.732	81.297	106.043	3.673	38.634	15.991	95.24	5.103
Stigmatella	113.282	292.205	116.42	28.2	61.259	28.368	168.79	16.671	47.442	26.039
Stomatobaculum	224.35	69.835	48.849	19.717	33.843	22.992	67.293	85.944	110.331	20.422
Streptacidiphilus	0	0	0	4.392	4.936	2.701	0	0	0	0
Streptoalloteichus	0	43.046	1.123	0	0	0	0	0	0	0
Streptobacillus	0	0	0	0	0	4	6.119	0	0	0
Streptococcus	1542.83	743.781	352.383	298.069	417.587	418.361	428.036	1598.88	1945.42	680.876
Streptomyces	4098.9	2016.32	686.409	951.972	1508.61	188.809	342.921	964.878	351.89	593.474
Streptosporangium	0	0	0	28.573	28.294	17.982	0	0	0	0
Subdoligranulum	1752.3	1572.44	915.716	1278.89	1463.65	1257.91	2300.65	10555.4	4474.46	940.811
Succinatimonas	0.705	0	0.466	832.637	149.978	114.747	661.393	9865.05	5344.92	788.633
Succiniclasticum	1188.68	371.408	43.083	92.962	36.198	36.208	151.084	14.813	9.966	5.764
Succinimonas	110.232	22.13	0	77.163	11.135	125.787	161.709	4278.72	9616.81	0.24
Succinispira	0	0	0	18.508	0	0	0	0	0	0
Succinivibrio	205.062	81.584	248.411	102.583	75.176	113.431	179.884	2242.63	4908.71	108.867
Sulfitobacter	2.288	34.285	0	0	0.682	0.738	0	11.568	0.578	0.394
Sulfobacillus	7.815	0	0	11.285	2.726	41.639	0	0	0	0
Sulfolobus	10.204	0	9.682	0	0	0	0	0	0	0
Sulfuricella	42.846	0	3.615	0	0	0	0	0	0	0
Sulfuricurvum	14.522	0	0	382.103	79.002	58.332	8.414	0	0	20.275
Sulfurifustis	519.852	102.449	67.049	13.837	0	1.047	0	0	0	0
Sulfurihydrogenibium	0	0	0	14.395	0	0	26.59	0	4.638	1.872
Sulfurimonas	14.522	0	6.026	0	2.583	8.757	4.049	0	0	7.031
Sulfuritalea	46.012	0	4.013	60.463	12.916	22.105	0	0	0	0
Sulfurivirga	0	0	0	0	0	0	0.211	0	0	0
Sulfurospirillum	102.186	13.724	8.97	48.538	1.44	2.084	0.196	0	0	6.01
Sulfurovum	12.896	42.742	8.875	0	0	0	74.127	16.058	4.412	6.299
Sunxiuqinia	522.663	305.626	105.959	62.117	207.369	92.756	19.776	1116.99	440.754	24.956
Sutterella	1090.27	339.91	358.912	1489.64	789.451	3677.28	6021.64	2048.4	1531.49	1028.25
Symbiobacterium	409.204	18.079	1.233	73.494	0	0.542	0	0	0	0
Synechococcus	48.704	90.346	27.294	46.884	20.335	19.17	7.958	1.143	3.842	28.192
Synechocystis	0	0	0	3.41	35.956	14.749	0	188.382	63.081	0.739
Synergistes	886.915	267.341	75.622	264.886	92.324	68.922	36.802	0	16.042	37.538
Syntrophaceticus	0	0.608	0	31.952	0	0	51.46	0	0	0
Syntrophobacter	0	0	0	0.754	0	0	2.983	14.62	14.998	0
Syntrophobotulus	46.199	21.827	63.832	100.176	67.69	48.509	0	0	0	1.196
Syntrophomonas	32.226	976.38	417.212	6.624	26.546	5.01	5.979	0	0	2.336
Syntrophorhabdus	18.638	0	4.629	0	0	0	23.509	1.807	6.738	1.513
Syntrophothermus	0	0	0	18.508	42.826	18.88	0	0	0	0
Syntrophus	0.907	0	0.685	32.076	2.507	4.832	20.337	0	0	1.323
Tamlana	0	0	0	3.441	0	0	9.888	0	1.572	9.381
Tangfeifania	352.353	353.684	28.403	27.963	96.061	54.976	3.579	290.753	96.165	0
Tannerella	3937.91	1717.12	751.872	2015.66	7428.14	1931.17	647.717	7511.19	1953.38	781.665
Tatlockia	53.396	0	4.971	0	0	0	0	0	0	0
Tatumella	0	0	0	5.188	40.924	0	0	55.965	144.776	0
Taylorella	0	0	0	0	0	0	0	0	0	0
Tenacibaculum	76.956	102.449	31.992	159.482	438.999	118.384	1.509	251.93	123.307	2.857
Tepidanaerobacter	1.137	0	20.021	86.122	77.672	304.822	13.066	115.267	32.733	73.149
Tepidibacillus	0	0	0	0	0	0	0	0.773	0	0.845
Tepidibacter	95.22	1.722	34.689	169.257	19.413	3.43	14.54	5.792	0	0.95
Tepidicaulis	0	0	0	0	0	3.43	0	0	0	0
Tepidimicrobium	4.087	16.104	33.634	42.39	212.415	30.918	100.571	12.173	0	4.94
Tepidimonas	0	0	0	0	0	0	0	8.113	3.249	0
Tepidiphilus	422.258	28.866	2.534	0	15.62	7.141	0	0	0	0
Teredinibacter	0	0	0	0	0	21.853	0	0	0	0
Terracidiphilus	7.182	3.697	0.685	3.782	0.78	0.841	1.902	0	0	0
Terribacillus	1.007	2.127	10.655	0	0	0	0	0	0	0
Terriglobus	463.046	119.363	45.179	29.555	4.727	4.113	0	0	0	0
Terrimicrobium	768.408	208.392	58.025	127.355	3.353	3.15	0	0	0	0
Terrisporobacter	17.414	48.009	95.987	289.42	96.709	45.228	127.357	0	0	48.538
Tessaracoccus	1.713	0	0	13.538	37.109	26.517	0	0	0	0
Tetragenococcus	13.097	5.925	77.567	4.392	3.704	1.355	0	0	0	0
Thalassobacillus	0	0	0	0	0	0	0	0	0	0
Thalassobaculum	287.157	18.687	0.315	6.789	0	0	0	0	0	0
Thalassobium	0	0	0	0	0	0	0	13.93	14.272	0
Thalassolituus	0	0	0	0	0	0	24.309	1.74	0	7.425
Thalassomonas	30.512	41.121	0	0	0	0	0	0	0	0
Thalassospira	12.291	6.837	0	0	3.561	6.496	0	0	28.277	0
Thalassotalea	0.403	0	0	165.217	8.826	1.15	23.172	71.888	140.293	0
Thauera	314.675	143.114	23.172	10.747	11.124	44.555	2.589	105.962	193.831	30.29
Thermacetogenium	0	0	0	20.647	9.739	10.674	3.228	0	0	0
Thermaerobacter	0	0	0	38.39	5.485	13.525	0.302	23.169	1.473	0.197
Thermanaeromonas	175.529	82.294	3.56	11.419	0	1.411	0.884	0	3.447	14.3
Thermanaerovibrio	395.546	68.468	17.899	27.25	54.884	27.545	104.191	6.28	5.463	172.273
Thermicanus	52.921	4.862	10.243	8.163	74.011	0.963	0	0	0	0
Thermincola	51.769	37.525	24.431	17.764	0	18.778	27.895	2.825	14.174	1.999
Thermithiobacillus	0	0	0	1.281	1.924	5.215	5.277	6.44	36.982	12.604
Thermoactinomyces	0	4.051	13.051	3.803	13.389	31.947	0	0	0	0.957
Thermoanaerobacter	76.005	46.591	74.253	196.642	28.316	59.201	4.491	20.647	99.872	26.018
Thermoanaerobacterium	274.117	82.04	86.881	132.076	113.716	58.351	114.093	44.649	8.648	157.219
Thermoanaerobaculum	356.096	146.71	34.798	57.394	1.847	0.673	0	0	0	0
Thermobacillus	180.783	29.524	0.959	91.63	17.895	18.226	15.159	0	0	13.238
Thermobaculum	1375.19	328.363	62.01	174.9	8.618	4.337	0.168	0	0	0
Thermobispora	0	0	0	9.579	15.444	1.682	0	0	0	2.646
Thermobrachium	35.463	58.998	29.689	68.131	30.361	14.684	112.915	7.919	20.354	197.475
Thermocladium	0	0	0	63.76	2.748	0	0	0	0	0
Thermococcus	311.725	101.183	38.536	27.994	8.947	23.039	0	0	0	0
Thermocrinis	0	0	0	0	0	0	0	0	0	0
Thermodesulfatator	0	0	0	0	3.199	0	0	0	0	0
Thermodesulfobacterium	0	0	0	19.417	0	1.449	0	0	0	0
Thermodesulforhabdus	532.532	238.372	35.716	82.681	3.682	14.647	23.832	0.319	4.391	0.936
Thermodesulfovibrio	9.859	0	3.944	2.821	29.02	16.048	0	0	0	0
Thermoflavimicrobium	0	0	5.464	0	0	0	0	0	0	0
Thermoflexibacter	6.894	0	15.407	20.358	7.024	21.507	0	44.582	7.168	0
Thermoflexus	484.303	243.538	39.139	2.935	0	0	0	0	0	0
Thermogemmatispora	1.137	0	0	0	1.517	7.674	24.366	0.925	17.634	2.111
Thermogutta	1667.92	802.122	630	90.42	9.509	9.618	31.012	0	0	0
Thermoleophilum	203.004	5.621	12.257	3.286	2.341	0	0	0	0	0
Thermomicrobium	0	0	0	6.758	1.264	2.776	0	0	0	0
Thermonema	6.98	5.621	20.214	0	266.552	186.904	39.677	0.504	2.1	9.979
Thermopetrobacter	434.75	146.204	46.617	0	4.012	4.402	0	0	0	0
Thermophagus	4336.48	3222.05	227.882	69.36	328.768	86.791	146.83	2892.51	1105.43	43.373
Thermoplasma	0	0	0	0	0	0	0	0	0	0
Thermosediminibacter	7.311	0	2.78	27.116	30.251	10.44	34.822	14.056	29.68	0.985
Thermosinus	0	0	9.34	0	0	0	0.267	0	0	0
Thermosipho	0	0	0	0	0	4.262	0	0	0	0
Thermosphaera	2.547	46.641	23.884	0	0	0	0	0	0	0
Thermosulfidibacter	0	0	1.027	0	0	0	0	0	0	0
Thermosulfurimonas	3.454	0	0	0	4.914	0	16.772	0	2.671	2.688
Thermosynechococcus	12.939	3.596	3.246	0	0	0	0	0	0	0
Thermosyntropha	15.458	28.512	8.477	51.204	31.779	2.047	0	0	0	0
Thermotalea	2.461	3.899	22.117	111.223	69.614	21.115	0	28.685	4.356	0
Thermotoga	15.673	0	46.357	258.159	23.502	15.254	0	0	0	0
Thermovenabulum	33.649	5.165	0	162.199	30.482	37.358	4.674	35.646	2.502	0
Thermovibrio	233.545	20.713	0.698	0	0	0	0	0	0	0
Thermovirga	0	0	0	1.612	35.549	4.421	20.744	1.354	9.733	0.507
Thermus	317.871	53.985	15.749	15.15	20.874	9.515	0	0	0	3.35
Thioalkalivibrio	2332.5	917.128	202.287	91.95	890.66	262.238	6.021	81.068	46.525	1.633
Thiobacillus	82.223	18.281	15.845	0	0	0	42.611	0	0.331	95.88
Thiocapsa	401.403	42.185	4.478	10.716	5.507	3.963	0	8.676	2.1	3.097
Thioclava	325.152	14.079	0	0	0	0	0	0	0	0
Thiocystis	362.731	22.89	1.342	0	0	0	23.285	0	5.145	2.175
Thiofilum	0	0	0	2.976	8.926	1.224	0	7.65	0	3.047
Thioflavicoccus	0	0	0	0	0	0	0	0	0	0
Thiohalobacter	0	0	0	28.955	1.297	0	3.684	3.716	9.712	1.443
Thiohalocapsa	57.872	0	1.342	84.676	26.084	14.656	0	6.835	28.975	0.676
Thiohalomonas	2.648	0	6.012	0	0	0	0	0	0	0
Thiohalorhabdus	2.547	0	1.986	0	0	0	0	0	0	0
Thiolapillus	72.35	0	13.53	37.347	0	0	0	8.995	13.328	0
Thiomargarita	0	0	1.452	0.816	0	1	0	11.61	14.632	0
Thiomicrorhabdus	0	0	0	0	0	0	0	0	0	0
Thiomicrospira	343.805	58.643	0	7.678	0.868	0	0	0	0	0
Thiomonas	14.436	18.637	1.342	0	0.33	0	0.73	0.168	0	0
Thioploca	0	0	21.487	0	0	0	0	1.791	22.582	0
Thiorhodospira	0	0	0	0	0	0	0	0	0	0
Thiorhodovibrio	1121.4	82.395	14.106	0	26.37	24.03	0	0	0	0
Thiothrix	32.325	11.901	2.739	0	0	0	0	11.972	27.706	0
Thorsellia	0	0	0	0	0	0	0	5.582	6.773	0
Tidjanibacter	0	0	0	0	19.863	9.291	0	0.513	7.577	0
Timonella	0	24.865	0	0	0	0	0	0	0	0
Tindallia	0	0	0	3.627	0	0	16.246	0	0	33.569
Tissierella	22.035	35.348	23.788	37.604	70.351	28.619	52.191	24.75	7.077	258.963
Tistrella	236.179	7.9	2.903	0	0	0	0	0	0	0
Tolumonas	0.317	0	0.219	2.583	0.132	0.215	0.357	1950.95	6115.46	0.915
Tolypothrix	383.499	173.398	41.96	77.866	17.556	22.123	2.505	329.761	139.821	2.329
Trabulsiella	0	0	0	0	0	0	0	0	0	0
Traorella	57.398	15.344	101.547	634.29	486.254	1074.94	61.152	66.936	33.774	155.756
Treponema	9853.87	4458.84	9170.53	94735.8	8559.97	8680.72	68171.7	9620.9	15547.8	34071.5
Trichococcus	283.227	61.783	23.884	183.105	5.749	11.066	8.042	10.391	4.765	0.535
Trichodesmium	0	0	0	0	0	0	0	134.838	30.244	0
Trichormus	0	0	0	0	0	9.421	0	0	0	0
Trueperella	0	0	0	0	0	0	3.032	0	0	0
Tsukamurella	2.878	0	0	35.88	1.341	1.729	0	0	0	0
Tuberibacillus	0	0	0	16.451	1.033	0	0	0	0	0
Tumebacillus	25.431	0	0	63.16	73.934	17.367	0	0	0	0
Turicibacter	138.138	649.586	92.521	269.629	17.412	39.077	562.986	5.238	5.173	412.994
Turicimonas	6952.97	614.39	2738.51	28.15	92.885	178.354	55.397	46.701	30.497	9.775
Tychonema	124.581	17.472	21.747	9.579	1.55	0	0	0	0	0
Tyzzerella	420.056	55.555	162.392	254.636	152.397	92.448	199.595	242.867	155.801	300.179
Uliginosibacterium	193.016	69.734	11.86	0	0	0	0	0.656	4.37	0
Ureibacillus	2.663	8.71	11.531	0	1.627	0	71.202	2.472	21.257	3.596
Urinacoccus	0	0	0	0	0	0	0	0	0	0
Urmitella	0	0	0	0	0	0	0	0	0	1.175
Vaginella	0	0	0	2.811	9.519	8.029	0	0	0	0
Vagococcus	5.699	0	0	0	0	0	7.06	0	0	0.711
Varibaculum	184.123	244.905	42.358	315.357	33.845	62.268	29.866	0	6.287	18.416
Variovorax	2023.61	186.566	26.047	125.67	18.609	11.973	0	0	3.714	0
Veillonella	321.683	139.571	66.475	167.129	86.971	83.924	109.427	2.791	19.262	76.484
Ventosimonas	13.644	0	5.615	7.048	0	2.15	0	0	0	0
Verminephrobacter	0	0	0.178	0	0	0	0	0.639	1.833	0
Verrucomicrobium	4710.85	651.307	211.955	421.659	41.541	59.249	21.965	0	0	0.127
Vibrio	115.253	123.921	102.409	3363.05	985.281	404.84	257.282	2756.79	844.874	288.704
Virgibacillus	45.105	87.408	7.422	87.713	32.361	31.246	6.33	1.597	13.61	22.52
Viridibacillus	1.871	0	0	0	0	6.253	0	0	0	0
Vogesella	5.469	0	2.068	32.583	0	1.823	0	0	0	0
Vulcanisaeta	0	0	0	0	0	0	0	0	0	0
Vulgatibacter	0	0	0	1.188	33.669	7.29	65.131	1.639	15.746	7.284
Waddlia	5.109	0	5.533	0	0	0	0	0	0.959	0
Weeksella	39.105	15.395	1.383	21.05	15.29	0	2.492	9.054	0	5.848
Weissella	0	0	0	5.642	8.244	16.646	0	0	0	0
Wenyingzhuangia	0	0	0	0	0	0	4.26	12.072	1.536	0
Williamwhitmania	386.017	665.488	62.215	20.068	98.03	14.749	0.554	91.93	36.278	23.794
Winogradskyella	72.811	239.638	1.616	9.528	23.678	24.217	1.888	4.229	4.222	50.023
Wohlfahrtiimonas	0	0	0	0	0	1.43	0	3.792	4.137	0
Wolbachia	0	0	0	0	0	0	0	0	1.297	0
Wolinella	0	3.798	0	0	0	0	0	0	0	0
Xanthobacter	0	0	0	0.754	5.958	0	0	0	0	0
Xanthomarina	12.421	0	17.461	0	36.637	10.393	0	0	0	0
Xanthomonas	420.285	220.597	70.391	173.091	71.648	70.015	2.492	317.463	103.369	6.186
Xenophilus	0	0	0	0	0	0	0	0	0	0
Xenorhabdus	12.147	16.003	12.339	9.621	12.267	36.498	0	29.105	32.372	0.176
Xylella	101.394	76.875	2.068	66.126	8.75	1.374	9.067	0	2.065	0
Xylophilus	21.214	6.989	0	0	0	0	0	0	0	0
Yersinia	0	0	15.9	2.335	4.375	10.487	1.291	89.34	170.811	35.462
Yokenella	0	0	0	0	0	0	0	0	0	0
Yoonia	0	0	0	0	0	0	13.621	0	0	4.018
Youngiibacter	48.977	25.169	91.974	0	8.936	26.461	0	0	0	8.656
Zavarzinella	471.811	34.994	6.067	1.312	0.374	2.795	0	0	0	0
Zhouia	91.348	34.994	84.401	0.93	14.741	1.15	0	0	0	0
Zobellella	0	0	0	0	0	0	0	37.495	100.202	0
Zobellia	0	0	0	25.152	23.326	3.019	0.751	51.434	53.383	0
Zooshikella	0	0	0	0	0	0	0	0	0	0
Zunongwangia	92.946	77.634	1.821	24.75	9.003	6.87	0	0	0	0
Zymobacter	0	0	0	0	0	0	24.422	1.58	5.92	0
norank_c__Actinobacteria	0	52.313	0	0	8.266	12.824	0	0.992	3.411	0
norank_c__Alphaproteobacteria	285.962	76.773	28.02	3.472	3.122	15.375	62.317	15.04	83.105	9.923
norank_c__Anaerolineae	453.171	180.336	40.139	42.431	11.63	27.564	0.365	0	0	0
norank_c__Bacteroidia	1127.6	294.179	73.897	78.279	538.138	150.735	131.314	1463.83	585.607	26.377
norank_c__Betaproteobacteria	1383.34	396.021	105.984	546.629	77.639	45.546	188.684	10.989	70.312	16.729
norank_c__Candidatus_Lambdaproteobacteria	24.87	7.343	6.998	0	0	0	23.46	0.361	6.407	2.604
norank_c__Candidatus_Muproteobacteria	13.371	0	0.945	40.695	2.638	0.411	0	0	0	0
norank_c__Candidatus_Peribacteria	0	0	0	0	0	1.168	0	0	0	0
norank_c__Candidatus_Riflemargulisbacteria	72.697	192.948	181.498	32.179	39.221	23.058	0	0	0	0
norank_c__Clostridia	378.218	459.577	382.371	327.819	646.82	250.099	169.553	47.004	76.543	113.692
norank_c__Dehalococcoidia	514.873	250.678	33.525	0	30.075	39.732	0.435	0	0	0
norank_c__Deltaproteobacteria	2968.57	1031.28	254.203	3485	8597.04	2736.42	17737.3	546.03	4366.51	1470.72
norank_c__Flavobacteriia	290.137	291.952	14.393	1.168	27.26	29.862	0	0	11.242	0
norank_c__Fusobacteriia	14.133	0	0	0	2.44	10.141	0	0	0	0
norank_c__Gammaproteobacteria	579.134	89.789	48.987	279.096	46.738	44.199	406.218	60.701	279.735	114.721
norank_c__Hadesarchaea	1.439	0	2.287	0	0	0	0	0	0	0
norank_c__Ignavibacteria	52.992	4.051	6.464	39.3	139.491	84.343	9.586	15.62	65.104	16.672
norank_c__Nitrospira	113.801	75.102	13.723	6.727	13.312	0	0	0	0	0
norank_c__Opitutae	1607.63	203.48	83.853	336.449	51.61	11.15	243.388	4.38	21.328	12.64
norank_c__Phycisphaerae	6096.36	2198.27	500.972	552.103	110.099	113.131	121.393	5.019	39.222	18.593
norank_c__Planctomycetia	168.721	86.446	61.352	30.123	0	0	0	0	0	0
norank_c__Spartobacteria	889.492	362.851	86.674	60.277	4.65	2.963	0	0	0	0
norank_c__Sphingobacteriia	0	0	0	4.206	106.097	58.127	2.147	0	0	0
norank_c__Theionarchaea	30.958	0	4.821	15.294	5.705	9.926	0	0	0	0
norank_c__Thermoleophilia	0	0	0	0	0	0	0	0	0	0
norank_c__Thermoplasmata	2742.19	6247.31	1082.57	890.246	702.565	4479.01	34.126	2.421	7.394	7.722
norank_c__Tissierellia	51.237	0	0	32.892	0	0	0	0	0	0
norank_c__Verrucomicrobiae	1212.79	173.752	78.703	139.363	13.477	28.816	9.965	0.555	9.98	1.225
norank_c__Zetaproteobacteria	152.544	3.09	2.821	15.222	15.07	20.414	9.347	0	0	0
norank_d__Archaea	106.431	3.545	12.01	71.603	11.586	22.665	3.333	0	0	0
norank_d__Bacteria	34090.7	14504.5	9277.5	12660.4	18552	12665.6	15255.5	2906.15	3045.68	6609.72
norank_d__Viruses	3959.92	9977.25	598.283	1309.7	2759.21	6087.7	67.102	139.446	35.148	163.252
norank_d__norank	1821.7	1233.29	2210	1364.8	1470.96	660.845	491.049	1190.23	493.717	1900.31
norank_f__Acetobacteraceae	1.698	0	2.766	5.952	0	0	0	0	0	0
norank_f__Acidobacteriaceae	274.649	215.076	224.156	93.955	104.14	91.045	0	0	0	0
norank_f__Actinomycetaceae	0	34.842	0	0	0	0	0	0	0	0
norank_f__Alteromonadaceae	114.592	55.504	36.867	114.023	82.08	26.488	1.698	0	21.109	0
norank_f__Anaerolineaceae	1060.2	720.131	319.199	81.73	488.892	274.735	46.134	13.098	20.742	26.672
norank_f__Bacillaceae	402.036	132.024	78.882	194.886	97.875	18.861	0	103.968	11.883	1.45
norank_f__Bacteroidaceae	9.628	4.558	83.62	63.853	1.198	1.374	12.759	2.816	37.355	204.858
norank_f__Betaflexiviridae	0	0	0	0	0	0	73.805	290.611	12.193	6.172
norank_f__Bifidobacteriaceae	0	26.283	0	0	0	0	0	0	0	0
norank_f__Burkholderiaceae	1.367	0	17.242	0	0	0	0	42.564	15.083	0
norank_f__Campylobacteraceae	0	24.865	1.123	0	0	0	0	0	0	0
norank_f__Caulobacteraceae	604.782	228.295	44.508	0.734	0	0	0	0	0	0
norank_f__Chitinophagaceae	103.049	54.845	0	0	0	0	0.274	42.791	9.494	0.176
norank_f__Chromatiaceae	0	0	0	0	0	0	0	371.602	1007.05	0
norank_f__Circoviridae	0	0	0	0	4.98	0	0	0	0	0
norank_f__Clostridiaceae	178.955	255.794	287.042	373.124	183.745	165.266	33.004	7.147	17.014	34.83
norank_f__Clostridiales_Family_XIII._Incertae_Sedis	239.07	139.924	337.438	128.647	116.583	77.378	33.2	180.901	56.674	72.65
norank_f__Comamonadaceae	0	0	17.118	0	0	0	10.702	9.819	13.73	6.968
norank_f__Coriobacteriaceae	325.542	1188.88	47.739	111.656	23.051	42.817	3.2	17.124	16.267	6.799
norank_f__Crocinitomicaceae	168.952	33.019	25.965	57.095	0.693	4.748	9.712	0.177	43.72	0
norank_f__Cryomorphaceae	127.013	11.445	33.031	0	253.438	198.083	0	52.283	20.467	0
norank_f__Cytophagaceae	362.688	100.119	31.772	51.307	14.521	14.777	5.494	0	0	15.349
norank_f__Desulfobacteraceae	252.284	128.53	65.01	176.098	6.695	6.319	52.464	10.055	13.61	1.062
norank_f__Desulfobulbaceae	144.01	79.964	49.548	15.677	11.443	7.365	27.734	1.673	16.295	4.567
norank_f__Desulfovibrionaceae	99.984	3.95	0	0	0	0	0	0	0	0
norank_f__Desulfuromonadaceae	2.605	0	0	0	0	0	0	0	0	0
norank_f__Eggerthellaceae	554.928	1732.42	46.754	126.921	7.629	7.067	41.299	115.906	44.304	32.247
norank_f__Endornaviridae	0	0	0	5.487	5.397	63.809	0	0	0	0
norank_f__Enterobacteriaceae	1.281	0	2.013	0	5.749	19.394	3.951	40.455	11.855	2.196
norank_f__Erysipelotrichaceae	648.131	272.352	385.072	2098.8	2398.26	1283.21	2510.75	322.532	406.618	2556.02
norank_f__Eubacteriaceae	515.925	147.62	789.985	166.633	190.431	118.684	414.07	125.347	119.925	44.393
norank_f__Flammeovirgaceae	0	0	0	0	6.398	7.832	0	14.67	11.326	0
norank_f__Flavobacteriaceae	248.786	28.056	19.323	8.763	11.993	29.899	30.808	5.456	0	0
norank_f__Gemmatimonadaceae	150.285	19.953	12.928	8.091	1.143	0.991	0	0	0	0
norank_f__Geobacteraceae	24.97	2.33	6.807	131.447	4.473	0.916	21.018	51.921	15.393	1.865
norank_f__Hafniaceae	0	0	0	0.775	19.28	12.805	0	197.613	640.394	0
norank_f__Halieaceae	0	0	0	0	5.793	0	0	0	0	0
norank_f__Holosporaceae	32.368	41.628	8.682	0	0	0	0	0	0	0
norank_f__Hyphomicrobiaceae	89.333	0	0.74	0.258	0	0	36.05	0.076	2.453	0
norank_f__Hyphomonadaceae	151.724	39.855	15.229	0	0	0	0	0	0	0
norank_f__Idiomarinaceae	0	0	0	0	0	0	0	0.832	4.032	0
norank_f__Kiritimatiellaceae	2966.3	534.577	183.687	373.733	41.738	56.651	0.905	0	0	0
norank_f__Lachnospiraceae	20834.7	6554.3	11995	5362.42	6483.01	4652.3	15629.2	8807.24	7385.57	6507.94
norank_f__Lactobacillaceae	0	0	0	0	0	0	0	0	4.792	0
norank_f__Leviviridae	1.065	14851.9	219.952	1678.05	31621.5	2939.92	0	0	0	0
norank_f__Marinifilaceae	246.412	272.556	35.305	15.439	63.095	81.643	28.366	299.355	166.766	29.804
norank_f__Methylococcaceae	0	0	0	0	0	0	0	0	0	0
norank_f__Micrococcaceae	0	0	0	0	0.758	9.094	0	0	0	0
norank_f__Microviridae	0	0	0	68.937	1.033	17.759	44.155	0	0	0.099
norank_f__Muribaculaceae	15.573	38.944	52.396	0	0	4.542	0	0	0	59.06
norank_f__Mycobacteriaceae	0	0	0	0	0	0	0	0	0	0
norank_f__Myoviridae	27.979	21.27	438.879	273.144	214.756	93.067	0	0	0	0
norank_f__Narnaviridae	667.936	0	0	1.974	6.134	15.113	0	0	0	0
norank_f__Neisseriaceae	10.031	0	20.241	0	0	0	0	0	0	0
norank_f__Nocardioidaceae	0	0	0	0	0	0	0	0	0	0
norank_f__Odoribacteraceae	0	0	0	0	0	0	0	0	0	0
norank_f__Opitutaceae	3828.72	829.871	262.708	644.364	177.77	62.651	185.329	0	0.127	2.049
norank_f__Oscillospiraceae	81.506	188.338	358.079	387.353	69.537	60.191	499.02	3.657	71.8	53.175
norank_f__Oxalobacteraceae	0	0	0	47.071	4.21	1.841	0	0	0	0
norank_f__Paenibacillaceae	530.273	210.266	39.044	0	3.737	5.159	0	24.573	8.831	0
norank_f__Parachlamydiaceae	0	0	0	0	0	0	0	14.267	14.85	0
norank_f__Partitiviridae	0	0	0	0	0	5.879	0	0	0	0
norank_f__Pasteurellaceae	4.706	10.837	20.419	0	0	0	0	0	0	0
norank_f__Pelagibacteraceae	0	0	0	0	0	0	0	2.169	5.054	1.464
norank_f__Peptococcaceae	123.385	133.998	56.477	88.871	107.999	112.3	177.469	14.35	78.572	54.767
norank_f__Peptostreptococcaceae	328.765	139.265	124.211	404.134	217.569	105.597	105.026	0.639	35.65	223.359
norank_f__Phycodnaviridae	0	0	0	0	0	0	0	0	0	0
norank_f__Picobirnaviridae	0	0	0	0	0	0	0	14.056	687.856	0
norank_f__Piscirickettsiaceae	0	0	0	1.85	89.103	21.722	0	0	0	0
norank_f__Planctomycetaceae	1425.05	446.815	274.458	121.443	29.646	33.33	1.509	159.034	29.715	47.328
norank_f__Podoviridae	198.829	355.507	155.314	270.116	0	14.842	0	5.212	0	0
norank_f__Porphyromonadaceae	2254.81	1400.91	340.574	3976.11	18456.1	3689.99	1007.52	2318.42	1016.98	270.039
norank_f__Porticoccaceae	0	0	0	0	0	0	0	80.261	81.561	0
norank_f__Prevotellaceae	854.606	943.612	356.847	289.183	861.157	224.479	405.889	1531.08	706.156	630.22
norank_f__Propionibacteriaceae	0	0	0	0	41.859	15.244	0	2.8	1.762	0
norank_f__Rhodobacteraceae	0	0	6.793	96.787	31.383	91.531	0.252	0	2.763	0.408
norank_f__Rhodocyclaceae	0.936	0	0.342	0	0	0	0	0	0	0
norank_f__Rhodospirillaceae	276.146	82.091	28.417	13.362	0	28.274	114.276	262.724	142.076	4.771
norank_f__Rhodothermaceae	56.144	0	0	12.246	8.992	3.757	0	0	0	0
norank_f__Rikenellaceae	34.657	47.401	0	13.072	167.215	18.721	4.211	10.096	1.586	32.781
norank_f__Ruminococcaceae	7098.95	4315.57	3196.82	3853.97	3993.55	2995.46	2505.07	1168.31	1985.57	3412.6
norank_f__Selenomonadaceae	0	0	0	0	0	0	5.018	0	5.702	0
norank_f__Siphoviridae	56.605	8.305	9.874	43.661	4.672	90.821	21.593	0	9.832	82.784
norank_f__Sphingobacteriaceae	6.505	16.003	32.662	231.25	58.303	62.706	4.975	27.154	5.075	0
norank_f__Sphingomonadaceae	0	0	7.875	1.116	0	0	0	0.689	5.173	0
norank_f__Spirochaetaceae	106.992	66.493	16.256	148.136	23.699	46.471	24.99	10.786	9.882	1.464
norank_f__Sporolactobacillaceae	0	0	0	89.894	18.347	11.403	0	0	0	0
norank_f__Sporomusaceae	21.129	53.225	176.513	3.824	1.077	1.178	0	0.546	0	9.874
norank_f__Succinivibrionaceae	0	0	0	21.102	37.462	12.777	29.452	6309.89	18643.6	10.957
norank_f__Sutterellaceae	23.258	0	4.821	0	0	0	0	1.211	1.917	1.281
norank_f__Synergistaceae	145.823	41.223	105.682	2.439	1.781	35.424	0	0	0	0
norank_f__Syntrophaceae	4.678	3.444	0	0	0	0	0	0	0	0
norank_f__Syntrophobacteraceae	0	0	0	0	0	0	0	0	0	0
norank_f__Tissierellaceae	3.353	0	8.984	286.98	31.043	34.955	0	102.984	0	0
norank_f__Veillonellaceae	75.042	3.444	19.857	592.19	17.829	18.619	1.509	15.308	83.796	2.379
norank_f__Verrucomicrobia_subdivision_6	383.484	127.871	39.071	62.53	3.814	1.598	0	0	0	0.725
norank_f__Verrucomicrobiaceae	9.787	11.294	0.698	30.04	8.024	0.972	0	0	0	0
norank_f__Xanthomonadaceae	34.858	33.171	31.156	2.108	2.374	0	2.049	4.834	6.505	4.37
norank_o__Acidithiobacillales	28.367	0	0.808	15.108	1.044	1.14	0	0	0	0
norank_o__Acidobacteriales	638.935	84.015	108.997	0	0	0	0	0	0	0
norank_o__Alteromonadales	0	0	0	0	10.421	1.271	0	0	6.597	0
norank_o__Bacillales	21.127	17.32	14.434	46.761	48.366	23.582	6.526	5.347	0	2.132
norank_o__Bacteroidales	35149.9	39021.4	71462.2	8791.94	25240.4	12445.3	4879.84	10162.7	5649.34	5339.32
norank_o__Bdellovibrionales	16433.9	803.133	118.665	111.781	17.555	6.823	171.322	4.733	56.096	11.964
norank_o__Burkholderiales	1872.81	167.675	665.209	46.646	9.377	67.474	0	60.849	263.107	2.096
norank_o__Campylobacterales	0	0	0	0	0	0	0	1.917	0	0
norank_o__Candidatus_Altiarchaeales	337.069	5.824	2.095	0	0	0	0	0	0	0
norank_o__Candidatus_Gastranaerophilales	305.116	84.47	296.425	65.63	2.979	21.918	30.309	29.736	374.193	201.676
norank_o__Caudovirales	6.074	5.216	9.463	1.013	0	7.543	0	0	0	0
norank_o__Cellvibrionales	0	0	0	0	0	0	0	195.965	712.793	0
norank_o__Chromatiales	0	0	0	0	23.403	14.497	0	0	0	0
norank_o__Chroococcales	0	0	2.985	0	0	0	0	0	0	0
norank_o__Clostridiales	24227.9	14407.1	15881.1	20763.6	22011.5	16202.7	14759.1	59860	9463.97	9990.11
norank_o__Coriobacteriales	0	41.425	1.821	20.203	0.736	0	30.569	27.65	27.749	99.28
norank_o__Cytophagales	8.952	12.509	0	32.552	74.352	0	0	0	0	0
norank_o__Desulfobacterales	391.228	60.264	20.214	121.917	55.885	23.311	195.935	6.011	48.492	13.64
norank_o__Desulfovibrionales	0	0	0	51.194	0.945	0	0	0	0	0
norank_o__Desulfurococcales	0	0	0	4.113	37.088	10.113	0	0	0	0
norank_o__Desulfuromonadales	0	0	0	30.206	3.891	0	16.723	0.942	3.566	7.002
norank_o__Enterobacterales	0	0	0	0	0	0	0	7.642	0	0
norank_o__Flavobacteriales	441.011	436.18	195.862	100.032	395.349	389.072	35.847	34.284	23.145	0
norank_o__Frankiales	0	0	0	2.79	0	19.151	0	0	0	0
norank_o__Holosporales	0	0	0	5.26	5.947	38.658	0	0	0	0
norank_o__Hydrogenophilales	108.389	14.686	18.721	0	7.343	0	0	0	0	0
norank_o__Ignavibacteriales	23.503	0	38.77	25.866	153.793	12.188	61.798	19.403	14.005	26.834
norank_o__Kordiimonadales	0	0	0	0	0	0	0	4.901	1.797	6.045
norank_o__Lactobacillales	21.43	0	0	0	0	0	0	0	0	7.819
norank_o__Legionellales	0	0	0	0	0	0	0	17.915	33.564	1.816
norank_o__Methanomassiliicoccales	871.514	1024.85	861.211	293.375	240.687	871.226	19.579	0	1.833	15.553
norank_o__Methanomicrobiales	16209.9	30520.7	9056.17	7929.26	10899	56222	198.951	1.824	16.315	152.715
norank_o__Micrococcales	0	0	0	0	3.748	0	0	0	0	0
norank_o__Myxococcales	0	0	0	18.435	137.152	16.6	153.8	2.683	21.412	35.604
norank_o__Nitrosomonadales	9.816	10.736	38.921	32.366	10.311	27.301	0	4.758	10.734	0.317
norank_o__Opitutales	1.137	0	2.643	0	0	0	0	0	0	0
norank_o__Oscillatoriales	0	0	0	84.975	8.486	11.572	16.632	22.236	19.305	1.541
norank_o__Planctomycetales	1571.22	303.65	91.219	9.962	6.453	0	0	0	0	0
norank_o__Rhizobiales	902.689	250.679	86.496	0	0	0	0	0.841	5.491	0
norank_o__Rhodocyclales	0	0	0	57.921	14.004	14.104	0	0	0	0
norank_o__Rhodospirillales	7.11	23.549	6.354	15.139	2.231	23.31	0	0	0	0
norank_o__Rickettsiales	16.724	13.876	22.172	0	0	0	0	0	0	0
norank_o__Saprospirales	35.218	8.356	7.313	31.735	3.133	1.542	0	0	0	0
norank_o__Solirubrobacterales	321.813	92.371	37.017	0	0	0	0	0	0	0
norank_o__Sphingobacteriales	1353.26	158.863	187.252	356.745	221.802	175.961	35.761	314.469	149.349	51.831
norank_o__Sphingomonadales	0	0	0	14.736	1.176	17.964	0	0	0	0
norank_o__Spirochaetales	1.425	0	0	0	1.22	0	56.92	3.077	36.904	0
norank_o__Synergistales	0	0	0	34.463	4.474	26.563	8	0	0	0
norank_o__Syntrophobacterales	0	0	0	0	0	0	13.916	0	1.685	0
norank_o__Thermoanaerobacterales	191.936	100.88	28.033	13.982	0	0	0.477	0	0	0
norank_o__Thermoplasmatales	965.08	3603.64	407.078	364.433	215.119	1271.29	515.863	99.697	141.59	74.352
norank_o__Thermotogales	15.14	15.294	3.397	3.245	6.09	0	0	0	0	0
norank_o__Thiotrichales	24.438	3.748	0.685	0	0	0	15.221	2.026	13.342	0
norank_o__Verrucomicrobiales	624.916	177.146	55.875	58.892	6.002	7.15	0	0	0	0
norank_o__Xanthomonadales	0	0	6.546	1.767	3.946	0	0	0	0	0
norank_p__Acidobacteria	4909.83	1184.11	304.257	627.562	150.262	53.405	358.751	41.395	208.667	13.596
norank_p__Actinobacteria	368.575	99.714	24.747	139.64	3.869	14.365	2.323	0	0	10.732
norank_p__Armatimonadetes	4982.14	851.092	349.38	418.684	198.41	226.216	71.65	1.622	30.822	2.815
norank_p__Bacteroidetes	11394	6371.13	2492.45	2814.18	19128.1	14626.3	856.134	3770	1717.37	340.758
norank_p__Candidatus_Acetothermia	533.669	168.791	45.001	108.547	6.089	0.935	0	0	0	0
norank_p__Candidatus_Amesbacteria	154.085	17.927	13.873	9.631	2.957	1.075	0	0	0	0
norank_p__Candidatus_Aminicenantes	847.841	71.658	59.326	60.608	1.748	3.953	0	0	0	0.176
norank_p__Candidatus_Atribacteria	0	0	0	25.545	99.777	9.833	43.004	1.261	14.512	4.208
norank_p__Candidatus_Azambacteria	0	0	0	0	0	0	0	0	0	0
norank_p__Candidatus_Bathyarchaeota	77.315	47.4	24.966	11.274	14.037	24.722	11.145	1.841	3.813	0
norank_p__Candidatus_Berkelbacteria	0	0	1.643	32.769	0.385	0.206	0	0	0	0
norank_p__Candidatus_Buchananbacteria	5.081	0	1.274	3.793	9.981	4.15	0	0	0	0
norank_p__Candidatus_Cloacimonetes	45.869	3.798	16.297	0	8.42	7.505	5.642	0.631	11.376	0.697
norank_p__Candidatus_Colwellbacteria	67.759	27.954	2.232	0	0	0	0	0	0	0
norank_p__Candidatus_Curtissbacteria	133.705	4.001	0	8.99	6.771	4.898	0	0	0	0
norank_p__Candidatus_Dadabacteria	0	0	0	1.302	4.408	2.654	0	0	0	0
norank_p__Candidatus_Daviesbacteria	5.397	0	0	0	0	0	0	0	0	0
norank_p__Candidatus_Delongbacteria	0	0	0	9.187	451.529	643.075	0	0	0	0.359
norank_p__Candidatus_Desantisbacteria	848.891	57.529	36.552	86.122	3.429	0	0	1.042	0.86	3.477
norank_p__Candidatus_Diapherotrites	17.17	2.228	18.09	0	0	0	0	0	0	0
norank_p__Candidatus_Doudnabacteria	0	0	0	0	0	0	0	35.931	114.793	0
norank_p__Candidatus_Edwardsbacteria	134.756	5.064	1.397	35.031	21.577	5.552	0	0	0	0
norank_p__Candidatus_Eisenbacteria	394.236	88.218	1.862	0	0	0	0	0	0	0
norank_p__Candidatus_Falkowbacteria	0.921	0	4.93	0	16.048	17.628	0	0	0	0
norank_p__Candidatus_Fermentibacteria	0	0	1	7.151	19.236	19.749	0	0	0	0
norank_p__Candidatus_Firestonebacteria	3.253	0	1.821	33.658	6.551	31.994	16	0	1.107	0
norank_p__Candidatus_Fischerbacteria	0	0	0	36.303	6.035	6.636	0	0	0	0
norank_p__Candidatus_Fraserbacteria	102.848	46.338	6.916	0	0	4.542	0	0	0	0
norank_p__Candidatus_Giovannonibacteria	0	0	0	0	0	0	46.408	0	0	6.221
norank_p__Candidatus_Glassbacteria	89.218	11.951	19.68	16.989	29.921	12.207	13.376	0	2.333	1.049
norank_p__Candidatus_Gottesmanbacteria	157.453	34.234	15.448	15.118	3.408	9.542	0	2.337	0	1.942
norank_p__Candidatus_Handelsmanbacteria	721.217	400.68	64.023	132.676	63.557	13.572	0	0	0	0
norank_p__Candidatus_Heimdallarchaeota	0	0	0	0	0	0	1.797	0	0	59.334
norank_p__Candidatus_Hydrogenedentes	501.646	85.838	59.559	2.439	25.359	22.881	0	0	0	0
norank_p__Candidatus_Jorgensenbacteria	0	0	0	0	0	0	0	0	0	0
norank_p__Candidatus_Kaiserbacteria	1.54	0	1.123	49.881	4.507	0	24.962	0	0	0
norank_p__Candidatus_Latescibacteria	1.425	29.272	42.988	49.003	0	0.785	9.832	0	0	3.132
norank_p__Candidatus_Levybacteria	0	0	0	13.165	0	0	0	0	0	0
norank_p__Candidatus_Lindowbacteria	2.188	0	4.903	0	0	0	0	0	0	0
norank_p__Candidatus_Liptonbacteria	0	0	0	0	0	0	0	0	0	13.076
norank_p__Candidatus_Lloydbacteria	295.619	19.852	3.602	0	0	0	0	0	0	0
norank_p__Candidatus_Lokiarchaeota	0	0	0	3.534	1	2.178	1.018	0	0.832	5.616
norank_p__Candidatus_Magasanikbacteria	46.746	12.407	0	137.854	15.048	24.853	2.779	12.913	1.565	5.56
norank_p__Candidatus_Melainabacteria	20.724	24.916	213.106	54.521	0.33	4.412	0	28.955	175.132	1.851
norank_p__Candidatus_Microgenomates	0	0	0	0	9.047	0.823	0	0	0	0
norank_p__Candidatus_Moranbacteria	397.085	131.466	45.44	0	3.825	22.955	40.562	0	0	15.166
norank_p__Candidatus_Nealsonbacteria	0	0	0	71.148	0.89	0	23.327	0.698	0	1.583
norank_p__Candidatus_Nomurabacteria	0	0	3.561	0	0	0	0	0	0	0
norank_p__Candidatus_Omnitrophica	977.344	265.973	264.857	272.037	45.617	75.856	206.586	5.489	44.615	186.123
norank_p__Candidatus_Parcubacteria	0	0	0	0	0	0	48.078	13.384	34.557	15.736
norank_p__Candidatus_Peregrinibacteria	18.351	36.309	168.226	12.659	52.136	135.413	0	0	0.5	0.697
norank_p__Candidatus_Portnoybacteria	0	0	0	54.242	5.001	2.524	0	0	0	0
norank_p__Candidatus_Raymondbacteria	693.942	24.815	5.218	0	0	0	0.295	0	0	0
norank_p__Candidatus_Riflebacteria	0	0	0	0	0	0	0	0	0	0
norank_p__Candidatus_Roizmanbacteria	0	0	0	3.617	3.056	16.693	0	0	0	1.942
norank_p__Candidatus_Rokubacteria	422.128	144.684	35.291	56.794	52.873	44.424	9.439	0	16.668	4.983
norank_p__Candidatus_Ryanbacteria	0	0	0	0	6.892	9.076	0	0	0	0
norank_p__Candidatus_Saccharibacteria	518.47	277.873	39.427	140.52	119.245	119.562	442.002	232.031	80.476	42.261
norank_p__Candidatus_Schekmanbacteria	335.299	20.105	16.571	0	0	0	0	0	0	0
norank_p__Candidatus_Shapirobacteria	0	0	2.712	0	0	0	0	0	0	0
norank_p__Candidatus_Spechtbacteria	0	0	0	0	0	0	15.453	0	0	0
norank_p__Candidatus_Staskawiczbacteria	0	0	0	0	0	0	0	0	0	0
norank_p__Candidatus_Taylorbacteria	0	0	9.381	0	0	0	0	0	0	0
norank_p__Candidatus_Terrybacteria	0	0	0	8.443	0	0	0	0	0	0
norank_p__Candidatus_Thorarchaeota	0	5.976	51.999	0	14.807	1.178	0	0	0	0
norank_p__Candidatus_Uhrbacteria	561.591	257.059	58.846	74.166	120.926	8.814	62.948	0	2.185	3.856
norank_p__Candidatus_Wallbacteria	0	0	0	21.05	1.308	12.066	0	0	0	0
norank_p__Candidatus_Wildermuthbacteria	0	0	0	0	0	0	4.898	0	0	0
norank_p__Candidatus_Woesearchaeota	8.132	0	0	1.013	0	0	25.186	7.103	9.078	14.863
norank_p__Candidatus_Woesebacteria	421.538	277.165	34.525	3.317	0	3.776	2.267	15.83	0	45.203
norank_p__Candidatus_Wolfebacteria	0	0	0	58.758	0	1.112	0	0.782	3.517	16.538
norank_p__Candidatus_Yanofskybacteria	10.291	2.785	6.053	0	0	0	0	0	0	0
norank_p__Candidatus_Yonathbacteria	0	0	0	1.447	2.726	8.851	0	0	0	0
norank_p__Candidatus_Zambryskibacteria	0	0	0	0	0	0	36.415	0	0	5.201
norank_p__Chlamydiae	4.102	0	0	0	0	0	0	0	0	0
norank_p__Chlorobi	4.303	0	49.918	0	0	0	0	0	0	0
norank_p__Chloroflexi	1325.63	455.425	148.737	220.358	232.056	212.391	109.736	27.113	35.762	112.531
norank_p__Chromerida	0	0	0	3.875	1.825	0.785	0	4.447	29.588	0
norank_p__Crenarchaeota	16.22	26.03	3.533	0	0	0	0	0	0	0
norank_p__Cyanobacteria	5.397	0	0	63.346	2.946	0	12.624	0.942	1.558	6.728
norank_p__Elusimicrobia	1362.31	388.678	104.848	424.347	396.095	372.939	78.78	27.248	31.653	7.713
norank_p__Euryarchaeota	142.613	169.449	37.291	19.634	5.595	6.618	13.025	0	3.778	1.02
norank_p__Fibrobacteres	0	15.547	0	0.33	222.055	84.073	26.779	1.74	52.311	3.47
norank_p__Firmicutes	75091	58040.6	67286.9	101090	112679	82229.7	72819.9	16496.7	18083.7	78076.9
norank_p__Gemmatimonadetes	891.378	107.362	41.701	174.652	117.859	6.552	6.59	0	5.631	0
norank_p__Ignavibacteriae	0	0	0	11.419	1.286	0	3.502	0.984	0	0
norank_p__Lentisphaerae	108393	22909.1	6790.67	10693.2	2838.87	3761.85	370.706	255.638	114.919	65.247
norank_p__Nitrospinae	14.421	7.698	0	1.664	18.896	3.094	0	0	0	0
norank_p__Nitrospirae	1484.57	385.893	121.597	94.44	90.917	62.388	73.994	2.563	17.05	11.943
norank_p__Planctomycetes	6744.63	1982.28	1392.69	581.047	109.691	90.841	279.865	6.499	35.311	15.202
norank_p__Proteobacteria	2736.01	547.693	1051.12	79.672	132.148	311.176	528.957	85.532	677.845	46.793
norank_p__Rhodothermaeota	0	0	0	0	0	0	41.131	3.607	13.61	4.011
norank_p__Spirochaetes	1812.02	487.127	175.17	17385.3	483.21	1846.59	136.409	46.776	80.081	147.585
norank_p__Tenericutes	36.441	37.222	34.073	75.209	10.695	41.461	60.077	18.437	16.154	538.413
norank_p__Thaumarchaeota	0	0	0	8.339	6.353	1.467	0	0.395	9.783	1.485
norank_p__Verrucomicrobia	15571.4	3486.66	970.999	3514.73	825.43	1053.49	998.8	33.745	124.781	101.312
norank_p__candidate_division_CPR3	0	0	0	0	0	4.262	0	0	0	0
norank_p__candidate_division_KD3-62	0	0	0	68.193	3.649	6.673	0	0	0	0
norank_p__candidate_division_NC10	5.412	0	1.438	88.654	5.617	3.271	0	0	0	0
norank_p__candidate_division_WOR-3	279.543	47.502	28.431	2.997	0.572	0	0	0	0	0
norank_p__candidate_division_WWE3	34.196	0	39.934	2.553	51.543	8.215	7.684	20.185	0	182.394
norank_p__candidate_division_Zixibacteria	1051.18	359.052	76.444	47.618	13.949	7.253	78.689	0	0	12.154

## Sheet: species
name	A1	A2	A3	B1	B2	B3	C3	C7	C8	C11
Absiella_dolichum	128.135	68.063	34.073	55.689	19.072	6.075	9.944	53.838	12.497	50.136
Acaryochloris_marina	0	0	12.326	0	0	0	0	0	0	0
Acetanaerobacterium_elongatum	212.174	117.037	106.355	446.67	120.167	125.443	443.699	23.523	32.731	160.767
Acetitomaculum_ruminis	549.07	809.211	256.013	53.146	61.315	102.43	67.679	46.978	18.016	190.078
Acetivibrio_cellulolyticus	170.278	20.611	268.911	408.795	25.809	81.708	46.73	4.38	2.988	9.345
Acetivibrio_ethanolgignens	2931.22	368.267	1529.64	433.378	643.599	539.334	450.388	51.18	27.212	209.114
Acetoanaerobium_noterae	1.209	2.583	0	1.674	1.264	11.627	0	0	0	0
Acetoanaerobium_sticklandii	0	0	0	27.075	0	0	59.447	0	0	11.126
Acetobacter_aceti	0	0	0	1.633	3.649	28.161	0	0	0	0
Acetobacter_cerevisiae	0	0	0	1.643	77.331	88.475	0	0	0	0
Acetobacter_malorum	0	0	0	0	0	0	0	0	0	0
Acetobacter_pasteurianus	0	0	0	7.513	33.384	5.954	0	0	0	0
Acetobacter_pomorum	0	0	0	1.064	0	15.796	0	0	0	0
Acetobacter_sp._46_36	0	0	17.913	164.596	203.743	34.518	142.506	0.975	115.392	2.076
Acetobacter_sp._CAG:267	14.538	14.788	57.629	64.751	7.87	250.48	420.597	8.121	877.613	0
Acetobacter_sp._CAG:977	248.7	111.767	280.703	28.377	1.319	17.515	48.176	24.018	150.499	7.931
Acetobacteraceae_bacterium_AT-5844	1.698	0	2.766	5.952	0	0	0	0	0	0
Acetobacterium_bakii	147.594	29.22	2.615	145.014	44.991	50.641	0.989	0.479	0	4.23
Acetobacterium_dehalogenans	8.333	0	0	56.815	6.299	13.74	0	0	0	3.061
Acetobacterium_sp._MES1	125.025	5.723	17.364	135.703	46.476	47.994	51.721	28.189	6.689	4.863
Acetobacterium_wieringae	11.152	2.127	36.675	147.587	159.961	80.856	61.298	14.796	12.018	20.817
Acetobacterium_woodii	21.171	18.738	8.587	27.911	26.711	33.47	32.029	28.02	9.924	23.78
Acetohalobium_arabaticum	140.585	84.065	10.778	0	0	0	0	0	0	0
Acetomicrobium_flavidum	0	0	0	0	0	0	0	4.422	0	0
Acetomicrobium_hydrogeniformans	0	0	0	0	0	0	0	0	0	0
Acetonema_longum	28.367	6.229	109.847	0.434	11.421	19.796	4.007	0	6.498	0
Acetothermia_bacterium_64_32	533.669	168.791	45.001	108.547	6.089	0.935	0	0	0	0
Acholeplasma_axanthum	0	0	19.145	0	1.144	87.896	94.318	2.808	17.071	173.716
Acholeplasma_brassicae	0	0	53.232	76.449	0.934	19.002	48.457	8.188	7.408	209.263
Acholeplasma_equifetale	28.497	11.04	8.86	25.948	27.107	12.244	3.151	0	0	93.361
Acholeplasma_granularum	0	0	0	391.529	9.717	72.212	4.351	3.59	3.214	186.933
Acholeplasma_hippikon	31.073	86.446	173.774	0	19.852	0	23.804	0	0	285.945
Acholeplasma_laidlawii	23.215	17.877	1.082	121.981	3.397	19.805	1.726	3.615	0	8.705
Acholeplasma_modicum	0	0	10.08	3.926	6.343	3.514	92.058	9.844	12.102	158.451
Acholeplasma_oculi	0	0	13.038	20.564	0	1.103	0	0	0	0
Acholeplasma_palmae	1.151	1.114	23.939	64.772	0	12.693	2.554	0	0	3.828
Acholeplasma_sp._CAG:878	0	0	0	33.192	18.302	0.57	0	0	0	0
Achromatium_sp._WMS2	0	0	0	0	0	0	0	0.992	10.361	0
Achromobacter_insolitus	0	0	0	0	7.662	0.832	0	0	0	0
Achromobacter_insuavis	7.139	0	0	0	0	0	0	0	0	0
Achromobacter_piechaudii	2.375	1.165	0.876	0	0	0	0	0	0	0
Achromobacter_sp._2789STDY5608607	0	0	0	0	0	0	0	2.085	99.717	0
Achromobacter_sp._2789STDY5608615	0	0	1.548	0	0	0	0	0	0	0
Achromobacter_sp._2789STDY5608625	0	0	2.67	0	0	0	0	0	0	0
Achromobacter_sp._2789STDY5608633	0	0	0	0	0	0	0	0	0	24.484
Achromobacter_sp._ATCC31444	0	0	0	0	0	0	0	7.003	0	0
Achromobacter_sp._DH1f	0	0	0	0	0	0	0	0	0	0
Achromobacter_sp._Root565	211.496	10.685	0	0	0	0	0	0	0	0
Achromobacter_xylosoxidans	722.396	55.858	8.176	0	0	0	0	0	6.576	0
Acidaminobacter_hydrogenoformans	21.474	0	0.37	28.274	111.682	37.788	0	0	0	0
Acidaminococcus_fermentans	79.791	158.105	51.807	178.29	6.65	16.768	0	3.227	56.815	0
Acidaminococcus_intestini	0	0	0	11.564	2.209	0	5.958	20.05	19.298	22.386
Acidaminococcus_massiliensis	30.713	37.931	1.643	194.463	5.024	0	0	1.975	71.822	9.388
Acidaminococcus_sp._BV3L6	0	0	0	0	0	0	0	29.785	14.737	0
Acidaminococcus_sp._CAG:542	203.119	47.097	10.312	53.384	8.42	15.338	3.537	86.062	214.265	0
Acidaminococcus_sp._CAG:917	16.062	57.884	27.952	315.338	71.812	366.432	19.587	2.388	1.325	182.879
Acidaminococcus_sp._HPA0509	0	0	0	1.385	0	0	0	0	0	0
Acidaminococcus_timonensis	1.396	2.735	48.781	135.859	14.477	58.174	3.951	15.048	22.554	0.669
Acidihalobacter_prosperus	0	0	0	42.234	0	7.664	1.782	0	0	0
Acidimicrobium_sp._BACL19_MAG-120924-bin39	0	0	0	5.952	2.242	10.207	0	0	0	0
Acidiphilium_sp._CAG:727	316.773	361.176	1536.44	2296.76	490.145	1339.81	46.087	13.973	72.744	28.616
Acidipropionibacterium_acidipropionici	4.361	0	0	0	31.625	17.898	0	0	0	0
Acidithiobacillales_bacterium_SG8_45	27.36	0	0.808	0	0	0	0	0	0	0
Acidithiobacillales_bacterium_SM1_46	0	0	0	10.168	1.044	1.14	0	0	0	0
Acidithiobacillales_bacterium_SM23_46	1.007	0	0	4.94	0	0	0	0	0	0
Acidithiobacillus_caldus	0	0	0	0	0	0	0	0	0	0
Acidithiobacillus_sp.	0	0	0	0	2.979	5.795	0	0	0	0
Acidobacteria_bacterium	38.212	23.852	20.57	0	32.394	7.374	0	0	0	0
Acidobacteria_bacterium_13_1_20CM_2_65_9	408.801	183.578	27.951	0	0	0	0	0	0	0
Acidobacteria_bacterium_13_1_20CM_2_68_14	0	0	0	0	0	0	0	0	0	0
Acidobacteria_bacterium_13_1_20CM_3_53_8	82.943	10.28	8.559	56.681	2.319	5.767	1.551	0	0	1.738
Acidobacteria_bacterium_13_1_20CM_58_21	307.68	150.002	21.145	0.651	0	0	0	0	0	0
Acidobacteria_bacterium_13_1_40CM_2_68_10	0	0	0	7.885	0	0	0	0	0	0
Acidobacteria_bacterium_13_1_40CM_3_55_6	3.497	9.926	0	0	0	0	0	0	0	0
Acidobacteria_bacterium_13_1_40CM_3_65_5	0	10.685	0.972	0	0	0	0	0	0	0
Acidobacteria_bacterium_13_1_40CM_4_57_6	0	0	0	0	0	0	0	0	0	0
Acidobacteria_bacterium_13_1_40CM_4_65_8	0	0	0	0	2.154	0.785	0	0	0	0
Acidobacteria_bacterium_13_1_40CM_4_69_4	983.993	197.606	48.712	45.624	3.902	0.486	0	0	0	0
Acidobacteria_bacterium_13_1_40CM_65_14	470.544	24.46	2.342	0	0	0	0	0	0	0
Acidobacteria_bacterium_13_2_20CM_2_66_4	333.14	135.214	28.595	19.738	1.231	0	0	0	0	0
Acidobacteria_bacterium_13_2_20CM_57_17	223.686	66.645	38.921	0	0	0	0	0	0	0
Acidobacteria_bacterium_13_2_20CM_58_27	0	0	0	9.714	42.364	10.019	0	0	0	0
Acidobacteria_bacterium_21-70-11	104.244	19.193	3.985	0	0	0	0	0	0	0
Acidobacteria_bacterium_37-71-11	234.02	9.622	2.465	42.658	6.375	10.879	0	0	0	0
Acidobacteria_bacterium_KBS_146	178.494	154.053	17.214	16.059	57.731	2.916	0	0	0	0
Acidobacteria_bacterium_Mor1	0.619	0	2.26	0.486	0.55	0.589	10.295	0	0	0
Acidobacteria_bacterium_OLB17	513.347	16.357	0.603	0	0	0	346.168	14.182	178.684	10.521
Acidobacteria_bacterium_RBG_13_68_16	180.379	16.357	21.377	65.63	1.682	0	0	0	0	0
Acidobacteria_bacterium_RBG_16_68_9	11.284	0	1.739	0	0	0	0	0	0	0
Acidobacteria_bacterium_RIFCSPHIGHO2_02_FULL_67_57	268.648	119.465	34.607	0	0	0	0	0	0	0
Acidobacteria_bacterium_RIFCSPLOWO2_02_FULL_61_28	0	0	0	10.985	0	0	0	0	0	0
Acidobacteria_bacterium_RIFCSPLOWO2_02_FULL_65_29	1.367	0	0	104.009	5.738	1.944	0	0	0	0
Acidobacteria_bacterium_RIFCSPLOWO2_02_FULL_67_21	0	0	0	0	0	0	0	27.213	18.389	0
Acidobacteria_bacterium_RIFCSPLOWO2_02_FULL_67_36	1.18	0	0.918	98.842	2.517	0	0	0	0	1.337
Acidobacteria_bacterium_RIFCSPLOWO2_02_FULL_68_18	249.391	17.168	0.698	0	5.122	2.664	0	0	0	0
Acidobacteria_bacterium_RIFCSPLOWO2_12_FULL_54_10	0	0	0	0	10.893	12.029	0	0	0	0
Acidobacteria_bacterium_RIFCSPLOWO2_12_FULL_60_22	0	0	0	47.835	9.464	0	0	0	0	0
Acidobacteria_bacterium_RIFCSPLOWO2_12_FULL_66_21	0	0	0	91.785	21.963	0	0	0	0	0
Acidobacteria_bacterium_RIFCSPLOWO2_12_FULL_67_14b	0	0	0	19.831	1.594	0.869	0	0	0	0
Acidobacteria_bacterium_RIFCSPLOWO2_12_FULL_68_19	221.211	47.857	23.678	5.208	0	0	0	0	0	0
Acidobacteria_bacterium_SCN_69-37	0	6.735	0	0	0	0	0	0	11.594	0
Acidobacteriaceae_bacterium_KBS_89	0	0	0	55.379	9.101	76.175	0	0	0	0
Acidobacteriaceae_bacterium_KBS_96	88.542	36.31	6.08	2.17	0.495	1.589	0	0	0	0
Acidobacteriaceae_bacterium_TAA166	0	0	0	20.347	36.813	10.365	0	0	0	0
Acidobacteriaceae_bacterium_URHE0068	7.613	24.713	200.862	0	0	0	0	0	0	0
Acidobacteriales_bacterium_13_1_40CM_3_55_5	627.767	51.148	14.886	0	0	0	0	0	0	0
Acidobacteriales_bacterium_13_2_20CM_2_55_5	11.168	32.867	94.111	0	0	0	0	0	0	0
Acidobacteriales_bacterium_59-55	0	0	0	0	0	0	0	0	0	0
Acidobacterium_ailaaui	0	0	0	0	11.476	0	0	0	0	16.623
Acidobacterium_capsulatum	0.576	0	0.425	41.676	31.141	14.926	3.004	0	0	0
Acidobacterium_sp.	7.297	65.126	13.243	0	0	0	0	0	0	0
Acidocella_aminolytica	0	0	0	12.773	0	0	0	0	0	0
Acidovorax_avenae	0	0	0	6.779	5.683	0	0	0	0	0
Acidovorax_caeni	0	0	0	13.486	22.545	48.939	0	0	0	0
Acidovorax_citrulli	0	0	1.465	0	0	0	0	0.916	3.052	1.027
Acidovorax_delafieldii	0	0	0	0	0	0	0	5.305	29.461	0
Acidovorax_konjaci	33.937	2.684	0	0	0	0	0	0	0	0
Acidovorax_sp._35-64-16	0	0	0	0	0	0	0	0	0	14.195
Acidovorax_sp._56	0	0	0	0	0	0	0	4.321	15.795	0
Acidovorax_sp._GW101-3H11	26.943	12.458	0	0	0	0	0	0	0	0
Acidovorax_sp._Leaf78	124.696	12.103	0.452	0	0	0	0	0	0	0
Acidovorax_sp._NO-1	3.713	0	6.341	0	0.846	0.925	0.884	3.01	1.431	1.45
Acidovorax_sp._Root219	0	0	0	9.972	0	0	0	0	0	0
Acidovorax_sp._SCN_68-22	0	0	0	0	0	0	0	21.917	2.918	0
Acinetobacter_baumannii	138.255	300.307	134.934	136.365	0	0	15.228	3.354	4.56	2.85
Acinetobacter_calcoaceticus	0	0	0	0	0	0	22.59	0	0	0
Acinetobacter_celticus	0	0	0	0	0	0	3.979	0	0	0.866
Acinetobacter_guillouiae	0	0	5.355	0	0	0	0	0	0	1.21
Acinetobacter_gyllenbergii	0	0	13.859	0	1.044	2.281	25.495	0	0	4.096
Acinetobacter_idrijaensis	0	0	0	0	0	0	0	0	0	8.262
Acinetobacter_johnsonii	0	0	0	0	0	0	0	0	0	0
Acinetobacter_lactucae	0	0	9.381	0	21.622	11.253	0.526	0	0	0
Acinetobacter_nectaris	0	0	0	0	0	0	0	7.079	2.692	0
Acinetobacter_parvus	0	0	0	0	0	0	0	4.086	7.746	0
Acinetobacter_schindleri	100.329	0	0	0	0	0	0	0	0	0
Acinetobacter_sp._ANC_3832	0	0	0	0	11.146	19.74	0	16.562	11.841	0
Acinetobacter_sp._ANC_3903	53.439	0	6.793	19.789	0	0	0	0	0	0
Acinetobacter_sp._ANC_4654	0	0	0	11.212	32.878	12.553	0	0	0	0
Acinetobacter_sp._CAG:196	20.423	54.39	249.067	7.347	5.463	5.122	0	20.312	67.091	0
Acinetobacter_sp._CAG:196_36_41	0	0	74.596	4.061	0	0	0	0	0	0
Acinetobacter_sp._ETR1	0	18.484	1.054	0	1.264	0	0	0.639	13.448	0
Acinetobacter_sp._MF4642	8.751	4.608	11.805	1.808	2.034	5.561	10.414	2.06	9.36	1.717
Acinetobacter_sp._NIPH_1847	0	0	0	0	0	0	0	35.359	16.584	0
Acinetobacter_sp._NIPH_284	0	0	0	4.557	14.862	0	0	0	0	0
Acinetobacter_sp._NIPH_3623	0	0	0	0	0	0	0	2.564	5.526	0
Acinetobacter_sp._RIFCSPHIGHO2_12_41_5	0	0	0	5.684	9.266	1.552	8.625	0	0.606	39.207
Acinetobacter_ursingii	0	0	0	0	12.311	0	0	0	0	0
Acinetobacter_venetianus	0	0	0	5.487	0	0	0	0	0	0
Actinoalloteichus_sp._ADI127-7	0	0	0	29.358	0	0	0	0	0	0
Actinoalloteichus_spitiensis	0	45.223	0	0	0	0	0	0	0	0
Actinobacillus_capsulatus	0	0	0	0	0	0	0	4.035	0.832	0
Actinobacillus_minor	0	0	0	0	0	0	0	71.19	277.45	0
Actinobacillus_pleuropneumoniae	0	0	0	0	0	0	0	0	0	0
Actinobacillus_seminis	0	0	0	0	0	0	0	0	3.369	0
Actinobacillus_succinogenes	0	0	0	0	0	0	0	2.219	11.947	5.173
Actinobacillus_ureae	0	0	0	0	0	0	1.923	0	0	36.356
Actinobacteria_bacterium_13_1_20CM_3_68_9	6.376	15.699	0.822	0	0	0	0	0	0	0
Actinobacteria_bacterium_13_1_40CM_4_65_12	0	0	0	19.634	0	0	0	0	0	0.464
Actinobacteria_bacterium_13_2_20CM_2_66_6	0	0	0	63.346	2.55	2.785	0	0	0	0
Actinobacteria_bacterium_13_2_20CM_68_14	0	0	0	6.789	0	0	0	0	0	0
Actinobacteria_bacterium_66_15	0	51.503	0	0	0	0	0	0	0	0
Actinobacteria_bacterium_CG2_30_50_142	17.3	0	0	20.895	0	0	0	0	0	0
Actinobacteria_bacterium_GWC2_53_9	0	0	0	0	0	0	0	0	0	0
Actinobacteria_bacterium_RBG_13_35_12	2.288	0	1.958	0	0	0	0	0	0	0
Actinobacteria_bacterium_RBG_16_64_13	239.662	77.077	20.693	28.976	1.319	11.58	2.323	0	0	10.268
Actinobacteria_bacterium_RBG_16_68_12	97.739	6.938	1.274	0	0	0	0	0	0	0
Actinobacteria_bacterium_RBG_16_70_17	5.21	0	0	0	0	0	0	0	0	0
Actinobacteria_bacterium_TMED172	0	0	0	0	0	0	0	0	0	0
Actinobaculum_massiliense	0	0	3.78	0	0	0	0	0	0	0
Actinobaculum_suis	11.053	47.502	0	0	0	0	0	0	0	0
Actinokineospora_bangkokensis	0	0	0	0	0	0	6.625	0	0	0
Actinokineospora_spheciospongiae	0	0	0	0	1.176	8.982	22.814	0	0	8.016
Actinokineospora_terrae	352.656	137.139	27.253	2.49	0	0.505	0	0	0	0
Actinomadura_chibensis	0	0	0	0	0	0	0	9.786	0	0
Actinomadura_formosensis	12.536	0	0	0	0	0	0	0	0	0
Actinomadura_hibisca	0	11.445	0	0	0	0	0	0	0	0
Actinomadura_kijaniata	0	0	0	5.291	0	0	0	0	0	0
Actinomadura_meyerae	0	0	0	12.287	0	13.179	0	63.59	0.888	0
Actinomadura_rifamycini	0	0	0	2.594	0.978	13.852	0	0	0	0
Actinomadura_viridilutea	0	14.281	0	0	0	0	0	0	0	0
Actinomyces_coleocanis	0	0	0	0	0	0	0	0	0	4.11
Actinomyces_georgiae	5.944	17.775	6.464	0	0	0	0	0	0	0
Actinomyces_glycerinitolerans	13.845	9.268	19.447	18.849	7.651	10.197	0.561	2.388	5.808	0.303
Actinomyces_ihumii	0	0	0	1.178	14.521	8.683	8.912	1.841	0	0
Actinomyces_marimammalium	0	0	0	0	0	0	0	0	0	0
Actinomyces_mediterranea	0	0	0	0	0	0	0	0	0	0
Actinomyces_nasicola	0	0	0	0	0.341	2.234	141.097	0.698	14.576	3.843
Actinomyces_neuii	7.686	76.014	0	0	0	0	0	0	0	0
Actinomyces_sp._40	0	7.698	0	0	0	0	0	0	0	0
Actinomyces_sp._VUL4_3	0	0	0	0	0	0	0	32.459	6.52	0
Actinomyces_sp._oral_taxon_172	0	0	0	0	0	0	0	0	0	14.87
Actinomyces_sp._oral_taxon_175	0	0.557	0	0	0	0	8.141	0	0	60.509
Actinomyces_sp._oral_taxon_180	9.902	0	0	25.473	0	1.206	0	0	0	0
Actinomyces_sp._oral_taxon_414	19.127	5.773	0	0	0	0	0	0	0	0
Actinomyces_sp._oral_taxon_448	20.308	2.38	16.557	0	0	0	0	0	0	0
Actinomyces_sp._oral_taxon_849	25.345	1.975	0	0	0	0	0	0	0	0
Actinomyces_sp._oral_taxon_877	19.458	25.574	0	0	0	0	0	0	0	0
Actinomyces_succiniciruminis	0	0	0	20.864	0	0.823	0	3.464	0.641	0
Actinomyces_suimastitidis	0.345	0	1.958	0	0	0	0	0	0	0
Actinomyces_turicensis	9.441	0	0	0	0	0	0	2.051	12.045	0
Actinomyces_urinae	3.526	5.014	0	0	0	0	0	0	0	0
Actinomyces_vaccimaxillae	0	0	0	14.54	0	0	0	0	0	0
Actinomycetaceae_bacterium_BA112	0	34.842	0	0	0	0	0	0	0	0
Actinomycetospora_chiangmaiensis	0	0	0	0	0	0	0	5.599	0	0
Actinophytocola_xinjiangensis	0	0	0	0	0	0	0	1.311	7.936	0
Actinoplanes_atraurantiacus	0	0	0	0	0	0	0	0	0	0
Actinoplanes_awajinensis	1299.18	470.212	72.774	57.993	17.104	8.982	0	0	0	0
Actinoplanes_garbadinensis	0	0	0	0	1.143	0	0	0	0	0
Actinoplanes_globisporus	0	0	0	0	1.737	10.393	0	0	0	0
Actinoplanes_philippinensis	0.504	2.026	0.74	11.057	85.223	17.048	0	0	0	0
Actinoplanes_sp._SE50/110	0	0	0	0	0	0	0	0	0	0
Actinopolymorpha_alba	0	0	0	0	0	0	0	0	0	0
Actinopolymorpha_singaporensis	141.664	0	0.74	0	4.012	2.935	0	0	0	0
Actinosynnema_sp._ALI-1.44	0	0	0	0	0	0	4.737	0	0	0
Actinotalea_fermentans	5.052	0	0.534	0	0	0	0	0	0	0
Actinotignum_schaalii	17.328	0	0	0	0	0	0	0	0	0
Acuticoccus_yangtzensis	0	0	0	21.856	0	0.813	0	0	0	0
Adhaeribacter_aquaticus	0	0	0	10.933	0	0	7.93	0	0	0
Adlercreutzia_equolifaciens	238.985	434.307	5.053	0	0	2.982	17.944	8.306	9.473	0
Advenella_kashmirensis	0	0	0	7.637	63.931	2.346	0	0	0	0
Advenella_mimigardefordensis	7.628	0	1	0	0	0	0	0	0	0
Aequorivita_capsosiphonis	0	0	0	0	0	0	1.186	0	0	0
Aequorivita_sublithincola	0	0	0	0	0	0	0	0	0	3.392
Aequorivita_viscosa	0	0	0.52	0.703	22.941	9.487	0	0	0	0
Aequorivita_vladivostokensis	0	0	0	3.245	45.057	0	0	0	0	0
Aeribacillus_pallidus	0	0	0	348.984	69.889	18.693	0	32.787	15.02	0
Aeriscardovia_aeriphila	0	0	0	19.665	4.408	0	0	0	0	0
Aerococcus_christensenii	20.595	0	1.548	0	0	0	0	0	0	0
Aerococcus_sp._1KP-2016	0	0	0	0	0	0	0	0	0	0
Aerococcus_sp._HMSC062B07	2.663	0	0	0	0	0	0	0	0	0
Aerococcus_sp._HMSC10H05	0	0	0	0	0	0	19.046	0	0	0
Aerococcus_suis	0	0	0	0	11.212	16.263	0	0	11.503	0
Aerococcus_urinaeequi	3.814	4.254	26.787	0	0	0	0	0	0	0
Aerococcus_viridans	0	0	0	0	0	0	0	0	0	0
Aeromicrobium_choanae	8.65	34.639	2.438	6.128	13.784	27.572	0	0	0	24.498
Aeromicrobium_marinum	50.949	0	0	0	0	0	0	0	0	0
Aeromicrobium_sp._PE09-221	0	0	0	0	0	0	0	0	0	0
Aeromicrobium_sp._Root236	0	0	0	10.995	0.583	1.262	0	0	0	0
Aeromonas_allosaccharophila	0	0	0	0	0	0	0	10.433	44.277	0
Aeromonas_aquatica	0	0	0	0	0	0	0	6.103	16.288	1.851
Aeromonas_australiensis	0	0	0	0	0	0	0	178.89	385.562	0
Aeromonas_bestiarum	0	0	0	0	0	0	0	2.388	9.156	0
Aeromonas_bivalvium	0	0	0	0	0	0	0	38.193	107.963	0
Aeromonas_caviae	6.433	13.876	1.013	1.085	0	0	0	42.295	55.046	0
Aeromonas_dhakensis	0	0	0	0	0	0	0	6.272	54.701	0
Aeromonas_diversa	363.594	132.632	33.895	0	0	0	0	50.518	159.605	0
Aeromonas_encheleia	0	0	0	0	0	0	0	3.077	16.584	0
Aeromonas_enteropelogenes	0	0	0	0	0	0	0	19.429	42.112	0
Aeromonas_eucrenophila	0	0	0	0	0	0	0	9.096	19.742	0
Aeromonas_finlandiensis	0	0	0	0	0	0	0	10.307	33.218	0
Aeromonas_hydrophila	3.944	0	3.109	0	0	0	0	815.387	1238.72	9.036
Aeromonas_jandaei	0	0	0	0	0	0	0	4.7	19.234	0
Aeromonas_lacus	0	0	0	0	0	0	0	44.027	147.214	0
Aeromonas_media	0	0	0	0	0	0	0	39.353	95.228	0
Aeromonas_molluscorum	0	0	0	0	0	0	0	16.528	61.185	0
Aeromonas_piscicola	0	0	0	0	0	0	0	53.998	79.644	0
Aeromonas_rivuli	0	0	0	0	0	0	0	23.43	90.188	0
Aeromonas_salmonicida	0	0	0	14.343	32.097	21.338	0	113.443	215.532	0.204
Aeromonas_sanarellii	0	0	0	0	0	0	0	24.119	55.173	0
Aeromonas_schubertii	1.828	7.242	15.804	15.294	2.539	6.253	3.375	30.753	52.981	1.182
Aeromonas_simiae	0	0	0	0	0	0	0	522.002	3471.25	0
Aeromonas_sobria	0	0	0	0	0	0	0	3.859	1.861	0
Aeromonas_sp._A35_P	0	0	0	0	0	0	0	4.641	17.578	0
Aeromonas_sp._CA23	0	0	0	0	0	0	0	1.143	6.336	0
Aeromonas_sp._CU5	0	0	0	0	0	0	0	30.685	81.751	0
Aeromonas_sp._EERV15	0	0	0	0	0	0	0	1.042	3.08	0
Aeromonas_sp._HZM	0	0	0	0	0	0	0	61.606	255.248	0
Aeromonas_sp._L_1B5_3	0	0	0	0	0	0	0	1.917	3.235	0
Aeromonas_sp._RU39B	0	0	0	30.082	2.99	3.262	0	260.665	564.425	0
Aeromonas_sp._YN13HZO-058	0	0	0	0	0	0	0	4.17	35.833	0
Aeromonas_sp._ZOR0002	0	0	0	0	0	0	0	31.61	95.404	0
Aeromonas_taiwanensis	0	0	0	0	0	0	0	34.873	73.66	0
Aeromonas_veronii	46.502	54.136	0	0	0	0	0	86.43	194.057	0
Aestuariibacter_aggregatus	2.763	0	1.096	0	0	0	0	0	0	0
Aestuariibacter_salexigens	0	0	0	0	0	0	0	4.952	10.678	0
Afipia_felis	7.124	2.228	3.232	0	0	1.066	0	0	0	0
Agarivorans_albus	0	0	0	77.762	0.396	0.523	0	7.625	21.913	0
Agarivorans_gilvus	0	0	0	0	0	0	0	96.082	546.111	0
Agathobacter_ruminis	205.855	68.265	56.957	0	8.519	14.496	44.569	2.269	3.679	15.898
Agathobaculum_desmolans	147.824	71.71	77.636	333.266	297.736	203.804	160.249	197.69	324.378	116.217
Aggregatibacter_actinomycetemcomitans	0	0	0	0	0	0	0	0	0	0
Aggregatibacter_aphrophilus	0	0	0	0	0	0	0	6.801	16.556	0
Aggregatibacter_sp._oral_taxon_458	0	0	0	0	0	0	0	154.175	235.781	0
Agreia_bicolorata	0	0	0	0	0	0	3.095	0	0	0
Agrobacterium_fabrum	2.389	0	0.438	0	0	0	0	0	0	0
Agrobacterium_genomosp._1	6.563	9.622	14.941	11.615	5.562	4.093	1.2	0	1.318	4.553
Agrobacterium_genomosp._3	0	0	0	0.134	0	0	0	34.082	0	0
Agrobacterium_genomosp._5	5.671	3.393	0	0	0	2.206	0	81.312	27.876	0
Agrobacterium_genomosp._7	1.41	4.254	0	30.681	8.816	8.898	6.014	0	0	9.437
Agrobacterium_genomosp._9	0	0	0	0	0	0	0	0	0	7.059
Agrobacterium_rhizogenes	84.713	27.904	9.559	50.512	4.925	2.682	0	0	0	0
Agrobacterium_tumefaciens	3.037	1.367	8.847	14.705	10.091	25.75	0.505	0	0	1.436
Agrococcus_carbonis	0	0	0	0	0	0	0	0	0	0
Agromyces_aureus	0	0	0	0	0	0	0	0	0	0
Agromyces_italicus	0	0	0	0	0	0	11.909	0	17.959	144.904
Akkermansia_glycaniphila	1705.97	377.386	157.585	406.574	39.385	48.939	41.987	0	0	16.672
Akkermansia_muciniphila	732.357	287.446	1321.03	348.838	205.864	51.64	63.573	1.059	18.17	8.248
Akkermansia_muciniphila_CAG:154	448.18	136.176	160.01	16.627	44.233	54.866	10.113	12.047	3.665	3.561
Akkermansia_sp._54_46	8.996	11.597	20.885	0	0	0	0	0	0	0
Akkermansia_sp._CAG:344	450.568	19.04	162.132	3.327	3.133	8.833	7.305	0	0.536	0
Akkermansia_sp._KLE1797	240.008	82.85	38.373	108.536	11.387	7.337	0	0	0	0
Akkermansia_sp._KLE1798	5.642	3.292	21.747	0	0	0	0	0	0	0
Albidiferax_sp._OV413	0	0	0	5.198	21.105	11.964	0	0	0	0
Albimonas_donghaensis	220.678	14.028	1.342	0	0	0	0	0	0	0
Alcaligenes_faecalis	0	0	0	0	0	0	0	2.825	5.751	8.494
Alcanivorax_dieselolei	0	0	0	0	0	0	0	218.916	488.154	0.12
Alcanivorax_hongdengensis	449.575	25.878	2.383	0	0	0	0	150.181	267.759	0
Alcanivorax_jadensis	59.584	57.884	1.89	0	0	0	0	0	0	0
Alcanivorax_pacificus	356.096	117.236	31.183	18.57	1.022	0.224	0	0	0	0
Alcanivorax_sp._PN-3	0	0	0	0	0	0	0	2.06	12.306	0
Algibacter_alginicilyticus	42.846	25.068	19.857	0	0	0	0	0	0	0
Algibacter_aquaticus	0	0	0	49.737	3.309	0	0	0	0	0
Algibacter_lectus	16.335	5.419	1.958	0	0	0	0	0	0	0
Algibacter_pectinivorans	0	0	0	10.489	28.558	9.842	0	0	0	0
Algicola_sagamiensis	27.374	0	0	0	0	0	0	9.13	20.453	0
Algoriella_xinjiangensis	0	0	0	0	0	0	0	31.4	15.605	0
Algoriphagus_antarcticus	0	0	0	0	8.233	0	0	0	0	0
Algoriphagus_aquimarinus	0	0	0	0	0	0	0	0	0	0
Algoriphagus_boritolerans	0	0	0	0	13.729	13.431	0	0	0	0
Algoriphagus_halophilus	0	0	0	0	0	0	23.039	2.379	7.027	0.422
Algoriphagus_hitonicola	0	0	3.027	0	0	0	0	0	0	0
Algoriphagus_locisalis	5.469	20.865	5.396	0	0	0	0	0	0	0
Algoriphagus_machipongonensis	2.332	1.57	7.56	0	701.461	775.91	0	0	0	0
Algoriphagus_mannitolivorans	1.209	0	5.615	0	0	0	11.544	50.063	30.694	0.732
Algoriphagus_marincola	0	0	0	0	27.844	4.28	0	0	0	0
Algoriphagus_ornithinivorans	0	0	17.995	0	0	0	0	0	0	0
Algoriphagus_ratkowskyi	0.921	3.596	3.67	0	0	0	0	0	0	0
Algoriphagus_resistens	0	0	0	0	0	0	9.172	1.614	5.596	22.316
Algoriphagus_sp._32-45-6	316.661	21.168	1.246	0	0	0	0	0	0	0
Algoriphagus_sp._A40	37.204	11.597	27.814	13.062	79.002	11.347	0.793	0	1.276	0
Algoriphagus_sp._M8-2	0	0	0	3.017	21.292	35.143	18.26	0	0	0
Algoriphagus_terrigena	0	0	0	0	0	0	0	0	0	0
Algoriphagus_vanfongensis	0	0	16.543	46.771	11.014	3.673	0	0	0	0
Algoriphagus_zhangzhouensis	4.001	0	0	0	0	0	0	7.507	1.882	0
Aliagarivorans_marinus	0	0	0	0	1.693	1.869	0	38.798	197.7	0
Aliagarivorans_taiwanensis	0	0	0	0	0	0	10.4	3.228	9.473	0
Alicycliphilus_denitrificans	6.664	10.534	15.461	4.723	0	0	0	0	0	0
Alicyclobacillus_acidiphilus	0	0	0	31.094	4.078	1.823	0	0	0	0
Alicyclobacillus_acidocaldarius	0	0	0	0	0	3.374	0	0	0	0
Alicyclobacillus_acidoterrestris	9.945	53.377	15.338	0	7.761	5.729	0	8.852	2.425	2.738
Alicyclobacillus_contaminans	0	0	0	5.952	0	0	0	0	0	0
Alicyclobacillus_ferrooxydans	1.382	0	6.6	36.034	3.759	5.085	4.133	0	0	0
Alicyclobacillus_herbarius	0	0	0	23.809	7.848	34.049	0	0	0	2.111
Alicyclobacillus_hesperidum	4.965	5.368	26.198	0	1.176	2.57	2.954	0	0	0.654
Alicyclobacillus_kakegawensis	0	0	0	0	0	0	0	0	0	0
Alicyclobacillus_macrosporangiidus	0	0	0	26.362	0	0	0	0	0	0
Alicyclobacillus_montanus	0	0	0	0	0	0	0	0	0	0
Alicyclobacillus_pomorum	6.908	0	0	5.281	0	0	0	0	0	0
Alicyclobacillus_shizuokensis	0	10.483	2.081	0.227	19.951	3.926	0	0	0	0
Alicyclobacillus_tengchongensis	0	0	1.945	0	0	0	0	0	0	0
Alicyclobacillus_vulcanalis	0	0	0	0	0	0	0	0	3.439	0
Aliicoccus_persicus	0	0	0	0	0	0	19.79	0	0	91.081
Aliifodinibius_roseus	498.537	20.662	22.021	0	0	0	0	0	0	0
Aliiglaciecola_lipolytica	0	0	0	12.318	0	0	0	0	0	0
Aliivibrio_fischeri	0	0	0	0	0	0	0	24.851	98.822	0
Aliivibrio_logei	0	0	0	0	0	0	0	2.287	2.326	0
Aliivibrio_wodanis	0	0	0	0	0	0	3.593	4.935	13.208	0
Alishewanella_aestuarii	59.757	0	0	0	0	0	0	0	0	0
Alistipes_finegoldii	1368.74	313.627	63.407	38.71	258.02	192.755	66.128	66.062	43.169	251.187
Alistipes_finegoldii_CAG:68	1.022	0	0	0	20.302	29.667	2.421	1811.35	560.342	0.07
Alistipes_ihumii	1481.64	181.299	423.499	122.24	116.266	33.712	14.274	257.983	48.703	43.317
Alistipes_indistinctus	1849.52	436.179	131.278	290.505	485.388	211.653	215.836	246.886	148.145	65.632
Alistipes_inops	0	0	0	0	0	0	0	0	0	0
Alistipes_obesi	1608.21	305.827	164.024	101.727	529.913	288.437	221.225	57.73	25.459	163.92
Alistipes_onderdonkii	453.331	172.082	23.172	70.756	67.965	48.285	34.604	138.244	83.527	103.593
Alistipes_putredinis	832.167	458.108	748.009	56.372	223.901	119.646	30.528	87.776	27.312	175.158
Alistipes_putredinis_CAG:67	479.771	39.906	4.848	9.476	298.715	15.759	0.997	2.228	0	39.397
Alistipes_senegalensis	199.507	203.633	427.785	240.374	568.763	285.658	342.014	96.234	87.813	319.084
Alistipes_shahii	334.808	38.793	177.854	36.003	494.85	100.944	89.027	1.009	7.38	53.175
Alistipes_sp._56_11	144.067	23.801	57.354	190.08	363.141	92.952	0	0	0	0
Alistipes_sp._56_sp_Nov_56_25	186.684	2.988	3.273	95.37	301.11	71.473	0	22.606	6.872	1.302
Alistipes_sp._58_9_plus	36.082	37.931	42.646	49.767	108.481	113.628	20.969	14.031	0.874	46.294
Alistipes_sp._AL-1	64.363	17.421	126.786	0.816	371.748	100.14	10.828	0	0	11.809
Alistipes_sp._An116	73.848	16.56	59.613	77.38	20.567	107.299	10.842	0.496	0.916	27.834
Alistipes_sp._An31A	2031.19	361.431	140.7	9.951	41.859	11.03	14.106	7.213	173.737	24.033
Alistipes_sp._An54	633.047	171.625	119.734	51.586	81.277	31.04	14.204	246.071	81.265	150.141
Alistipes_sp._An66	1126.91	262.377	372.252	47.587	521.715	479.986	74.631	3.144	189.539	179.099
Alistipes_sp._CAG:157	30.426	4.457	24.747	4.051	248.095	15.833	69.573	785.407	161.502	67.407
Alistipes_sp._CAG:268	1334.37	1276.84	3174.9	26.733	289.184	114.99	44.765	22.388	4.286	107.457
Alistipes_sp._CAG:29	63.772	23.751	61.353	13.3	40.771	2.851	25.538	3.968	3.186	37.489
Alistipes_sp._CAG:435	41750.8	5966.05	10565	4596.08	152317	70871.4	60987.8	932.512	6066.95	35540.6
Alistipes_sp._CAG:514	25811	4675.98	8203.86	2372.11	90029.5	38139.1	15759.5	480.527	2791.64	8982.25
Alistipes_sp._CAG:53	830.511	273.468	249.546	24.698	64.8	45.929	189.23	48.912	29.532	325.792
Alistipes_sp._CAG:831	849.451	260.808	203.188	327.208	2079.07	838.104	386.421	155.278	251.217	197.378
Alistipes_sp._CHKCI003	461.234	161.143	875.057	84.241	767.073	678.537	177.608	43.623	26.895	185.119
Alistipes_sp._HGB5	217.7	139.722	69.419	0.517	98.084	4.374	17.441	0.303	1.522	211.452
Alistipes_sp._Marseille-P2431	556.439	88.523	75.61	47.689	356.436	195.484	55.509	66.187	16.14	41.233
Alistipes_sp._ZOR0009	284.61	122.048	39.839	130.775	962.716	480.221	26.85	135.427	38.073	25.906
Alistipes_timonensis	903.538	148.026	163.077	14.591	28.339	70.923	63.657	46.583	7.754	95.147
Alkalibacter_saccharofermentans	2.404	36.007	23.377	48.405	30.174	19.59	0	0	0	0
Alkalibacterium_gilvum	11.571	8.862	22.61	0	0	0	0	0	0	0
Alkalibacterium_pelagium	0	0	3.273	0	0	0	0	0	0	0
Alkalibacterium_putridalgicola	2.231	0	1.726	0	0	0	0	0	0	0
Alkalibacterium_sp._20	0	0	0	0	0	0	0	0	0	5.686
Alkalibacterium_sp._AK22	0	32.31	12.764	0	0	0	0	0	0	0
Alkalibacterium_subtropicum	140.599	13.42	0	0	0	0	0	0	0	0
Alkalibacterium_thalassium	0	0	0	0	0	0	0	0	2.121	0.711
Alkaliflexus_imshenetskii	4549.06	3865.05	260.627	4.733	20.094	3.225	260.012	6169.08	2520.9	7.51
Alkalimonas_amylolytica	0	0	0	0	0	0	0	7.289	34.091	0
Alkaliphilus_metalliredigens	5.499	0	26.39	201.416	41.924	66.941	13.011	0	0.197	0.957
Alkaliphilus_oremlandii	46.315	22.688	11.737	213.661	7.65	4.711	0	0.446	0	0
Alkaliphilus_peptidifermentans	0	0	0	16.018	22.27	12.711	24.744	1.522	0.472	0
Alkaliphilus_sp.	23.373	15.801	61.476	0	0	0	0	0	0	0
Alkaliphilus_transvaalensis	37.133	21.877	0	0	6.826	2.131	2.168	0	0	29.896
Alkalispirochaeta_alkalica	0	0	0	0	0	0	23.151	0.866	0.719	5.363
Alkalispirochaeta_americana	49.308	1.063	0	0	0	0	0	0	0	0
Alkalispirochaeta_odontotermitis	0	0	0	10.406	10.828	26.881	1.46	0	0	0.535
Alkalitalea_saponilacus	3113.24	1724.87	118.295	0	67.514	96.541	87.687	3308.58	1026.84	0.429
Allisonella_histaminiformans	134.468	10.027	27.034	63.408	5.298	9.515	4.379	38.041	9.085	64.387
Allobaculum_stercoricanis	114.706	48.819	69.529	4.547	43.595	10.104	0.856	10.954	3.975	41.085
Allochromatium_vinosum	0	0	0	24.563	1.462	0	15.439	0	2.819	0
Allochromatium_warmingii	0	0	0	3.576	0	2.935	0	0	0	0
Allofustis_seminis	0	0	0	1.478	4.177	3.636	0	3.556	0	13.02
Alloiococcus_otitis	0	0	0	0	0	0	0	19.874	0	0
Allokutzneria_sp._NRRL_B-24872	0	0	0	0	0	0	0	4.136	0	0
Alloprevotella_rava	1008.31	394.349	807.088	366.828	728.862	188.211	829.003	16668	1798.88	298.737
Alloprevotella_tannerae	351.19	131.314	184.263	635.374	293.319	70.166	261.505	3799.07	477.018	140.356
Alloscardovia_criceti	0	0	0	0	0	0	0	12.383	1.332	0
Alloscardovia_macacae	0	0	0	0	0	0	0	2.102	9.607	3.427
Alloscardovia_omnicolens	0	22.738	0	6.159	0	0	0	79.605	54.721	0
Alphaproteobacteria_bacterium	0	0	0	0	0	0	7.109	0	1.896	1.281
Alphaproteobacteria_bacterium_41-28	0	0	0	0	0	6.487	0	0	0	0
Alphaproteobacteria_bacterium_46_93_T64	259.638	76.773	17.762	3.472	1.781	1.542	0	0	0	0
Alphaproteobacteria_bacterium_AO1-B	26.324	0	8.587	0	1.341	7.346	0	0	0	0
Alphaproteobacteria_bacterium_GWB1_45_5	0	0	1.671	0	0	0	0	0	0	0
Alphaproteobacteria_bacterium_MedPE-SWcel	0	0	0	0	0	0	0	0	0	0
Alphaproteobacteria_bacterium_TMED89	0	0	0	0	0	0	0	0	0	0
Altererythrobacter_dongtanensis	0	0	0	0	0	0	0	0	0	0
Altererythrobacter_ishigakiensis	0	0	0	0	10.531	0	0	0	0	0
Altererythrobacter_sp._MH-B5	0	0	0	13.899	1.935	4.262	0	0	0	0
Altererythrobacter_xiamenensis	0	0	0	9.869	4.936	2.701	0	0	0	0
Alteribacillus_persepolensis	0	39.045	22.144	43.96	2.264	7.225	0.491	0	0	0
Alteromonadaceae_bacterium	9.355	3.444	18.762	7.564	11.103	4.29	1.698	0	6.498	0
Alteromonadaceae_bacterium_Bs12	0	13.167	8.094	87.341	0	21.908	0	0	0	0
Alteromonadaceae_bacterium_Bs31	102.949	38.893	10.011	0	0	0	0	0	0	0
Alteromonadaceae_bacterium_TMED101	0	0	0	0	0	0	0	0	14.611	0
Alteromonadaceae_bacterium_XY-R5	2.288	0	0	19.118	70.977	0.29	0	0	0	0
Alteromonadales_bacterium_BS08	0	0	0	0	10.421	1.271	0	0	0	0
Alteromonas_confluentis	1.252	1.266	0.466	0	0	0	0	1.127	13.356	0
Alteromonas_macleodii	0	0	0	0	0	0	0	3.069	59.655	0
Alteromonas_marina	0	0	0	0	0	0	0	2.959	0.62	0
Alteromonas_sp.	0	0	0	0	0	0	0	5.7	18.91	0
Amantichitinum_ursilacus	95.277	57.631	0	0	0	0	0	0	0	0
Aminiphilus_circumscriptus	0	0	0	0	0	0	0	22.623	0	0
Aminobacter_aminovorans	0	0	0	0	0	0	0	5.75	0.733	2.977
Aminobacterium_colombiense	0	0	0	9.042	1.594	12.497	7.333	0	0	0
Aminobacterium_mobile	157.927	18.738	22.569	0	9.464	38.134	0	0	0	0
Aminomonas_paucivorans	240.194	60.365	27.924	25.969	5.946	6.066	0	0	0	0
Ammonifex_degensii	198.413	5.267	1.931	6.066	0	2.131	0	0	0	0
Amphibacillus_marinus	0	0	0	2.77	2.264	9.842	0	0	0	0
Amphibacillus_sediminis	37.147	11.243	43.879	0	0	0	0	0	0	0
Amphibacillus_xylanus	0	104.728	34.264	11.584	41.188	17.646	0	0	0	0
Amphritea_atlantica	0	0	0	0	0	0	0	3.043	22.166	0
Amphritea_japonica	0	0	0	0	0	0	0	0	0	0
Amycolatopsis_australiensis	0.777	1.57	0	0.444	20.226	4.384	0	0	0	0
Amycolatopsis_azurea	1.065	0	14.695	0	0	0	0	0	0	0
Amycolatopsis_nigrescens	198.759	60.771	14.16	2.211	0	0	0	0	0	0
Amycolatopsis_pretoriensis	0	0	0	3.234	13.136	0	0	0	0	0
Amycolatopsis_rifamycinica	0	0	0	0	0	0	0	0	0	0
Amycolatopsis_saalfeldensis	0	0	0	41.573	5.98	0	0	0	0	0
Amycolatopsis_sacchari	0.633	1.266	0	0	2.253	24.488	0	0	0	0
Amycolatopsis_sp._M39	0	0	0	0	0	0	0	0	0	0
Amycolatopsis_vancoresmycina	0	0	0	0	1.275	14.571	0	0	0	0
Amycolatopsis_xylanica	0	0	0	0	0	0	8.169	8.432	0	0
Anabaena_cylindrica	11.831	0	6.546	0	0	0	0	0.303	5.526	1.696
Anabaena_sp._AL93	0	0	0.986	0	0	0	0	0	0	0
Anabaena_sp._CRKS33	0	0	0	0	0	0	0	0	7.09	0
Anaeroarcus_burkinensis	104.186	8.964	52.93	0	0	0	0	0	0	0
Anaerobacillus_alkalidiazotrophicus	0	0	0	0	0	0	0	0	0	6.679
Anaerobacillus_alkalilacustris	0	0	0	0	63.568	0	4.183	0	0	72.565
Anaerobacillus_arseniciselenatis	0	0	0	3.803	2.572	9.356	0	0	0	0
Anaerobacillus_isosaccharinicus	76.251	0	0	0	0	0	0	0	0	0
Anaerobacillus_macyae	3.123	0	0	8.515	2.133	0	0	0	0	0
Anaerobiospirillum_succiniciproducens	0	0	0	5.157	0	0	56.302	910.922	823.095	56.843
Anaerobium_acetethylicum	604.708	148.736	199.822	231.632	157.386	164.529	154.804	55.335	87.383	70.841
Anaerobranca_californiensis	5.412	0	16.16	5.043	0	3.103	0	0	0	0
Anaerobranca_gottschalkii	4.073	2.228	14.366	5.467	0	1.682	0	0.622	1.022	5.489
Anaerococcus_hydrogenalis	0	0	0	0	0	0	0	0	0	0
Anaerococcus_lactolyticus	0	0	0	14.767	0	0	0	0	0	0
Anaerococcus_mediterraneensis	0	0	0	11.915	15.972	1.075	60.584	0	7.351	2.752
Anaerococcus_prevotii	0	0	0	0	0	0	0	0	0	41.564
Anaerococcus_provencensis	0	0	0	1.085	0	6.795	0	0	0	0
Anaerococcus_rubeinfantis	0	0	0	0	0	0	0	0	0	0
Anaerococcus_senegalensis	5.382	9.369	1.671	0	0	0	0	0	0	0
Anaerococcus_sp._Marseille-P2143	0	0	0	0	0	0	0	0	0	0
Anaerococcus_sp._Marseille-P3625	0.432	0	0.301	0	0	0	0.568	0	0	9.48
Anaerococcus_tetradius	192.052	79.559	20.912	16.389	1.682	4.262	0	0	0	0
Anaerocolumna_aminovalerica	931.936	148.584	699.215	370.301	266.498	195.27	159.02	102.995	88.524	70.687
Anaerocolumna_jejuensis	471.871	80.978	300.383	182.837	124.839	110.056	159.96	44.743	28.862	194.189
Anaerocolumna_xylanovorans	409.723	106.399	256.35	103.658	946.788	58.958	65.174	32.955	2.297	60.811
Anaerofilum_sp._An201	703.599	237.312	197.136	253.904	238.499	208.57	384.476	58.841	71.011	192.747
Anaerofustis_stercorihominis	18.754	0	72.596	145.087	82.321	27.245	7.095	3.85	1.283	111.595
Anaeroglobus_geminatus	12.291	0	3.232	324.73	0	0.486	0	4.565	6.534	0
Anaerolinea_thermolimosa	651.687	133.341	8.244	139.992	85.168	108.14	62.978	0	0.557	0.802
Anaerolinea_thermophila	581.121	43.147	38.633	0	0	0	0	0	0	0
Anaerolineaceae_bacterium_4572_32.1	0	0	0	0	0	0	0	0	0	0
Anaerolineaceae_bacterium_4572_32.2	0	0	0	0	6.617	0	0	0	0	0
Anaerolineaceae_bacterium_4572_5.2	702.564	354.647	43.221	7.378	1.187	0	0	0	0	0
Anaerolineaceae_bacterium_4572_78	3.756	0	6.163	0	0	0	0.274	0	0	0
Anaerolineaceae_bacterium_oral_taxon_439	353.881	365.484	269.815	74.352	481.088	274.735	45.86	13.098	20.742	26.672
Anaerolineae_bacterium_CG1_02_58_13	0	0	0	21.329	1.143	0	0	0	0	0
Anaerolineae_bacterium_CG2_30_57_67	1.871	1.924	0	0	0	0	0	0	0	0
Anaerolineae_bacterium_CG2_30_64_16	206.041	67.506	18.406	12.039	10.487	27.564	0.365	0	0	0
Anaerolineae_bacterium_SG8_19	18.969	3.545	6.505	0	0	0	0	0	0	0
Anaerolineae_bacterium_SM23_84	0	0	0	5.715	0	0	0	0	0	0
Anaerolineae_bacterium_UTCFX1	215.237	107.361	15.228	3.348	0	0	0	0	0	0
Anaerolineae_bacterium_UTCFX2	11.053	0	0	0	0	0	0	0	0	0
Anaeromassilibacillus_senegalensis	530.043	301.927	351.531	254.151	272.663	103.457	1043.13	53.199	12.666	246.077
Anaeromassilibacillus_sp._An172	1137.51	496.648	456.775	469.465	653.974	418.289	1024.6	50.986	103.39	369.585
Anaeromassilibacillus_sp._An200	734.9	540.705	473.922	571.39	601.836	955.004	876.761	32.829	26.655	140.068
Anaeromassilibacillus_sp._An250	248.829	81.026	112.284	298.607	139.007	122.76	604.643	9.213	46.335	145.129
Anaeromassilibacillus_sp._Marseille-P3371	145.681	50.692	127.403	46.212	20.72	27.695	214.002	7.104	11.982	56.843
Anaeromassilibacillus_sp._Marseille-P3876	107.526	98.093	61.844	3091	257.536	185.417	1629.65	20.773	34.486	151.45
Anaeromassilibacillus_sp._Marseille-P4683	146.599	82.647	160.201	307.379	103.711	248.917	540.135	10.871	64.913	76.779
Anaeromicrobium_sediminis	1.022	0	36.017	0	7.948	5.047	0	0	2.988	0
Anaeromusa_acidaminophila	87.692	59.758	51.479	5.88	0	0	0	0	0	0
Anaeromyxobacter_dehalogenans	922.709	337.834	88.427	112.918	50.257	7.636	55.826	5.675	24.788	10.077
Anaeromyxobacter_sp._Fw109-5	1421.59	481.201	55.081	6.81	2.528	18.039	40.218	95.99	13.222	3.779
Anaeromyxobacter_sp._K	596.708	158.004	41.345	32.872	2.88	2.383	0	0	0	0
Anaeromyxobacter_sp._PSR-1	34.973	0	1.944	110.273	2.297	6.608	0	0	0	0
Anaeromyxobacter_sp._RBG_16_69_14	551.976	159.472	37.825	40.952	317.369	14.413	40.436	3.153	3.383	2.146
Anaerophaga_thermohalophila	6708.41	5110.29	422.623	24.45	134.645	48.753	413.195	5010.01	2540.54	19.84
Anaeroplasma_abactoclasticum	0	0	0	0	0	19.142	0	0	0	0
Anaerorhabdus_furcosa	16.983	37.627	32.758	0	0	0	33.165	2.161	0	55.774
Anaerosalibacter_massiliensis	0	0	0	22.714	9.047	11.982	22.906	0	0	42.303
Anaerosalibacter_sp._Marseille-P3206	30.742	111.008	37.14	8.722	19.962	26.208	0	0	0	0
Anaerosphaera_aminiphila	74.106	5.672	36.948	27.126	27.514	11.02	0.54	2.152	1.17	1.978
Anaerosphaera_sp._HMSC064C01	0	0	0	0	2.44	0	0	1.227	0	4.75
Anaerosporobacter_mobilis	1524.2	63.454	1102.17	33.245	66.448	62.623	299.234	10.609	7.45	243.852
Anaerosporomusa_subterranea	5.196	1.57	82.484	20.885	21.127	16.992	0	0	0	2.062
Anaerostipes_caccae	384.765	3.241	56.615	109.093	38.912	29.311	91.484	3.993	23.674	157.775
Anaerostipes_hadrus	585.669	52.061	931.682	303.785	10.409	10.291	111.022	152.964	29.806	148.072
Anaerostipes_sp._494a	398.81	2.785	178.896	224.884	30.856	37.05	81.728	54.847	31.385	141.287
Anaerostipes_sp._992a	1948.89	69.886	306.955	88.271	30.316	30.705	569.485	519.086	55.92	355.313
Anaerostipes_sp._BG01	78.452	11.9	12.189	29.565	0	0	16.744	0.412	0	72.775
Anaerostipes_sp._CAG:276	0	0	0	0	0	0	10.73	0	0	11.83
Anaerotignum_lactatifermentans	293.057	185.856	62.447	333.897	1233.08	473.294	69.496	60.026	26.057	82.417
Anaerotignum_neopropionicum	821.086	263.236	254.051	195.206	81.012	64.399	5.095	0.538	9.036	1.077
Anaerotignum_propionicum	42.501	44.16	67.816	343.744	109.824	97.812	92.676	1.303	47.871	46.737
Anaerotruncus_colihominis	1519.7	828.607	530.479	1158.22	620.786	799.155	252.474	4.405	60.112	267.296
Anaerotruncus_rubiinfantis	321.323	480.895	172.158	417.817	179.263	119.31	130.233	40.034	41.075	60.031
Anaerotruncus_sp._CAG:390	6146.95	7740.8	10129.9	9220.7	5571.78	5457.43	411.415	84.876	89.194	600.863
Anaerotruncus_sp._CAG:528	258.199	40.615	80.744	75.489	101.028	106.738	165.695	15.636	61.847	0
Anaerotruncus_sp._G3(2012)	428.764	135.924	91.864	918.617	484.67	478.145	73.545	56.302	32.465	55.598
Anaerovibrio_lipolyticus	19.832	34.285	90.249	186.917	27.986	14.871	67.335	351.172	55.905	377.492
Anaerovibrio_sp._JC8	76.697	0	9.628	97.448	1.286	7.533	54.065	157.924	0	359.609
Anaerovibrio_sp._RM50	59.325	43.755	31.374	40.642	15.005	9.879	72.05	271.224	2.015	121.175
Anaerovirgula_multivorans	64.362	23.447	4.985	75.913	150.022	323.954	0	0	0	0
Anaerovorax_odorimutans	13.716	4.76	3.465	727.316	169.809	165.399	9.298	0	8.077	51.255
Ancylobacter_rudongensis	0	0	0	0	0	11.973	0	0	0	0
Anditalea_andensis	0	0	0	122.601	4.474	3.084	1.811	0	0	0
Andreesenia_angusta	0	0	0	0	0	0	16.021	20.942	10.121	1.654
Aneurinibacillus_aneurinilyticus	0	0	0	0	0	0	3.853	0	0	13.59
Aneurinibacillus_migulanus	85.433	6.229	423.73	0	1	0	0	0	0	0
Aneurinibacillus_soli	0	0	1.972	0	10.432	9.272	0	0	0	0
Aneurinibacillus_terranovensis	21.315	1.469	0	3.617	8.618	0.785	0	0	0	0
Aneurinibacillus_tyrosinisolvens	0	0	0	5.56	4.672	0	0	12.711	0	0.83
Angelakisella_massiliensis	841.466	439.166	316.966	940.398	705.284	795.529	249.246	153.082	42.523	199.116
Angustibacter_sp._Root456	172.968	6.229	0.986	0	0	0	18.59	0	0	0
Anoxybacillus_ayderensis	1.238	0	3.848	0	0	0	0	0	0	0
Anoxybacillus_flavithermus	50.402	0	10.34	59.553	17.193	21.32	0	13.964	22.674	0
Anoxybacillus_gonensis	0	0	0	1.002	0	1.234	0	0	0	0
Anoxybacillus_kamchatkensis	0	0	0	0	0	0	0	0	0	0
Anoxybacillus_sp._BCO1	0	0	0	1.509	0	0	0	0	0	0
Anoxybacillus_sp._P3H1B	0	0	0	29.4	30.35	37.891	0	0	0	0
Anoxybacillus_tepidamans	0	0	0	0	0	5.225	0	0	0	0
Aphanizomenon_flos-aquae	0	0	6.56	9.393	9.42	0	2.056	8.945	2.862	7.488
Aphanocapsa_montana	0	0	0	115.956	366.12	59.603	0.4	2.522	6.202	0
Aquabacterium_sp._NJ1	0	0	0	3.576	1.011	0	30.927	0	0	0
Aquamicrobium_defluvii	0	0	0	13.517	2.539	2.776	0	0	0	0
Aquaspirillum_sp._LM1	0	0	0	23.509	0	0	0	0	0	0
Aquiflexum_balticum	4.418	1.823	8.011	3.844	3.397	0	0	0.034	2.368	36.954
Aquimarina_agarilytica	0	0	0	0	31.68	31.816	0	14.115	7.675	0.218
Aquimarina_agarivorans	0	0	0	33.347	0	0	0	0	0	0
Aquimarina_aggregata	0	0	0	0	1.495	0	4.73	16.049	7.542	5.553
Aquimarina_amphilecti	0	0	0	0	1.374	3.028	0	0	0	0
Aquimarina_macrocephali	0	0	0	0	1.726	0	0	0	0	0
Aquimarina_muelleri	0	0	0	0	4.265	0	0	0	0	0
Aquimarina_pacifica	1.785	0.709	0	0	0	0	0	0	0	0
Aquimarina_spongiae	0	0	0	2.129	18.379	0	0	0	0	0
Arabia_massiliensis	202.616	539.643	7.82	17.154	23.699	18.301	6.935	35.266	77.726	1.133
Arachidicoccus_rhizosphaerae	0	0	0	0	1.473	7.197	0	36.612	12.708	0
Arachidicoccus_sp._BS20	4.174	0	2.629	4.795	0	13.16	0	0	0	0
Arcanobacterium_canis	0	0	0	0	5.562	3.038	0	0	0	0
Arcanobacterium_haemolyticum	0	0	0	0	0	0	36.015	0	0	1.562
Arcanobacterium_phocae	34.211	4.254	7.82	0	0	0.514	0	0	0	0
Archaeoglobus_veneficus	7.901	2.836	0	0	0	0	0	0	0	0
Archangium_gephyra	271.167	14.737	1.15	0	1.121	0	64.794	2.791	13.836	5.292
Archangium_sp._Cb_G35	0	0	0	0	0	0	180.249	3.724	30.152	17.777
Archangium_violaceum	0	0	0	15.242	206.985	20.105	15.72	2.194	5.103	0.493
Arcobacter_cryaerophilus	0	0	0	0	0	0	0	0	0	0
Arcobacter_molluscorum	0	14.99	0	0	0	0	0	0	0	0
Arcobacter_sp.	2.735	8.913	2.15	0	0	5.01	0	0	0	0
Arcobacter_sp._LPB0137	0	0	0	23.706	3.353	19.413	0	0	0	0
Arcobacter_thereius	0	0	0	11.264	4.716	0.851	0	0	0	0
Arcticibacter_eurypsychrophilus	40.788	56.01	4.492	21.143	0	1.664	3.754	0.193	0.169	41.853
Arcticibacter_svalbardensis	8.405	3.089	6.656	0	0	0	0	1.799	2.953	0
Arenibacter_algicola	98.214	15.041	0.781	0	0	0	0	10.651	11.869	0
Arenibacter_certesii	44.875	37.222	1.52	0	0	0	0	0	0	5.159
Arenibacter_latericius	0	0	0	0	0	0	10.948	0	0	0
Arenibacter_palladensis	0	0	0	0	0	0	0	40.336	14.569	0
Arenibacter_sp._AK53	280.766	76.47	26.677	0	0	0.243	0	0	0	0
Arenibacter_troitsensis	103.74	154.256	7.368	0	0	0	0	14.62	4.997	0
Arenimonas_composti	513.592	23.65	1.137	0	0	0	0	0	0	0
Arenimonas_donghaensis	7.426	0	0.918	28.769	1.649	1.196	0	0	0	0
Arenimonas_malthae	0	0	0	0.475	9.596	0.869	0	0	0	0
Arenimonas_oryziterrae	553.228	173.449	33.566	0	0	0	0	0.353	2.382	0
Arenitalea_lutea	0	0	0	0	14.389	13.618	0	0	0	0
Arhodomonas_aquaeolei	0	0	0	0	0	0	0	6.104	14.11	0
Armatimonadetes_bacterium_55-13	923.731	144.33	43.289	1.488	0	0.262	0	0	0	0
Armatimonadetes_bacterium_CG2_30_59_28	345.26	59.099	42.263	14.447	79.683	133.264	0	0	0	0
Armatimonadetes_bacterium_CG2_30_66_41	3018.18	520.602	229.878	214.467	63.909	74.97	3.312	0	0	0
Armatimonadetes_bacterium_CP1_7O	0	0	0	0	0	3.664	0	0	0	0
Armatimonadetes_bacterium_CSP1-3	328.405	111.058	31.156	22.786	18.039	2.766	0	0	0	0
Armatimonadetes_bacterium_Cent15-Ar3	4.203	1.519	1.027	101.53	8.563	1.486	0	0	0	0
Armatimonadetes_bacterium_GBS	270.634	13.471	1.767	0	9.772	0	0	0	0	0
Armatimonadetes_bacterium_GXS	63.931	0	0	0	0	0	0	0	0	0
Armatimonadetes_bacterium_JP3_11	0	0	0	12.721	3.825	0	0	0	0	0
Armatimonadetes_bacterium_OLB18	27.792	1.013	0	0	0	0	0	0	0	0
Armatimonadetes_bacterium_RBG_16_58_9	0	0	0	50.615	2.539	5.486	2.175	0	0	1.274
Armatimonadetes_bacterium_RBG_19FT_COMBO_69_19	0	0	0	0	0	0	0	0	0	0
Armatimonadetes_bacterium_Uphvl-Ar1	0	0	0	0	5.353	2.935	0	0	0	0
Armatimonadetes_bacterium_Uphvl-Ar2	0	0	0	0	0	0	66.163	1.622	30.822	1.541
Aromatoleum_aromaticum	2.216	0	2.903	1.302	0.736	1.225	3.474	0.37	5.046	7.995
Arsenicibacter_rosenii	0	0	0	0	0.462	3.505	0	0	0	0
Arsenophonus_sp._ENCA	0	0	0	0	0	0	0	1.833	3.869	0
Arsukibacterium_ikkense	0	0	0	0	0	0	0	3.64	25.761	0
Arsukibacterium_sp._MJ3	0	0	0	0	0	0	0	0.168	7.408	0.774
Arthrobacter_agilis	33.592	18.332	5.834	0	0	0	0	0	0	0
Arthrobacter_crystallopoietes	0	1.772	7.285	7.761	17.818	1.636	43.98	16.503	5.222	0.866
Arthrobacter_luteolus	0	0	0	0	0	10.59	0	0	0	0
Arthrobacter_sp._135MFCol5.1	4.678	0	21.282	0	0	0	0	0	0	0
Arthrobacter_sp._EpRS66	53.669	86.699	3.218	0	0	0	0	0	0	0
Arthrobacter_sp._Hiyo8	0	0	0	0	0	0	0	12.35	0.951	0
Arthrobacter_sp._L77	0	0	0	0	0	0	0	0	0	0
Arthrobacter_sp._W1	2.591	8.204	33.018	0	0	0	0	0	0	0
Arthrobacter_sp._ok362	556.38	157.244	4.629	0	0	0	0	0	0	0
Arthrospira_maxima	0	0	0	0	446.704	0	0	0	0	0
Arthrospira_platensis	0	0	0.671	0	15.884	4.402	0	0	0	0
Arthrospira_sp._PCC_8005	0	0	11.463	0	0	0	0	0	0	0
Asaccharospora_irregularis	8.967	0	10.422	118.838	12.158	3.496	6.547	1.53	0	14.096
Asinibacterium_sp._OR43	0	0	0	0	0	0	0	11.627	0.571	0
Asticcacaulis_sp._AC402	12.392	5.267	0	0	0	0	0	0	0	0
Atopobacter_phocae	22.812	13.218	10.367	27.405	1.77	1.925	0	0	0	0
Atopobium_deltae	0	11.091	0	0	0	0	0	11.795	2.34	0
Atopobium_fossor	4.246	26.891	0	0	0	0	0	0	4.997	0
Atopobium_minutum	2.547	2.735	6.971	0	0	0	0	0	0	0
Atopobium_parvulum	4.865	40.919	0.863	0	0	0	0	5.17	8.098	0
Atopobium_rimae	125.789	30.284	45.193	0.196	36.989	12.88	0	0	0	24.047
Atopobium_sp._BS2	0	12.762	11.339	0	0	0	0	10.82	1.107	0
Atopobium_sp._HMSC064B08	54.662	5.469	10.942	0	3.605	3.944	0	0	0	0
Atopobium_sp._ICM42b	0	18.586	0	0	0	0	0	0	4.602	7.847
Atopobium_sp._oral_taxon_199	60.433	31.145	16.078	12.969	8.234	61.968	0	23.884	11.235	1.316
Atopobium_sp._oral_taxon_810	26.223	48.009	0	0	0	0	0	0	0	0
Atopobium_vaginae	55.123	57.479	2.177	0	0	0	0	3.338	3.27	0
Atopococcus_tabaci	9.211	0	0	0	7.189	15.665	0	0	0	0
Atribacteria_bacterium_JGI_0000014-F07	0	0	0	8.308	99.183	5.328	0	0	0	0
Aurantimicrobium_minutum	0	0	0	0.692	0	16.16	0	0	0	0
Aurantimonas_coralicida	375.137	18.332	2.575	0	0	0	0	0	0	0
Aurantimonas_manganoxydans	0	0	0	31.487	0	0	0	0	0	5.116
Aurantimonas_sp._22II-16-19i	1.022	0	4.41	0	0	0	0	0	0	0
Aurantimonas_sp._USBA_369	0	0	9.682	0	0	0	0	0	0	0
Auraticoccus_monumenti	17.602	0	0	0	0	0	0	0	0	0
Aureimonas_sp._AU4	0	0	0	36.055	4.518	4.916	0	0	0	0
Aureimonas_ureilytica	290.928	78.141	22.719	5.591	0.901	4.907	0	0	0	0
Aureispira_sp._CCB-QB1	0	0	0	1.157	0	0	0	0.563	6.625	0
Avibacterium_paragallinarum	0	0	0	0	1.462	0	0	15.528	53.601	0
Azoarcus_sp._CIB	0	0	0	0	15.873	7.281	0	2.892	19.946	0
Azoarcus_sp._PA01	0	0	0	72.409	5.947	1.355	0	0	0	0
Azohydromonas_lata	0	0	0	0	0	0	0	0	0	0
Azonexus_hydrophilus	269.713	90.548	24.733	1.757	0	0	0	0	0	0
Azorhizobium_doebereinerae	0	0	1.739	0	0	0	0	0	0	0
Azospirillum_brasilense	0	0	0	41.015	4.562	0	0	0	0	0
Azospirillum_halopraeferens	721.821	457.855	43.358	16.813	1.726	0	0	0	0	0
Azospirillum_sp._47_25	25.359	0	141.837	0.641	0	37.227	17.116	0.345	83.654	16.066
Azospirillum_sp._51_20	0.691	0	20.022	44.745	8.574	84.727	8.667	9.298	1107.35	0.232
Azospirillum_sp._B2	228.666	7.141	0.876	0	0	0	0	0	0	0
Azospirillum_sp._CAG:239	51.021	0	238.795	53.538	57.204	234.57	118.381	3.614	647.166	8.811
Azospirillum_sp._CAG:260	103.668	0	27.815	13.351	0.813	26.75	429.292	4.271	581.304	0
Azospirillum_thiophilum	52.259	0	25.623	51.617	1.352	0.972	0	0	0	0
Azotobacter_beijerinckii	0	0	0	54.635	4.166	2.281	0	5.994	7.478	0
Azotobacter_chroococcum	645.628	5.064	3.684	2.542	0	2.084	0	0	0	0
Azovibrio_restrictus	4.922	0	0	0	0	0	0	0	0	0
Bacillaceae_bacterium_G1	296.497	106.5	66.515	118.281	8.783	1.832	0	0	0	0
Bacillus_acidiproducens	0	0	0	0	0	0	0	0	0	0
Bacillus_aidingensis	3.353	16.56	0	0	0	0	0	0	0	0
Bacillus_akibai	0	0	0	31.983	0	2.813	0	0	0	0
Bacillus_alcalophilus	2.677	0	0	0	0	0	0	0	0	0
Bacillus_alkalitelluris	1.252	2.684	7.381	2.087	11.113	6.842	0	0	0	0
Bacillus_alveayuensis	38.615	19.649	68.666	0	0	0	0	0	0	0
Bacillus_amyloliquefaciens	0.82	0	0	9.393	1.319	2.897	0.196	0	0.62	0
Bacillus_andreraoultii	0	0	0	0	0	3.898	0	0	0	0
Bacillus_aquimaris	10.406	220.496	2.985	0	0	0	1.067	0	0	13.308
Bacillus_aryabhattai	0	5.216	0	6.066	125.268	27.807	7.523	0	18.614	0
Bacillus_atrophaeus	0.763	0	19.885	4.216	0	0	0	0	0	0
Bacillus_aurantiacus	2.087	0	0	0	0	0	0	0	0	0
Bacillus_australimaris	0	0	0	35.827	8.992	19.058	0	0	0	0
Bacillus_azotoformans	83.504	0	0.74	30.268	8.783	28.769	0	0	0	0
Bacillus_badius	36.47	0	6.176	0	0	0	0	0	0	0
Bacillus_bataviensis	0	2.279	21.473	0	4.782	8.347	0	0	0	0
Bacillus_bingmayongensis	2.231	0	0	52.072	0	0	0	0.992	0	0
Bacillus_bogoriensis	14.81	0	0	0	0	0	0	0	0	0
Bacillus_campisalis	0	0	0	46.523	1.649	0.598	0	0.412	0.691	3.272
Bacillus_caseinilyticus	59.613	8.609	118.158	0	0	0	0	0	0	0
Bacillus_cereus	53.798	43.807	68.008	235.435	48.389	27.582	52.148	29.239	13.405	49.003
Bacillus_cihuensis	5.469	0	0	0	0	0	0	0	0	0
Bacillus_circulans	4.102	10.23	5.504	0	0	0	14.821	0	2.206	0.493
Bacillus_clausii	14.839	0	1	162.51	486.639	315.991	1.544	0	0	0.654
Bacillus_coagulans	0	0	0	2.315	23.864	3.178	0.302	31.593	1.149	5.715
Bacillus_coahuilensis	0	0	5.026	0	1.187	0	0	0	0	0
Bacillus_cohnii	16.436	4.963	0	40.075	0	4.169	41.489	0.958	0	0
Bacillus_dielmoensis	0	0	0	1.064	21.699	0.869	0	4.733	2.354	0
Bacillus_drentensis	0	0	0	0	0	0	0	15.612	4.588	0
Bacillus_enclensis	0	0	4.3	0	0	0	0	0	0	0
Bacillus_fastidiosus	0	0	0	0	0	0	0	0	0	0
Bacillus_firmus	0	0	0	100.672	2.968	6.43	1.333	0	0	0.577
Bacillus_flexus	8.42	4.457	0.808	0	0	0	0	0	0	0
Bacillus_fordii	0	0	0	0	0	0	9.544	0	0	0
Bacillus_fumarioli	5.743	3.14	4.56	0	0	0	0	0	0	0
Bacillus_gaemokensis	0	0	6.642	0	0	0	0	0	0	0
Bacillus_galactosidilyticus	0	0	0	0	0	0	0	0	0	0
Bacillus_ginsengihumi	0	0	0	21.401	25.513	2.916	6.793	0	0	0
Bacillus_gottheilii	0.95	0	0	0	0	0	0	0	0	0
Bacillus_halmapalus	0	0	0	0	0	0	0	0	0	0
Bacillus_halotolerans	0	0	0	0	0	0	2782.43	49.122	458.263	145.08
Bacillus_hemicellulosilyticus	0	0	11.257	0	0	0	0	0	0	0
Bacillus_hisashii	0	0	0	0	6.387	3.496	0	0	0	0
Bacillus_horikoshii	7.901	0	90.03	2.284	0	0.168	0	0	0	7.129
Bacillus_horneckiae	0	0	0	19.81	9.937	0.897	0	1.58	7.231	0
Bacillus_humi	4.893	2.026	23.843	2.273	422.466	100.654	0	0	0	0
Bacillus_kochii	0	0	0	0	0	0	16.4	0	0	106.423
Bacillus_koreensis	12.78	0	0.712	43.185	6.914	4.206	10.66	0	0	73.079
Bacillus_korlensis	0	0	0	0	0	0	0	0.799	0	6.073
Bacillus_krulwichiae	221.499	14.382	1.684	0	0	0	0	0	0	0
Bacillus_kwashiorkori	0	0	0	22.765	16.554	5.215	22.941	0	7.612	1.612
Bacillus_lehensis	0	0	0	0	9.64	9.375	0	0	0	0
Bacillus_lentus	12.622	10.28	53.93	2.253	4.474	0.365	0.098	0	0	0
Bacillus_licheniformis	0	0	0	0	0	0	15.06	0	0	132.856
Bacillus_ligniniphilus	0	0	0	0	0	0	0	0	0	0
Bacillus_litoralis	1.54	2.026	21.419	36.592	0.22	2.131	6.007	0	0	0
Bacillus_lonarensis	0	0	0	46.843	12.509	19.17	0	0	0	0
Bacillus_luciferensis	0	0	0	0	0	0	54.766	0	0	17.327
Bacillus_manliponensis	0	0	0	0	0	0	8.421	28.693	10.396	0
Bacillus_mannanilyticus	0	8.356	0	0	21.677	7.524	80.037	0	0	62.452
Bacillus_marinisedimentorum	0	0	0	0	0	0	0	0	0	0
Bacillus_marisflavi	36.298	0.456	70.556	0	0	0	0	0	0	0
Bacillus_marmarensis	3.382	0	0.808	22.869	0	0	0	0	0	0
Bacillus_massilioanorexius	10.938	19.244	0	0	0	0	0	0	0	0
Bacillus_massiliogorillae	33.75	91.662	56.683	61.476	45.915	3.571	0	0.345	0	7.024
Bacillus_massilionigeriensis	0	0	0	15.263	0	4.169	0	0	0	0
Bacillus_massiliosenegalensis	0	0	0	18.022	16.466	11.113	2.54	1.278	2.093	0.704
Bacillus_megaterium	0	0	0	80.625	323.008	330.581	35.201	0	0.951	0.738
Bacillus_mesonae	540.218	28.41	1.096	0	0	0	0	0	0	0
Bacillus_methanolicus	102.459	40.767	558.829	2.139	0	0	0	0	0	0
Bacillus_mojavensis	25.158	29.929	1.219	0	0	0	0	0	0	0
Bacillus_muralis	29.691	0	0	0	0	0	0	0	0	0
Bacillus_mycoides	0	0	0	3.255	16.313	26.395	24.302	0	2.206	3.66
Bacillus_nakamurai	0	0	0	0	19.423	3.851	0	0	0	0
Bacillus_nealsonii	0	0	5.957	0	0	0	0	0	0	0
Bacillus_niacini	0	0	0	0	1.132	6.178	8.295	16.528	19.276	0
Bacillus_niameyensis	48.603	43.4	99.041	12.597	85.476	22.422	0	0	0	0.19
Bacillus_oceanisediminis	2.173	0	11.668	0	0	0	0	0	0	0
Bacillus_okhensis	0	0	0	0	6.167	0	15.137	0	0	202.746
Bacillus_okuhidensis	40.385	0	0	0	0	0	0	0	0	0
Bacillus_oleivorans	0	0	0	0	0	0.944	30.765	0	0	117.711
Bacillus_onubensis	0	0	0	0	0	0	4.26	0	0	0
Bacillus_oryziterrae	0	0	0	0	0	0	0	0	0	0
Bacillus_panaciterrae	0	0	0	6.448	10.003	2.393	0	0	0	0
Bacillus_patagoniensis	0	0	0	0	0	0	0	0	0	0
Bacillus_persicus	3.267	0	8.039	10.727	0	0	0.568	0	0	9.48
Bacillus_pseudalcaliphilus	0	0	0	0	0	10.244	0	0	0	0
Bacillus_pseudomycoides	49.898	31.753	7.765	40.726	7.321	13.599	0	0	0	0
Bacillus_psychrosaccharolyticus	0	0	0	2.025	6.002	2.224	0	0	0	0
Bacillus_pumilus	3.44	0.76	156.326	0	0	0	3.158	0	0	22.738
Bacillus_rubiinfantis	543.154	288.66	30.854	10.954	0.594	4.141	10.794	18.983	10.459	0.472
Bacillus_salsus	0	0	0	0	0	0	0	0	0	0
Bacillus_selenatarsenatis	0	0	0	0	0	0	0	1.631	3.397	11.021
Bacillus_siamensis	0	0	0	32.882	0	0	0	0	0	0
Bacillus_simplex	0	0	0	5.343	20.336	14.263	0	0	0	0
Bacillus_sinesaloumensis	0	0	0.726	0	31.581	106.561	0	0	0	0
Bacillus_soli	0	0	0	8.68	6.749	21.647	1.628	0	0.211	0.873
Bacillus_solimangrovi	6.088	0	11.148	0	0	0	0	23.674	1.424	9.55
Bacillus_sonorensis	0	0	0	0	0	0	0	7.718	8.817	0
Bacillus_sp._100374	0	0	0	0	0	0	0	0	0	19.1
Bacillus_sp._171095_106	1.727	0	30.978	0	0	0	0	0	0	0
Bacillus_sp._1NLA3E	55.958	74.039	10.627	0	0	0	0	0	0	30.93
Bacillus_sp._278922_107	0	0	0	2.222	3.748	13.702	0	0	0	0
Bacillus_sp._45385	0	0	0	2.077	9.376	4.449	0	0	0	0
Bacillus_sp._72	0	0	0	0	0	0	0	6.465	0	0
Bacillus_sp._7504-2	0.82	0	4.944	32.717	0	0	0	0	0	0
Bacillus_sp._7586-K	11.183	0	2.219	17.102	15.257	4.131	0	2.161	4.666	10.542
Bacillus_sp._7884-1	0	0	0	0	0	0	42.52	0	0	0
Bacillus_sp._7894-2	1.281	0	0	10.82	0	5.337	8.604	0	0	0
Bacillus_sp._AFS001701	0	0	0	0	0	0	0	0	0	0
Bacillus_sp._AFS002410	12.781	44.464	23.089	0	0	0	0	0	0	0
Bacillus_sp._AFS006103	4.49	0	20.994	0	0	0	0	0	0	0
Bacillus_sp._AFS015802	0	0	0	0	21.754	1.523	0	0	0	0
Bacillus_sp._AFS017274	132.424	0	18.365	0	0	0	0	0	0	0
Bacillus_sp._AFS017336	12.291	0	0	0	0	0	0	0	0	0
Bacillus_sp._AFS031507	0	0	0	0	0	0	0	0	0	0
Bacillus_sp._AFS040349	0	0	0	0	0	0.393	0	0	0	5.539
Bacillus_sp._AFS041924	0.489	0	0	0	0	0	0	6.398	5.237	1.408
Bacillus_sp._AFS055030	0	0	0	0	0	0	0	0	0.881	4.736
Bacillus_sp._AFS073361	3.152	5.874	7.628	0	0	0	5.607	18.579	10.572	0
Bacillus_sp._AFS076308	16.753	3.798	0	0	0	0	0	0	0	0
Bacillus_sp._AFS094228	0	0	0	7.347	22.611	4.542	0	0	0	0
Bacillus_sp._B14905	0	0	0	16.803	4.98	4.356	0	0	0	0
Bacillus_sp._BO	0	0	0	0	22.018	0	0	0	0	0
Bacillus_sp._CAG:988	3.872	0	34.059	21.257	121.772	92.457	6.042	0	4.039	0
Bacillus_sp._CCTCCAB-2014251	7.887	9.065	0	0	0	0	0	0	0	0
Bacillus_sp._CHD6a	0.432	0	20.789	0	0	0	19.053	3.842	1.05	302.448
Bacillus_sp._EAC	0	0	0	0	0	0	0	4.061	6.625	8.157
Bacillus_sp._EB01	68.177	0	0.301	0	6.76	0	0.211	0	0	0
Bacillus_sp._FJAT-14578	35.103	2.431	0	0.672	12.245	2.477	0	7.97	0	0.992
Bacillus_sp._FJAT-18017	17.832	0	0	0	0	0	0	0	0	0
Bacillus_sp._FJAT-18019	1.036	0	12.791	0	0	0	0	0	0	2.182
Bacillus_sp._FJAT-25496	0	0	0	0	0	0	0	4.111	0	0
Bacillus_sp._FJAT-25509	0	0	0	0	0	0	0	0	0	0
Bacillus_sp._FJAT-26390	2.807	24.511	9.984	0.878	15.774	1.075	22.464	0	0	0
Bacillus_sp._FJAT-27225	13.946	1.063	0	12.959	9.959	52.958	0	0	0	0
Bacillus_sp._FJAT-27231	0	0	0	16.958	0	0	0	0	0	0
Bacillus_sp._FJAT-27245	0	0	0	0	4.485	7.814	0	0	0	0
Bacillus_sp._FJAT-27251	0	0	0	3.162	8.024	0.972	0	0	0	0
Bacillus_sp._FJAT-27264	31.419	1.874	1.356	3.162	7.903	31.433	0	0	0	0
Bacillus_sp._FJAT-27445	4.678	0	0	0	0	0	0	0	0	0
Bacillus_sp._FJAT-27916	38.572	7.85	6.423	2.098	69.834	18.702	39.418	0	4.299	3.66
Bacillus_sp._FJAT-27986	2.346	0	26.664	13	113.374	21.656	0.702	0	0	0
Bacillus_sp._FJAT-28004	52.459	87.611	257.612	145.914	29.646	31.939	10.414	0	0	1.126
Bacillus_sp._FJAT-29814	0	0	0	14.984	0	0	0.653	0	0	0
Bacillus_sp._FJAT-29937	0	0	0	6.944	0	0	0	0	0	0
Bacillus_sp._FJAT-44876	0	0	0	0	0	0	0	0	0	0
Bacillus_sp._FJAT-44921	0	0	0	0.878	0.989	1.075	0	0	0	0
Bacillus_sp._FJAT-45066	0	0	0	23.768	0	0	0	0	0	0
Bacillus_sp._G3(2015)	0	0	0	51.969	0	0	0	0	0	0
Bacillus_sp._J13	0	0	0	32.014	0	15.123	0	0	0	0
Bacillus_sp._LF1	0	0	8.244	8.019	73.318	31.47	0.14	0	0	0
Bacillus_sp._MRMR6	0	0	0	2.325	0	0	0	5.565	4.074	0
Bacillus_sp._MSP5.4	0	0	0	0	1.935	0	0	0	0	0
Bacillus_sp._MUM_116	0	0	0	0	0	0	0.786	89.096	3.757	0
Bacillus_sp._MUM_13	0	0.962	0	0	8.145	0	0	0.084	0	343.344
Bacillus_sp._Marseille-P3800	0	0	0	0	0	0	0	0	0	0
Bacillus_sp._NH24A2	0	0	0	4.96	16.741	0	0	0	0	0
Bacillus_sp._NRRL_B-14911	0	0	23.76	0	0	0	1.586	0	0	20.099
Bacillus_sp._NSP9.1	40.471	20.003	0	0	0	0	7.586	0	0	0
Bacillus_sp._OK048	0	0	0	0	2.133	5.823	0	0	0	0
Bacillus_sp._OV166	0	0	0	31.57	7.497	0	0	0	0	0
Bacillus_sp._OV322	0	0	0	33.637	0	0	0	0	0	0
Bacillus_sp._OxB-1	0	0	8.792	0.548	0	0.673	2.954	0	11.559	0
Bacillus_sp._REN51N	1.583	0	2.547	39.217	1.704	0	0	0	0	0
Bacillus_sp._RU2C	0	13.42	15.667	0	0	0	0	0	0	0
Bacillus_sp._SA1-12	18.279	25.22	53.232	26.062	70.482	55.481	0.533	0	1.156	18.74
Bacillus_sp._SA5d-4	0	0	0	0	7.816	13.431	0	0	0	0
Bacillus_sp._SG-1	0	0	0	0	0	0	12.92	0	0	58.757
Bacillus_sp._TS-2	0	0	0	26.258	71.802	80.447	0.309	0	0	0.457
Bacillus_sp._UNC41MFS5	0	0	0	58.376	13.663	0	0	0	11.235	0
Bacillus_sp._UNC438CL73TsuS30	13.255	9.875	4.15	0	0	0	0	0	0	0
Bacillus_sp._VT-16-64	0	0	0	0.858	0.967	3.159	0	0	0	0
Bacillus_sp._es.034	0	0	0	1.612	0	13.88	0	0	0	0
Bacillus_sp._es.036	0	0	0	0	0	0	30.941	0	0	0
Bacillus_sporothermodurans	0	0	0	0	0	0	13.881	0	0	0
Bacillus_subterraneus	0	0	0	0	0	0	0	8.911	6.717	0
Bacillus_subtilis	0	0	0	0	0	0	3.902	0	0	3.751
Bacillus_tequilensis	0	0	0	7.595	15.961	4.972	0	0	0	0
Bacillus_testis	123.012	0	3.876	0	20.754	8.066	0	0	0	0
Bacillus_thermoamylovorans	0	0	3.835	0	3.452	2.019	0	0	0	0
Bacillus_thermozeamaize	376.289	82.243	27.006	10.53	6.452	8.776	0	0.815	0	0
Bacillus_thuringiensis	26.295	0	24.035	49.189	17.379	10.337	21.411	31.644	7.668	8.952
Bacillus_timonensis	1.267	0	17.831	20.916	0	0	0	0	0	0
Bacillus_toyonensis	239.733	156.231	20.118	23.375	7.805	0	0	66.053	3.059	23.815
Bacillus_trypoxylicola	0	0	0	28.48	0	0	0	0	0	0
Bacillus_tuaregi	9.801	6.128	0	0	0	0	0	77.915	0	0
Bacillus_velezensis	0	0	0.301	55.544	0	0	0	0	0	0
Bacillus_vietnamensis	0	0	0	0	0	0	0	13.224	0	0
Bacillus_wakoensis	0	0	0	0	8.222	2.271	0	0	0	0
Bacillus_wiedmannii	13.399	0	0	34.835	12.608	18.899	0	0	0	0
Bacillus_wudalianchiensis	1.511	4.811	0	11.357	0	0	0	0	0	0
Bacillus_xerothermodurans	15.414	39.703	92.371	23.809	5.661	13.842	0	0	0	0
Bacteriodetes_bacterium_13_1_20CM_4_60_6	0	0	0	0	0	0	57.433	0	0	0
Bacteriovorax_sp._Seq25_V	0	0	0	0	0	0	0	0	7.33	2.815
Bacteroidales_bacterium	514.413	83.103	8.245	183.561	1023.53	249.985	15.481	130.972	95.988	47.933
Bacteroidales_bacterium_36-12	396.869	274.176	128.867	1777.07	14132.3	2719.58	404.62	650.367	950.73	26.989
Bacteroidales_bacterium_43_36	6748.64	14915.6	19266.7	2545.9	232.199	2085.32	174.748	66.819	32.266	120.385
Bacteroidales_bacterium_43_8	170.203	16.712	78.937	129.028	9.069	23.338	1.249	20.109	19.002	103.479
Bacteroidales_bacterium_45-6	241.433	209.761	224.607	47.711	83.969	41.237	60.364	575.948	151.5	122.849
Bacteroidales_bacterium_52_46	18865	12676.4	36637.4	1941.31	438.389	556.077	92.822	304.211	207.743	594.532
Bacteroidales_bacterium_55_9	508.883	370.345	145.712	72.656	91.742	121.187	324.926	31.122	28.842	93.995
Bacteroidales_bacterium_6E	540.391	575.953	75.034	9.962	14.324	24.264	21.068	1988.34	315.186	0
Bacteroidales_bacterium_Barb4	9.326	40.514	0	1.871	59.106	17.73	40.338	32.854	68.473	59.587
Bacteroidales_bacterium_Barb6	36.758	68.417	2.451	11.874	24.799	52.406	4.407	1.286	3.313	5.736
Bacteroidales_bacterium_Barb6XT	0.921	0	0	132.531	59.875	18.562	0	46.238	20.996	19.726
Bacteroidales_bacterium_Barb7	47.064	32.917	59.107	11.636	0.879	0	11.334	8.34	18.275	51.184
Bacteroidales_bacterium_CF	29.302	20.105	175.335	71.966	1060.48	643.383	104.732	1.127	0.437	166.031
Bacteroidales_bacterium_KA00251	8.147	5.165	28.471	0	0	0	0	449.333	185.056	0
Bacteroidales_bacterium_KA00344	641.74	403.415	1960.18	242.399	46.619	4.962	892.393	1125.91	750.157	932.014
Bacteroidales_bacterium_KHT7	1163.09	2020.57	187.428	508.556	323.436	144.069	435.856	3694.35	1687.5	303.235
Bacteroidales_bacterium_WCE2004	2794.68	5295.65	9110.28	108.69	1581.07	3808.7	509.18	749.705	403.531	367.704
Bacteroidales_bacterium_WCE2008	1560.36	1578.21	3126.04	169.253	4161.06	1454.25	576.061	142.406	373.044	468.792
Bacteroides_acidifaciens	86.872	39.906	79.978	8.143	34.196	24.161	17.945	92.324	58.845	73.811
Bacteroides_barnesiae	387.327	209.152	352.285	295.569	297.593	129.423	145.099	384.626	109.134	296.866
Bacteroides_bouchesdurhonensis	53.943	71.81	104.464	140.488	357.809	95.979	43.882	135.064	589.134	115.333
Bacteroides_caccae	156.042	34.538	38.167	68.658	64.25	56.752	132.72	427.221	134.81	268.457
Bacteroides_caccae_CAG:21	750.633	65.075	59.846	6.469	52.389	39.667	4.253	0	11.277	41.401
Bacteroides_caecimuris	334.968	244.854	180.977	266.489	840.173	226.919	58.409	31.719	204.404	23.935
Bacteroides_cellulosilyticus	648.345	245.665	332.015	152.487	80.716	54.191	65.059	319.933	241.922	401.038
Bacteroides_cellulosilyticus_CAG:158	131.776	16.864	12.134	22.259	5.221	10.057	50.746	62.648	58.893	78.421
Bacteroides_clarus	1064.55	323.349	617.265	249.987	87.213	22.216	12.072	105.783	151.548	127.788
Bacteroides_clarus_CAG:160	360.485	37.424	0.931	156.154	3.869	5.759	2.393	31.753	13.546	0.148
Bacteroides_congonensis	364.991	47.35	97.931	104.373	2621.16	2770.02	29.867	10.744	11.291	112.339
Bacteroides_coprocola	232.537	20.915	147.109	267.181	138.602	378.848	94.97	83.917	146.292	288.434
Bacteroides_coprocola_CAG:162	127.788	18.028	178.566	151.329	78.573	131.132	132.501	245.34	188.396	18.742
Bacteroides_coprophilus	1175.14	229.003	371.922	363.244	478.921	79.473	122.797	275.865	193.642	90.285
Bacteroides_coprosuis	10.909	18.13	42.331	37.915	208.513	80.67	26.569	0	6.809	46.038
Bacteroides_dorei	1030.84	984.633	348.381	202.014	226.133	154.247	757.982	1067.41	299.698	508.175
Bacteroides_dorei_CAG:222	30.512	27.549	178.621	4.909	0	0	30.491	0	39.78	1.225
Bacteroides_eggerthii	76.87	10.787	146.343	241.266	484.981	214.234	88.445	131.476	94.051	43.782
Bacteroides_eggerthii_CAG:109	126.624	8.407	56.299	13.217	32.427	16.151	13.039	258.714	111.897	0
Bacteroides_faecichinchillae	573.926	109.995	190.33	151.339	761.369	24.722	61.89	79.504	68.063	199.059
Bacteroides_faecis	26.525	14.079	138.947	7.224	3.101	3.523	213.407	132.896	420.867	1467.62
Bacteroides_faecis_CAG:32	3.886	1.823	56.779	0	1.572	13.104	5.824	7.037	9.571	10.669
Bacteroides_finegoldii	780.7	181.805	309.748	408.475	153.386	98.121	65.377	171.115	191.151	387.978
Bacteroides_fluxus	697.311	434.002	243.687	386.092	2153.72	126.339	195.598	206.677	185.19	145.165
Bacteroides_fragilis	2502.26	662.905	1091.89	1746.4	1127.78	797.395	371.929	686.718	490.282	1225.41
Bacteroides_fragilis_CAG:47	0.878	0	0	0	0	0	27.46	0	0	0
Bacteroides_fragilis_CAG:558	15.328	2.33	23.72	0	0	0	0	0	0.811	19.381
Bacteroides_gallinarum	202.772	127.417	393.519	162.126	473.405	256.76	585.203	199.128	115.719	191.206
Bacteroides_graminisolvens	32.555	40.109	297.013	160.421	324.064	165.015	88.738	664.961	390.269	66.472
Bacteroides_helcogenes	1007.91	1019.12	524.454	167.233	119.717	80.025	317.858	434.2	292.574	69.602
Bacteroides_ihuae	239.142	74.292	54.149	259.648	254.734	46.378	47.596	1574.25	336.801	25.653
Bacteroides_intestinalis	175.602	41.07	89.523	264.557	120.047	68.062	59.994	194.544	179.856	27.616
Bacteroides_intestinalis_CAG:315	115.239	35.298	85.196	45.675	161.663	58.809	90.556	201.244	152.493	139.471
Bacteroides_intestinalis_CAG:564	56.231	51.149	75.253	2.852	7.618	8.842	29.305	34.796	32.513	56.604
Bacteroides_luti	93.191	79.661	155.109	476.576	1472.5	306.467	173.96	158.428	105.913	124.241
Bacteroides_massiliensis	781.562	187.678	2308.17	325.37	481.121	83.941	222.459	300.323	258.524	202.684
Bacteroides_mediterraneensis	763.89	577.522	116.791	157.888	209.337	69.129	195.28	223.069	277.683	122.567
Bacteroides_neonati	449.013	49.224	1.438	126.754	295.275	123.676	40.547	22.792	36.439	30.867
Bacteroides_nordii	117.844	106.905	260.543	284.964	1084.57	148.686	257.086	34.535	28.016	104.762
Bacteroides_oleiciplenus	1246.25	295.396	1087.11	301.955	522.608	208.28	63.805	865.838	250.949	182.668
Bacteroides_ovatus	651.787	1110.48	275.977	519.379	448.803	206.43	234.159	138.513	180.42	950.97
Bacteroides_ovatus_CAG:22	4.318	0	0	20.017	3.111	6.786	3.74	2.959	14.526	0.443
Bacteroides_paurosaccharolyticus	423.613	690.656	535.726	397.23	628.416	509.842	117.785	251.553	210.366	319.492
Bacteroides_pectinophilus_CAG:437	125.228	24.41	24.898	146.182	74.309	34.565	32.456	9.391	353.47	4.518
Bacteroides_plebeius	271.324	143.823	263.68	374.87	1012.04	361.743	215.816	963.575	687.264	169.217
Bacteroides_plebeius_CAG:211	291.591	338.644	158.819	84.117	135.798	86.643	47.012	49.383	44.799	77.519
Bacteroides_propionicifaciens	120.852	36.766	34.73	2.408	21.161	12.553	0	0	15.09	39.636
Bacteroides_pyogenes	1763.24	356.115	1067.17	600.217	459.807	253.069	72.345	468.223	182.103	193.498
Bacteroides_reticulotermitis	232.595	69.228	77.239	19.283	120.872	40.967	36.175	100.043	72.73	140.004
Bacteroides_salanitronis	565.634	212.394	247.916	321.361	231.246	183.969	182.01	561.952	331.207	114.763
Bacteroides_salyersiae	328.838	223.482	1016.55	245.323	610.6	171.658	87.28	233.486	123.174	137.81
Bacteroides_sartorii	223.027	112.274	973.564	101.972	89.982	26.338	476.098	452.108	205.353	466.594
Bacteroides_sp._14(A)	124.234	23.346	114.449	78.9	177.471	332.441	47.215	32.183	36.03	309.065
Bacteroides_sp._1_1_14	309.393	234.27	84.605	59.976	54.785	6.496	72.773	12.761	33.57	65.725
Bacteroides_sp._1_1_30	0	0	13.503	75.882	7.881	9.636	13.551	57.394	35.944	30.416
Bacteroides_sp._2_1_22	0	0	0	0	0	0	11.263	14.527	22.449	7.045
Bacteroides_sp._2_1_33B	414.918	73.076	159.846	1.354	109.934	66.66	97.336	17.89	2.664	7.748
Bacteroides_sp._2_2_4	396.885	17.623	69.61	133.161	54.312	71.006	64.935	25.078	102.423	121.801
Bacteroides_sp._3_1_13	238.884	31.753	7.888	0	2.154	0	3.067	43.429	48.971	111.399
Bacteroides_sp._3_1_19	42.083	0	111.339	21.308	0	7.795	68.351	0.227	20.32	14.518
Bacteroides_sp._3_1_23	297.016	215.938	23.46	42.803	109.231	46.248	0.625	3.85	5.97	0
Bacteroides_sp._3_1_33FAA	0	0	0	35.125	62.809	61.014	10.513	8.129	35.073	22.633
Bacteroides_sp._3_1_40A	192.872	2.279	35.907	0	0	0	2.372	4.708	13.659	71.558
Bacteroides_sp._3_2_5	4.015	0	0	0	0	0	0	0	7.147	0
Bacteroides_sp._41_26	1.036	0	0	98.284	3.176	7.655	6.814	26.902	13.765	15.863
Bacteroides_sp._43_108	1606.88	842.988	395.738	664.762	1466.2	503.894	2359.11	5723.03	4178.73	1497.07
Bacteroides_sp._43_46	2.217	0.506	39.646	16.182	0.22	0.71	9.65	1.858	18.432	131.308
Bacteroides_sp._44_46	190.699	14.028	1.506	66.044	274.961	6.954	0	0	0	0
Bacteroides_sp._4_1_36	135.26	32.715	315.226	45.139	51.136	6.019	166.432	6.558	43.883	105.133
Bacteroides_sp._4_3_47FAA	374.26	21.573	192.083	0	18.181	0	23.193	54.393	23.528	68.214
Bacteroides_sp._9_1_42FAA	192.468	27.954	66.241	65.206	0.693	2.719	26.204	18.941	3.743	19.557
Bacteroides_sp._AR20	0	0	0	0	0	0	0	0.378	6.949	9.402
Bacteroides_sp._AR29	885.332	191.933	620.017	7.513	31.46	13.094	0	0	0	27.968
Bacteroides_sp._An19	5.369	0	0	79.033	59.699	29.918	47.391	49.911	69.389	178.038
Bacteroides_sp._An269	3038.16	370.649	135.441	137.326	3.385	1.682	9.931	149.785	198.171	299.253
Bacteroides_sp._An279	706.074	264.251	46.753	27.395	51.774	11.02	1.727	145.65	62.616	71.848
Bacteroides_sp._An322	2164.9	733.5	1342.95	351.576	971.751	1926.31	162.262	72.854	198.447	142.983
Bacteroides_sp._An51A	1059.36	62.139	57.915	91.94	16.279	48.145	19.88	1435.24	427.695	43.013
Bacteroides_sp._CAG:1060	11940.4	3336.2	4881.02	501.076	2810.46	5491.69	626.507	28.18	110.326	465.149
Bacteroides_sp._CAG:1060_57_27	1257.85	2839.15	4822.01	181.801	1189.12	5341.11	201.316	37.193	76.402	169.083
Bacteroides_sp._CAG:1076	350.197	152.686	78.648	125.525	16.399	55.014	201.905	207.709	186.599	317.699
Bacteroides_sp._CAG:144	1041.35	298.687	192.302	442.618	1094.43	405.074	115.553	301.818	151.113	189.599
Bacteroides_sp._CAG:189	116.607	71.202	66.556	28.087	0	0	55.298	31.4	12.969	37.342
Bacteroides_sp._CAG:20	51.209	12.255	13.366	139.084	143.845	16.534	59.776	42.261	6.054	55.119
Bacteroides_sp._CAG:443	401.52	152.939	314.062	472.741	453.167	208.747	237.42	242.598	185.833	236.851
Bacteroides_sp._CAG:462	3258.82	1004.54	475.647	236.8	1873.75	136.744	159.804	642.724	299.425	449.436
Bacteroides_sp._CAG:530	823.256	268.859	302.409	363.4	703.989	530.233	340.18	475.67	455.364	1088.87
Bacteroides_sp._CAG:545	3062.28	1602.01	2176.38	692.466	5147	3048.28	2352.1	512.672	618.58	1483.76
Bacteroides_sp._CAG:598	1212.31	720.487	49.495	235.869	372.956	57.481	100.013	194.301	159.028	176.483
Bacteroides_sp._CAG:633	152.819	58.39	206.886	33.855	232.355	65.324	71.187	381.576	225.934	240.933
Bacteroides_sp._CAG:661	738.415	123.617	17.652	71.915	147.186	63.622	90.716	390.862	189.708	218.16
Bacteroides_sp._CAG:702	108.087	24.612	14.229	21.753	430.666	419.664	18.569	18.864	53.77	10.761
Bacteroides_sp._CAG:709	820.308	938.296	1486.08	465.96	4214.28	2043.5	761.98	56.26	198.082	1062.22
Bacteroides_sp._CAG:714	645.67	158.812	82.949	153.291	39.803	15.02	172.817	29.827	48.964	53.275
Bacteroides_sp._CAG:754	536.606	116.324	81.415	46.77	95.128	21.647	61.959	120.185	81.533	98.463
Bacteroides_sp._CAG:770	1544.62	1047.84	2280.66	313.005	4241.73	2217.32	1201.87	288.347	498.984	1356.41
Bacteroides_sp._CAG:875	384.809	180.64	877.562	133.75	294.702	60.528	23.383	43.027	66.125	148.613
Bacteroides_sp._CAG:927	16458.1	10028.9	27586.4	2222.35	470.72	334.966	31.614	38.336	84.034	1674.85
Bacteroides_sp._CAG:98	61.714	38.387	323.978	74.032	92.467	162.93	94.521	792.796	237.311	23.724
Bacteroides_sp._D1	0	0	0	0	0	0	0	0	4.391	0.422
Bacteroides_sp._D2	122.249	3.95	66.762	44.425	23.468	2.271	5.93	22.926	28.813	64.176
Bacteroides_sp._D20	937.159	802.321	723.151	97.024	58.677	4.897	44.071	248.921	254.396	158.909
Bacteroides_sp._D22	35.435	24.764	199.012	61.941	1.319	0	80.829	75.217	97.419	256.126
Bacteroides_sp._Ga6A2	11.471	28.511	7.19	3.855	80.277	4.421	6.576	0	0	0
Bacteroides_sp._HMSC067B03	17.199	0	17.42	2.129	0	0	9.959	669.089	230.89	39.038
Bacteroides_sp._HMSC068A09	0	0	0	0	0	0	3.039	5.464	1.501	33.816
Bacteroides_sp._HMSC073E02	16.35	15.091	25.171	13.599	7.123	12.627	35.215	11.509	29.517	32.922
Bacteroides_sp._HPS0048	57.729	69.988	34.744	649.926	105.659	121.104	63.537	63.429	212.256	108.239
Bacteroides_sp._KFT8	59.829	22.84	38.647	2.552	10.772	7.384	1.951	20.521	22.082	4.673
Bacteroides_sp._Marseille-P3108	322.634	240.195	196.329	235.559	283.756	177.39	463.097	181.237	128.177	114.714
Bacteroides_sp._Marseille-P3166	1261.82	434.712	285.881	266.282	433.932	106.226	79.405	468.602	272.023	27.75
Bacteroides_sp._Marseille-P3208T	136.44	26.384	36.921	11.771	0	0.533	39.131	102.269	76.71	138.099
Bacteroides_sp._Marseille-P3684	33.62	44.92	107.505	48.756	148.638	31.816	68.437	108.248	641.606	85.359
Bacteroides_sp._SM1_62	0.475	0	31.566	0	10.575	28.488	0	0	0	0
Bacteroides_sp._SM23_62	138.44	136.682	43.33	13.723	18.412	31.909	9.937	169.963	73.977	0
Bacteroides_sp._SM23_62_1	0	0	0	3.017	14.158	19.161	1.074	16.419	14.533	1.21
Bacteroides_stercorirosoris	979.17	1007.68	849.227	244.014	142.47	115.422	119.686	237.697	190.877	147.374
Bacteroides_stercoris	320.444	353.634	442.152	249.034	404.076	167.053	306.483	73.611	131.674	584.606
Bacteroides_stercoris_CAG:120	299.275	45.223	10.545	3.09	34.669	10.75	32.085	14.131	11.813	74.275
Bacteroides_thetaiotaomicron	3067.13	456.841	1045.5	846.68	1273.43	710.025	238.245	299.798	315.35	724.29
Bacteroides_thetaiotaomicron_CAG:40	0	0	0	37.264	0	37.405	32.33	7097	834.633	29.861
Bacteroides_timonensis	1878.69	685.188	328.169	299.909	331.396	211.206	208.909	143.617	241.603	135.917
Bacteroides_uniformis	2714.62	1774.4	7190.6	605.757	692.513	235.72	204.606	173.412	273.928	590.104
Bacteroides_uniformis_CAG:3	23.502	4.051	23.267	8.339	21.336	8.664	20.26	43.472	32.168	11.472
Bacteroides_vulgatus	822.176	157.698	502.927	246.637	187.836	415.074	333.866	683.676	406.826	345.992
Bacteroides_vulgatus_CAG:6	89.463	30.79	123.65	20.967	30.811	13.74	72.366	13.829	27.269	54.689
Bacteroides_xylanisolvens	514.686	84.573	146.397	2674.5	636.571	86.595	107.151	71.25	419.632	853.485
Bacteroidetes_bacterium	875.474	456.539	173.034	17.144	3813.8	5618.38	40.443	129.878	24.986	29.691
Bacteroidetes_bacterium_37-13	0	0	0	0.207	82.233	0	0	0	0	0
Bacteroidetes_bacterium_38_7	45.149	13.522	73.157	3.565	53.873	113.646	0	8.541	1.494	8.867
Bacteroidetes_bacterium_41-46	40.27	2.279	52.847	89.957	882.271	309.39	40.268	0.042	0.416	35.257
Bacteroidetes_bacterium_43-16	0	0	0	0	0	0	9.348	27.096	37.637	0
Bacteroidetes_bacterium_43-93	359.68	21.776	2.15	0	0	0	0	0	0	0
Bacteroidetes_bacterium_4484_249	64.003	19.143	30.471	3.389	654.401	642.449	0	46.112	22.751	0.563
Bacteroidetes_bacterium_4484_276	15.083	55.251	24.883	3.203	108.163	115.299	14.021	140.866	51.001	0
Bacteroidetes_bacterium_4572_112	3.756	0	14.325	0	148.021	171.886	4.583	21.522	5.251	0
Bacteroidetes_bacterium_4572_114	1.338	0	7.34	0	134.469	188.849	0	0	0	0
Bacteroidetes_bacterium_4572_117	24.697	30.487	2.807	27.869	28.196	62.613	0	195.444	96.059	0
Bacteroidetes_bacterium_4572_128	28.583	14.635	66.187	0	2.462	1.355	0.877	0	0	0
Bacteroidetes_bacterium_4572_77	71.688	140.33	24.761	4.072	112.902	101.168	0	0	0	0
Bacteroidetes_bacterium_46-16	0	0	0	0	62.018	53.136	1.621	0	0	0.127
Bacteroidetes_bacterium_47-18	0	0	0	8.463	9.596	28.367	0	0	0	0
Bacteroidetes_bacterium_B1(2017)	2.807	21.472	0	28.067	119.057	128.18	14.492	0	1.149	1.267
Bacteroidetes_bacterium_CG18_big_fil_WC_8_21_14_2_50_41_14	0	0	0	0	0	0	9.102	0	0	0
Bacteroidetes_bacterium_CG23_combo_of_CG06-09_8_20_14_all_32_9	80.022	7.495	11.942	0	1.286	5.636	1.011	0	0	0
Bacteroidetes_bacterium_CG2_30_32_10	211.467	178.057	90.043	13.434	360.986	266.762	0	37.68	19.495	0.999
Bacteroidetes_bacterium_CG2_30_33_31	63.485	15.901	63.434	2.986	289.921	325.095	5.923	26.288	15.485	4.568
Bacteroidetes_bacterium_GWA2_30_7	229.53	50.44	7.97	10.985	182	48.471	0	0	0.839	0
Bacteroidetes_bacterium_GWA2_31_9	84.614	76.571	58.956	0	34.274	58.36	5.509	143.363	72.546	0
Bacteroidetes_bacterium_GWA2_31_9b	262.617	416.024	69.432	0	50.103	25.274	0	0	0	0
Bacteroidetes_bacterium_GWA2_32_17	54.532	60.568	5.656	0	49.817	36.75	14.555	41.151	41.654	0
Bacteroidetes_bacterium_GWA2_33_15	645.311	216.444	56.34	32.696	844.956	647.534	9.334	127.373	68.565	4.391
Bacteroidetes_bacterium_GWA2_40_14	692.576	735.575	69.419	14.426	32.163	27.096	15.931	281.043	88.242	0
Bacteroidetes_bacterium_GWA2_40_15	100.56	90.295	38.099	56.237	177.283	140.883	8	57.714	36.876	0.366
Bacteroidetes_bacterium_GWA2_42_15	1539.12	684.579	114.858	360.455	278.073	159.398	63.398	191.434	94.537	3.666
Bacteroidetes_bacterium_GWB2_41_8	570.325	199.934	76.308	41.687	49.047	7.786	61.826	42.808	29.412	16.581
Bacteroidetes_bacterium_GWC1_47_7	0	0	0	0	0	0	0	0	0	9.782
Bacteroidetes_bacterium_GWC2_40_13	343.158	67.861	8.408	0	6.716	17.506	10.667	48.483	8.754	4.448
Bacteroidetes_bacterium_GWC2_40_22	0	0	0	0	0	0	2.414	0	0	0
Bacteroidetes_bacterium_GWC2_46_850	401.346	268.758	21.556	7.533	85.552	52.828	0	16.427	12.243	0
Bacteroidetes_bacterium_GWE2_29_8	51.927	10.786	45.029	69.629	226.485	99.709	0.758	0	0	0
Bacteroidetes_bacterium_GWE2_32_14	145.162	164.941	41.139	96.9	438.383	120.862	25.495	42.068	14.414	0.711
Bacteroidetes_bacterium_GWE2_39_28	468.774	172.335	143.603	23.924	1181.69	728.307	0.253	12.383	14.223	2.505
Bacteroidetes_bacterium_GWE2_40_15	21.099	19.801	60.599	76.057	369.583	87.355	46.752	0	0	14.512
Bacteroidetes_bacterium_GWE2_41_25	3.353	36.969	13.407	0	0	0	14.428	0	0	0
Bacteroidetes_bacterium_GWE2_42_24	84.065	4.102	49.684	1.788	1110.84	912.219	1.06	1.514	6.132	2.885
Bacteroidetes_bacterium_GWE2_42_39	0	0	3.342	0	0	0	0	0	0	0
Bacteroidetes_bacterium_GWE2_42_42	61.743	71.507	83.854	0	120.013	100.14	0	0.605	3.03	0
Bacteroidetes_bacterium_GWF2_29_10	12.795	11.445	8.997	8.835	407.758	522.335	0	127.676	106.123	0
Bacteroidetes_bacterium_GWF2_33_38	303.031	105.892	246.93	0	49.553	66.221	51.159	1.311	4.469	38.419
Bacteroidetes_bacterium_GWF2_35_48	527.984	234.524	15.023	2.573	116.034	75.156	0	790.947	117.507	0.373
Bacteroidetes_bacterium_GWF2_38_335	277.038	470.667	19.693	91.961	169.337	206.495	30.38	381.901	109.767	7.868
Bacteroidetes_bacterium_GWF2_40_14	550.81	33.728	88.852	150.769	718.84	165.911	2.849	0	3.771	22.034
Bacteroidetes_bacterium_GWF2_41_31	88.801	157.346	61.818	11.646	95.291	81.232	14.604	58.975	27.495	5.686
Bacteroidetes_bacterium_GWF2_41_61	12.507	3.241	6.163	0	68.856	89.681	73.7	0	0.388	18.959
Bacteroidetes_bacterium_GWF2_43_63	0	0	0	26.475	95.852	70.586	0	20.21	9.311	0.056
Bacteroidetes_bacterium_GWF2_49_14	64.118	59.758	3.013	63.511	224.903	12.132	13.474	236.401	152.099	2.949
Bacteroidetes_bacterium_HLUCCA01	0.245	0	0	0	0	0	0	44.103	11.326	0
Bacteroidetes_bacterium_MED-G20	0	0	0	0	2.539	5.552	0	0	0	0
Bacteroidetes_bacterium_MED-G21	8.549	3.089	45.48	2.366	3.375	4.692	0	0	0	0
Bacteroidetes_bacterium_MedPE-SWsnd-G1	0	0	0	0	0.868	8.496	0	0	0	0
Bacteroidetes_bacterium_MedPE-SWsnd-G2	0	0	0	0	0	1.43	0	0.656	2.15	0.725
Bacteroidetes_bacterium_OLB10	391.818	684.377	67.995	0	167.897	210.898	0.884	39.437	8.986	0
Bacteroidetes_bacterium_OLB11	9.557	0	18.324	0	0	0	0	0	0	0
Bacteroidetes_bacterium_OLB12	0	0	0	0	56.863	61.585	0	8.272	4.236	0
Bacteroidetes_bacterium_OLB8	39.147	5.064	59.421	0	3.77	7.374	0	10.652	10.776	0
Bacteroidetes_bacterium_OLB9	0	0	0	0	0	0	0	240.278	203.043	0
Bacteroidetes_bacterium_RBG_13_42_15	207.092	66.948	24.856	77.783	41.473	21.927	0	0	0	0
Bacteroidetes_bacterium_RBG_13_43_22	20.509	20.459	3.478	0	30.415	12.889	0	50.744	26.677	0
Bacteroidetes_bacterium_RBG_13_44_24	0	0	0	0	2.297	0	0	0	0	0
Bacteroidetes_bacterium_RBG_13_46_8	0	0	0	0	0	0	0	8.827	1.762	0
Bacteroidetes_bacterium_RBG_19FT_COMBO_42_10	137.116	70.595	2.808	18.177	0.824	0	0	0	0	0
Bacteroidetes_bacterium_RBG_19FT_COMBO_42_7	0	0	0	18.766	3.594	4.187	0	0	0	0
Bacteroidetes_bacterium_RIFCSPHIGHO2_02_FULL_44_7	0	0	0	0	41.397	38.05	0	0	0	0
Bacteroidetes_bacterium_RIFCSPLOWO2_02_FULL_36_8	9.369	0	0	0	18.324	24.666	0	0	0	0
Bacteroidetes_bacterium_RIFCSPLOWO2_12_FULL_31_6	16.436	9.318	43.084	0.558	104.009	41.957	0	24.044	8.965	0
Bacteroidetes_bacterium_RIFCSPLOWO2_12_FULL_35_15	28.282	20.814	105.766	8.753	315.765	51.995	0	24.725	5.674	0
Bacteroidetes_bacterium_RIFOXYA12_FULL_33_9	1.741	3.596	0	0	0	0	0	0	0	0
Bacteroidetes_bacterium_RIFOXYA12_FULL_40_10	0	0	0	11.894	41.089	6.15	5.881	0	0	15.314
Bacteroidetes_bacterium_RIFOXYA2_FULL_33_7	0	0	0	0	0	0	0	0	0	3.005
Bacteroidetes_bacterium_RIFOXYB12_FULL_41_6	0	0	0	0	0	0	6	0	0	0
Bacteroidetes_bacterium_RIFOXYB2_FULL_35_7	6.146	0	4.793	0	0	0	0	0	0	0
Bacteroidetes_bacterium_RIFOXYB2_FULL_39_7	2.878	0	1.137	0	0	0	2.919	0	0	0
Bacteroidetes_bacterium_RIFOXYC12_FULL_35_7	0	0	0	0	0	0	18.751	0	0	12.731
Bacteroidetes_bacterium_RIFOXYC2_FULL_40_12	0	0	0	0	17.236	2.355	0	17.663	3.898	0
Bacteroidetes_bacterium_UKL13-3	0	0	0	4.154	31.844	21.123	0.519	0	0	10.409
Bacteroidetes_bacterium_oral_taxon_272	15.184	0	23.541	34.846	22.644	12.263	26.408	8.079	77.431	15.687
Bacteroidetes_oral_taxon_274	1015.57	85.889	36.235	1286.44	4159.74	1366.81	119.027	30.122	50.015	17.347
Bacteroidia_bacterium	625.363	57.377	14.887	9.848	212.471	86.036	84.78	918.8	444.293	19.924
Bacteroidia_bacterium_43-41	427.771	235.181	57.408	60.68	226.858	54.632	46.239	53.064	43.944	6.453
Bacteroidia_bacterium_44-10	74.466	1.621	1.602	7.751	98.809	10.067	0.295	491.964	97.37	0
Balneatrix_alpica	0	0	0	0	0	0	0	23.741	58.274	0
Balneola_sp._EhC07	0	0	0	0	0	2.299	0	0	0	3.667
Balneola_vulgaris	0.864	1.772	0	0	0	0	0	0	0	0
Bariatricus_massiliensis	691.094	68.315	125.419	101.85	6.673	15.992	94.002	122.969	12.341	144.854
Barnesiella_intestinihominis	561.086	380.574	727.537	803.692	784.157	239.228	36.541	361.303	135.536	257.878
Barnesiella_sp._An22	824.409	581.877	430.4	493.224	804.819	289.11	47.314	216.629	80.976	325.813
Barnesiella_sp._An55	592.619	554.835	332.388	551.158	1124.81	261.069	102.894	132.3	200.295	207.781
Barnesiella_viscericola	97.35	46.844	141.193	73.721	184.34	242.574	1.642	176.428	48.322	17.347
Bartonella_apis	0	0	0	0	0	6.907	0	0	0	0
Bartonella_quintana	0	0	0	0	7.156	10.019	0	0	0	0
Bartonella_sp._WD12.1	0	0	0	0.424	0	16.441	0	0	0	0
Bartonella_tamiae	0	0	0	0	0	0	15.551	0.446	3.038	1.035
Basilea_psittacipulmonis	0	0	0	2.387	11.322	9.851	0	0	0	0
Bathymodiolus_platifrons_methanotrophic_gill_symbiont	0	0	0	0	0	0	292.342	4.061	54.644	13.92
Bauldia_litoralis	290.611	22.688	0.986	0	0	0	0	0	0	0
Bdellovibrio_bacteriovorus	2.835	0	1.123	0	0	1.682	0	0.673	6.625	0
Bdellovibrio_sp._ArHS	0	0	0	0	0	0	0	0	0	0
Bdellovibrio_sp._CG22_combo_CG10-13_8_21_14_all_39_27	0	0	0.685	0	0	0	0	0	0	0
Bdellovibrio_sp._SKB1291214	5.944	0	1.274	15.738	3.858	5.047	0	0	0	0
Bdellovibrionales_bacterium_GWA2_49_15	0	0	0	0	0	0	162.129	4.733	49.006	9.571
Bdellovibrionales_bacterium_GWB1_52_6	0	0	0	37.76	3.342	3.636	0	0	0	0
Bdellovibrionales_bacterium_GWB1_55_8	33.952	5.165	2.835	55.637	2.924	2.477	0	0	0	0
Bdellovibrionales_bacterium_RIFOXYA1_FULL_36_14	20.106	0	0	2.108	0	0	0	0	0	0
Bdellovibrionales_bacterium_RIFOXYA1_FULL_38_20	0	0	0	0	0	0	9.193	0	7.09	2.393
Bdellovibrionales_bacterium_RIFOXYB1_FULL_39_21	0	0	0	3.245	0	0	0	0	0	0
Bdellovibrionales_bacterium_RIFOXYB2_FULL_36_6	15956.9	770.773	89.222	0	0	0	0	0	0	0
Bdellovibrionales_bacterium_RIFOXYD1_FULL_53_11	355.333	27.195	25.581	13.031	11.289	0.71	0	0	0	0
Bdellovibrionales_bacterium_RIFOXYD1_FULL_55_31	67.673	0	1.027	0	0	0	0	0	0	0
Beduini_massiliensis	53.482	4.102	91.098	1.633	1.836	20.377	1.803	13.451	0	0
Beggiatoa_leptomitoformis	0	0	0	0	0	0	10.674	0.412	2.763	0
Beggiatoa_sp._4572_84	0	0	0	13.165	2.462	8.113	0	0	0	0
Beggiatoa_sp._IS2	0	0	0	0	0	0	0	0.496	2.474	0
Belliella_pelovolcani	1.756	0	0	0	0	0	0	27.667	4.891	0
Bellilinea_caldifistulae	0	0	0.74	0	0	0	0	0	0	0
Bergeyella_zoohelcum	5.815	0	3.205	0.95	21.545	0	0.975	0	0	0
Berkelbacteria_bacterium_GW2011_GWA1_36_9	0	0	0	32.769	0.385	0.206	0	0	0	0
Berkelbacteria_bacterium_GW2011_GWA2_46_7	0	0	1.643	0	0	0	0	0	0	0
Bermanella_sp._47_1433_sub80_T6	0	0	0	0	0	0	0	96.167	595.906	9.36
Bernardetia_litoralis	238.381	100.271	18.94	4.909	27.447	0.944	0	0	0	0
Betaproteobacteria_bacterium_CG2_30_59_46	0	0	0	0	0	0	0	1.337	2.178	0
Betaproteobacteria_bacterium_RBG_16_56_24	494.723	200.543	45.809	0	0	0	0	0	0	0
Betaproteobacteria_bacterium_RBG_16_64_18	259.84	28.41	0.52	39.506	3.43	0.748	0	0	0	0
Betaproteobacteria_bacterium_RBG_19FT_COMBO_58_11	0	0	0	294.555	7.903	9.178	0	0	0	0
Betaproteobacteria_bacterium_RIFCSPHIGHO2_12_FULL_69_13	0	0	0	0	0	0	0	0.782	5.328	0
Betaproteobacteria_bacterium_RIFCSPLOWO2_02_64_14	82.123	12.255	0	0	0	0	0	0	0	0
Betaproteobacteria_bacterium_RIFCSPLOWO2_02_67_12	122.047	5.469	7.957	25.577	3.704	2.019	0	0	0	0
Betaproteobacteria_bacterium_RIFCSPLOWO2_02_FULL_62_17	11.744	0	1.972	38.442	23.15	0	0	0	0	0
Betaproteobacteria_bacterium_RIFCSPLOWO2_02_FULL_63_19	0	2.887	0	0	11.201	13.347	0	0	0	0
Betaproteobacteria_bacterium_RIFCSPLOWO2_02_FULL_67_26	0	0	0	0	0	0	0	0	0	0
Betaproteobacteria_bacterium_RIFCSPLOWO2_12_FULL_62_13b	0	0	0	7.254	7.266	3.963	0	0	0	0
Betaproteobacteria_bacterium_RIFCSPLOWO2_12_FULL_65_14	358.572	146.457	44.96	31.446	0	1.981	0	0	0	0
Betaproteobacteria_bacterium_RIFCSPLOWO2_12_FULL_66_14	0	0	0	61.321	10.091	7.73	0	0	0	0
Betaproteobacteria_bacterium_RIFCSPLOWO2_12_FULL_68_20	2.317	0	0.575	35.786	3.485	0.757	0	0	0	0
Betaproteobacteria_bacterium_SG8_40	0	0	0	0	0	0	38.8	0.883	6.745	2.52
Betaproteobacteria_bacterium_SG8_41	0	0	0	0	0	0	149.884	7.987	56.061	14.209
Betaproteobacteria_bacterium_UKL13-2	51.971	0	4.191	5.632	0	0	0	0	0	0
Beutenbergia_cavernae	0	0	0	2.284	0	2.813	0	0	0	0
Bhargavaea_cecembensis	0.619	0	0	0	0	0	1.726	0	0	0
Bhargavaea_ginsengi	0	0	0	0	0	0	12.169	20.117	35.48	1.183
Bibersteinia_trehalosi	29.159	8.052	45.261	2.449	18.786	33.825	0	5.388	25.86	0
Bifidobacterium_actinocoloniiforme	0	0	0	0	0	0	0	0	0	0
Bifidobacterium_adolescentis	7.512	4818.04	0.903	2810.05	11.202	21.505	25.228	1181.84	253.056	0.134
Bifidobacterium_adolescentis_CAG:119	0	129.542	0	213.371	3.474	1.757	19.909	32.022	2.283	1.591
Bifidobacterium_aesculapii	0	11.394	0	27.157	1.726	10.683	0	4052.12	918.669	0.331
Bifidobacterium_angulatum	3.8	91.105	0	3418.38	53.183	81.924	16.716	5128.89	1101.89	7.847
Bifidobacterium_animalis	3.454	114.35	1.657	70.384	17.797	8.926	46.562	71.585	43.459	427.802
Bifidobacterium_aquikefiri	0	0	0	3.017	2.836	3.084	0	0	0	0
Bifidobacterium_asteroides	0	0	0	0	10.586	1.439	0	0	0	0
Bifidobacterium_biavatii	0	227.435	0	70.012	37.044	0.935	6.646	25.245	21.758	12.14
Bifidobacterium_bifidum	82.079	978.253	65.105	279.066	18.126	8.972	7.074	281.127	60.248	30.994
Bifidobacterium_bifidum_CAG:234	0	198.264	0	39.62	9.761	4.262	0	0.319	0	0
Bifidobacterium_bohemicum	0	38.994	0	0	0	0	0	44.708	0	0
Bifidobacterium_bombi	0	9.369	0	10.179	0	0	0	0	0	0
Bifidobacterium_boum	0.201	6083.28	8.943	6.83	0	0.795	1.038	65.33	10.445	0.099
Bifidobacterium_breve	941.678	2437.15	537.534	169.071	0	0.533	3.263	58.428	22.435	0.331
Bifidobacterium_callitrichos	0	50.237	0	4.63	0	0	0	12.493	0	0
Bifidobacterium_catenulatum	0	106.804	0	67.788	4.397	5.477	0.119	430.872	30.653	0
Bifidobacterium_choerinum	0	220.04	0	22.28	0	0	18.674	9.046	0	2.287
Bifidobacterium_commune	0	0	0	2.284	0	0	0	28.239	10.833	0
Bifidobacterium_crudilactis	0	30.689	0	0	0	0	0	0	0	0
Bifidobacterium_cuniculi	127.833	1780.73	22.364	23.881	8.827	0	0	0	0	0
Bifidobacterium_dentium	0.475	1193.58	2.341	1355.71	6.926	14.122	80.1	506.945	63.151	128.408
Bifidobacterium_eulemuris	64.449	143.672	46.973	0	0	0	0	5.776	3.623	18.79
Bifidobacterium_gallicum	0	0	0	25.277	5.54	0.86	0	51.417	0	0
Bifidobacterium_gallinarum	18.034	93.435	0	0	0	0	0.154	0.143	0.24	0
Bifidobacterium_hapali	0	7.191	12.353	0	0	0	0	0	0.888	3.589
Bifidobacterium_indicum	0	0	0	1.963	0	0	0	0	0	0
Bifidobacterium_italicum	0	44.717	0.26	0	0	0	39.594	0.429	0	3.568
Bifidobacterium_kashiwanohense	0	353.938	0.178	374.364	17.565	1.309	0	109.375	19.516	2.161
Bifidobacterium_lemurum	69.041	517.005	5.752	309.25	6.342	2.533	0	149.223	23.872	35.73
Bifidobacterium_longum	106.82	2212.1	0	526.24	6.882	10.011	19.305	408.214	144.692	11.358
Bifidobacterium_longum_CAG:69	0	149.394	0	0	0	0	0	0	0.345	0
Bifidobacterium_merycicum	5.138	325.528	1.451	22212.4	252.494	412.702	25.416	31254.4	7406.83	8.614
Bifidobacterium_minimum	0	168.84	3.342	0	0	0	0.133	22.892	0	0.141
Bifidobacterium_mongoliense	12.694	25.777	35.565	0	0	0	0	0	0	0
Bifidobacterium_moukalabense	0	29.575	0	392.811	1.902	1.178	0	121.606	23.259	0
Bifidobacterium_myosotis	7.297	2.228	12.188	6.335	9.739	9.076	4.302	460.859	163.271	1.189
Bifidobacterium_pseudocatenulatum	0.245	3361.01	0	926.816	16.566	7.589	3.788	6817.45	208.816	34.725
Bifidobacterium_pseudocatenulatum_CAG:263	0	97.03	0	227.922	2.111	4.402	0.526	627.081	19.988	0
Bifidobacterium_pseudolongum	263.006	106.855	14.215	72.44	0	0	90.801	0	0	45.125
Bifidobacterium_psychraerophilum	0	123.112	0	0	0	0	0	6.759	0	0
Bifidobacterium_pullorum	0	192.795	0	33.502	0	1.355	0	41.774	42.084	0
Bifidobacterium_reuteri	0	19.7	18.693	1.612	0.923	0	0	21.756	1.529	0
Bifidobacterium_ruminantium	0	159.319	0	1480.16	1.704	2.309	13.165	551.4	36.494	1.872
Bifidobacterium_saeculare	1.338	10.331	0.986	33.575	7.299	14.497	14.309	0.908	6.618	51.719
Bifidobacterium_saguini	0	1277.4	0	46.223	2.913	11.309	0	47.642	3.355	0
Bifidobacterium_scardovii	9.254	0	0	34.339	0	0	0	3.287	0	0
Bifidobacterium_sp.	0	0	0	0	0	0	0	12.753	2.446	0
Bifidobacterium_sp._56_9_plus	2.878	0	0	2.346	0	0	0.87	0	0	0
Bifidobacterium_sp._7101	0	0	0	12.411	0	0	0	0	0	0
Bifidobacterium_sp._AGR2158	0	0	0	0	0	0	61.228	0	0	4.863
Bifidobacterium_sp._MSTE12	0	1622.72	0	63.543	0	4.047	0	18.276	3.023	0
Bifidobacterium_sp._N4G05	0	1.215	0	61.362	0	0	0	150.113	1.642	0
Bifidobacterium_sp._N5G01	0	0	0	465.735	0	0	0.232	118.242	13.089	0
Bifidobacterium_stellenboschense	0	78.039	0	26.051	16.005	2.468	0	41.454	21.137	0
Bifidobacterium_subtile	0	54.237	0	5.87	0	0	0	57.889	5.955	0
Bifidobacterium_thermacidophilum	0.95	23561.4	6.122	37.457	0.297	0.972	6.393	30.198	36.693	2.287
Bifidobacterium_thermophilum	36.542	22566	9.11	94.193	24.392	8.15	4.814	130.516	29.08	1.105
Bifidobacterium_tissieri	0	237.257	0	29.079	0	0	53.967	10.719	0	0
Bifidobacterium_tsurumiense	0	43.147	0	19.707	12.201	31.797	40.464	35.124	26.056	0.514
Bifidobacterium_vansinderenii	0	0	0	40.416	1.286	0	42.52	4.439	8.514	0
Bilophila_sp._4_1_30	4.563	1.722	5.067	17.578	13.147	27.647	3.088	0	0.55	0
Bilophila_wadsworthia	226.868	19.75	46.973	0.951	6.375	36.461	26.499	0	19.897	7.276
Bittarella_massiliensis	165.829	33.474	21.022	50.564	55.708	61.902	4.526	97.117	35.579	19.452
Bizionia_argentinensis	0	0	0	0	28.173	30.563	0	0	0	0
Bizionia_echini	0	0	0	0	0	0	0	0	0	0
Blastochloris_viridis	262.848	196.39	27.883	34.598	1.055	1.15	0	0	0	0
Blastococcus_endophyticus	28.353	8.153	0.74	0	0	0	0	0	0	0
Blastococcus_sp._URHD0036	0	0	0	6.324	0	0	0	0	0	0
Blastomonas_sp._AAP25	0	0	0	0	0	0	0	0	0	0
Blastopirellula_marina	382.017	150.965	91.139	70.849	9.112	1.458	31.278	0	0	0
Blastopirellula_sp.	468.687	163.27	116.256	23.066	0	0	0	0	0	0
Blautia_hansenii	66.895	11.394	48.412	42.927	8.662	23.777	117.588	178.983	100.154	32.753
Blautia_hominis	390.105	137.189	77.116	24.914	27.591	11.281	152.879	43.825	7.034	25.131
Blautia_hydrogenotrophica	263.985	170.311	113.599	132.976	88.376	255.229	135.777	97.646	35.749	251.628
Blautia_hydrogenotrophica_CAG:147	24.899	3.95	0.644	32.096	3.265	1.187	158.81	32.485	19.629	27.784
Blautia_massiliensis	25.517	0	9.08	0	0	3.58	33.657	381.153	76.289	11.077
Blautia_obeum	1710.99	261.158	471.817	298.82	255.273	115.462	883.501	19828	1291.31	439.723
Blautia_producta	753.008	670.449	453.736	233.142	232.716	165.127	373.939	241.574	66.577	153.714
Blautia_schinkii	929.79	345.582	231.536	142.866	87.454	110.878	696.039	630.643	101.644	639.649
Blautia_sp._An249	636.52	56.315	465.83	83.818	42.385	7.61	180.971	338.118	82.95	134.44
Blautia_sp._An46	70.435	18.332	75.623	42.358	15.796	0.953	15.502	33.527	1.142	91.039
Blautia_sp._An81	518.746	29.575	42.468	110.884	12.047	5.094	66.836	21.858	31.809	59.982
Blautia_sp._CAG:237	515.691	105.843	192.108	124.231	28.572	11.545	393.608	17220.9	711.106	108.322
Blautia_sp._CAG:257	240.67	39.197	196.75	97.954	27.216	118.281	320.447	295.941	27.84	23.837
Blautia_sp._CAG:37	170.535	6.381	73.979	78.424	101.844	163.323	329.881	391.908	100.097	48.129
Blautia_sp._CAG:37_48_57	111.885	2238.84	80.183	2.49	21.358	28.095	154.894	206.131	68.487	15.511
Blautia_sp._CAG:52	159.337	6.837	43.757	195.299	123.762	86.951	131.272	128.846	45.607	59.413
Blautia_sp._KLE_1732	171.153	34.285	56.904	61.58	112.231	5.094	96.428	648.327	116.006	62.381
Blautia_sp._Marseille-P2398	235.317	5.824	63.202	8.411	0.319	1.766	319.999	3830.98	411.127	62.443
Blautia_sp._Marseille-P3087	26.698	0	2.123	1.323	1.957	0	9.172	456.076	96.053	33.59
Blautia_sp._Marseille-P3201T	129.214	7.697	61.093	82.907	0	1.869	161.315	55.225	27.242	47.37
Blautia_sp._SF-50	1.108	0	0.397	0	0	0	0	41.495	0	2.625
Blautia_sp._SG-772	2.518	0	86.551	0	0	0	65.138	83.413	20.3	3.519
Blautia_wexlerae	2808.32	171.674	928.849	241.385	104.604	174.315	873.246	37279.6	1931.36	402.352
Bombiscardovia_coagulans	0	0	0	24.688	0	0	0	0.992	0	0
Bordetella_bronchiseptica	0	0	0	0	0	0	0	25.397	12.095	0.915
Bordetella_genomosp._1	0	0	0	57.663	8.134	4.43	0	0	0	0
Bordetella_genomosp._11	0	0	0	5.022	0	0	0	0	0	0
Bordetella_genomosp._13	21.862	0	0	0	0	0	0	0	0	0
Bordetella_hinzii	0	5.621	0	0	2.715	0	0.863	36.494	14.04	0
Bordetella_pertussis	14.853	3.596	67.529	2.315	0	7.141	14.435	11.854	17.239	72.093
Bordetella_petrii	0	0	0	0	0.769	10.926	0	0	0	0
Bordetella_sp._FB-8	0	0	0	0	0	0	0	0	0	0
Bordetella_sp._N	0	0	0	0	0	0	0	12.367	6.386	0.479
Bordetella_sp._SCN_68-11	15.27	9.217	5.492	0	9.739	0	0	0.328	0	0
Bordetella_trematum	0.504	66.544	0	0	0	0	0	0	0	0
Borrelia_miyamotoi	0	0	0	2.645	1.484	14.693	0	0	0	0
Bosea_sp._Root483D1	0	0	0	0	0	5.159	0	0	0	0
Brachybacterium_alimentarium	5.771	126.656	29.088	0	0	0	0	0	0	0
Brachybacterium_faecium	0	0	0	3.793	0	7.795	2.105	0	0	6.397
Brachybacterium_squillarum	0	0	0	0	3.748	0	0	0	0	0
Brachymonas_chironomi	0	0	0	2.49	0	3.066	0	0	0	0
Brachymonas_denitrificans	2.634	0	3.109	0	0	0	0	0	0	0
Brachyspira_alvinipulli	21.329	0	0.603	33.771	1.891	10.393	0	0	0	0
Brachyspira_hampsonii	0.417	2.431	0.301	7.203	0	0.393	0	0	0	0
Brachyspira_hyodysenteriae	5.023	0	28.294	0	0	0	0	0.597	0	0
Brachyspira_innocens	0	0	0	0	0	0	0	0	0	0
Brachyspira_intermedia	4.764	1.975	3.081	2.304	0	14.646	0	0	0	0
Brachyspira_murdochii	7.167	6.178	2.273	0	1.21	18.058	8.687	0	0	6.749
Brachyspira_pilosicoli	6.016	8.559	17.638	11.574	4.892	4.075	0	0	1.656	0
Brachyspira_sp._CAG:484	12.695	35.854	155.48	72.668	1.022	3.336	60.682	53.712	49.801	5.771
Brachyspira_sp._CAG:700	60.103	115.412	69.132	80.303	14.993	16.787	0.505	178.142	10.291	0
Brachyspira_sp._G79	2.763	22.181	11.75	0	0	37.863	0	0	0	0
Brachyspira_suanatina	0	0	0	28.542	0	0	0.716	0	2.869	0.774
Bradyrhizobium_elkanii	2.144	0	0	40.664	0.594	0.533	0	0	0	0
Bradyrhizobium_erythrophlei	57.166	0	8.737	0	0	0	0	0	0	0
Bradyrhizobium_lablabi	0	0	0	1.364	45.574	6.73	0	0	0	0
Bradyrhizobium_sp._ARR65	15.774	3.19	26.308	5.952	1.341	0	0	0	0	0
Bradyrhizobium_sp._Ai1a-2	41.738	4.051	0	2.842	4.287	0	0	0	0	0
Bradyrhizobium_sp._Cp5.3	453.547	209.051	30.978	0	0	0	0	0	0	0
Bradyrhizobium_sp._R5	26.252	0	0	0	0	0	0	0	0	0
Bradyrhizobium_sp._S23321	40.212	18.94	5.889	0	0	0	0	0	0	0
Bradyrhizobium_sp._URHA0013	0	0	0	1.013	0	8.702	0	0	0	0
Bradyrhizobium_sp._WSM2254	623.938	190.819	58.655	0	0	0	0	0	0	0
Bradyrhizobium_yuanmingense	2.735	0	3.232	0	0	0	0	0	0	0
Branchiibius_sp._NY16-3462-2	0	0	0	0	0	0	0	0	0	0
Brevefilum_fermentans	146.069	0	2.479	3.834	6.936	3.337	6.562	1.656	3.876	1.126
Brevibacillus_borstelensis	0	0	0	0	19.808	0	0	0	0	7.615
Brevibacillus_brevis	5.469	4.608	18.461	30.205	3.055	8.374	0	34.653	0	0
Brevibacillus_formosus	0	0	0	0	0	0	20.147	0	0	181.451
Brevibacillus_laterosporus	0	0	0	0	0	0	0	0	0	0
Brevibacillus_massiliensis	0	0	0	0	0	0	0	18.402	2.756	0
Brevibacillus_panacihumi	2.332	29.778	11.723	0.754	0.473	0	2.288	0	0	13.273
Brevibacillus_parabrevis	2.058	33.576	0.561	82.412	0	0	0	0.244	0	0
Brevibacillus_reuszeri	16.854	20.105	33.073	3.172	7.519	67.501	29.095	0	0	0
Brevibacillus_sp._BC25	0	0	5.807	0	0	0	0	0	0	0
Brevibacillus_sp._CF112	0	0	0	6.397	3.583	7.898	0	0	0	0
Brevibacillus_sp._OK042	7.139	10.179	2.766	0.32	0.187	0.196	20.569	64.086	22.801	5.764
Brevibacillus_thermoruber	0	0	0	19.014	46.607	74.736	0	0	0	0
Brevibacterium_album	0	16.054	0	0	0	0	0	0	0	0
Brevibacterium_casei	0	0	0	0	0	2.365	0	0	6.9	0
Brevibacterium_linens	26.698	0	0	0	0	0	0	15.696	0	0
Brevibacterium_mcbrellneri	168.894	3.95	4.369	0	0	0	0	0	0	0
Brevibacterium_sandarakinum	0	0	0	0	0	0	0	1.244	4.609	0
Brevibacterium_sp._HMSC24B04	18.264	0	0	0	0	0	0	0	0	0
Brevundimonas_abyssalis	0	0	0	9.187	0	0	0	0	0	0
Brucella_ovis	0.389	0	0.288	109.415	9.541	21.965	0.372	0	0.296	0.197
Bryobacter_aggregatus	453.36	48.009	2.917	0	0	0	0	0	0	0
Bryocella_elongata	281.601	55.504	38.948	60.133	15.763	2.739	0	0	0	0
Budvicia_aquatica	0	0	0	0	0	11.328	0	0	0	0
Bulleidia_extructa	22.899	7.039	2.04	10.871	20.104	25.32	141.504	3.085	57.378	119.738
Burkholderia_anthina	17.501	36.716	17.721	15.832	0	0	0	0	0	0
Burkholderia_cenocepacia	318.446	75.862	60.6	0	0	0	0	0	0	0
Burkholderia_cepacia	28.757	50.996	24.048	13.527	0	0	0	0	0	0
Burkholderia_mallei	0	0	0	0	0	0	0	0	0	0
Burkholderia_multivorans	0	0	9.833	0	0	0	0	0	0	0
Burkholderia_pseudomallei	129.906	81.635	305.174	175.377	114.958	145.526	63.026	52.889	187.868	54.816
Burkholderia_pyrrocinia	81.058	29.372	10.531	62.788	3.177	1.72	0	0	0	0
Burkholderia_sp._H160	0	0	0	0	0	0	0	0	0	0
Burkholderia_sp._MSMB1072	103.065	92.877	13.613	8.453	0	0	0	0	0	0
Burkholderia_stabilis	0	0	0	0	0	0	0	2.026	10.607	0
Burkholderia_thailandensis	0	0	3.027	0	0	0	0	0	0	0
Burkholderia_ubonensis	0	0	0	0	0	0	0.884	0	0	0
Burkholderia_vietnamiensis	0	0	0	0	0	0	68.738	0	0	2.224
Burkholderiales_bacterium_1_1_47	1663.11	154.508	616.511	25.555	9.377	67.474	0	40.941	128.84	0.626
Burkholderiales_bacterium_GJ-E10	2.547	0	1.479	0	0	0	0	9.895	6.738	0.83
Burkholderiales_bacterium_PBB2	108.115	2.684	0.972	0	0	0	0	0	0	0
Burkholderiales_bacterium_RIFOXYC12_FULL_60_6	0	0	0	21.091	0	0	0	0	0	0
Burkholderiales_bacterium_YL45	61.025	10.483	46.247	0	0	0	0	0.631	7.76	0
Buttiauxella_agrestis	0	0	0	0	0	0	0	0	0	0
Buttiauxella_gaviniae	0	0	0	0	0	0	0	3.817	9.783	0
Butyricicoccus_porcorum	1070.17	430.964	310.486	632.431	1865.09	824.94	380.89	580.179	1724.8	230.178
Butyricicoccus_pullicaecorum	327.309	336.768	444.602	908.364	1067.98	984.994	637.234	116.915	88.433	101.222
Butyricimonas_sp._An62	205.092	70.595	30.814	171.429	304.432	65.166	0.463	49.634	66.445	37.765
Butyricimonas_sp._Marseille-P2440	536.98	113.894	100.672	120.853	156.322	305.262	44.113	202.783	84.106	67.328
Butyricimonas_sp._Marseille-P3923	459.808	353.582	72.446	47.897	109.604	90.344	19.488	1433.67	965.707	42.444
Butyricimonas_synergistica	545.802	716.89	183.715	183.837	344.861	542.251	1.102	205.365	119.528	38.347
Butyricimonas_virosa	378.044	296.256	76.69	204.734	180.56	53.669	40.29	54.251	42.627	74.163
Butyrivibrio_crossotus	23150.9	645.086	5575.91	140.703	68.32	106.664	73.092	22.563	42.628	87.725
Butyrivibrio_crossotus_CAG:259	18960.2	352.823	4725.1	76.935	49.642	87.197	152.27	103.606	99.147	72.811
Butyrivibrio_fibrisolvens	482.676	98.551	333.702	195.907	230.178	179.389	190.577	924.861	670.659	121.527
Butyrivibrio_hungatei	86.6	26.232	58.052	46.461	26.261	10.777	41.166	46.121	30.088	105.558
Butyrivibrio_proteoclasticus	350.137	170.816	690.598	593.465	760.411	454.066	206.657	133.703	297.403	307.4
Butyrivibrio_sp._AC2005	45.149	0	17.748	35.331	24.513	17.571	80.002	3.002	33.938	24.111
Butyrivibrio_sp._AD3002	346.712	49.427	78.375	0	19.808	0	34.477	3.195	4.934	38.608
Butyrivibrio_sp._AE2005	11.428	0	17.543	0	0	0	0	0	0	0
Butyrivibrio_sp._AE2015	63.414	52.618	34.209	11.398	93.512	101.093	62.428	89.871	57.943	178.403
Butyrivibrio_sp._AE2032	274.404	173.603	240.466	235.27	485.881	247.013	173.35	35.972	46.583	269.442
Butyrivibrio_sp._AE3003	0	0	0	0	0	0	3.523	8.516	5.702	9.853
Butyrivibrio_sp._AE3004	28.497	30.638	47.137	1.726	9.146	4.262	18.268	4.624	7.598	8.411
Butyrivibrio_sp._AE3006	133.604	37.526	20.542	41.811	7.354	0	8.519	0	16.789	5.968
Butyrivibrio_sp._AE3009	230.925	11.749	40.152	38.08	62.48	65.379	68.423	8.483	14.689	39.586
Butyrivibrio_sp._CAG:318	631.968	66.542	166.869	586.228	81.507	153.331	142.993	432.981	2085.04	35.062
Butyrivibrio_sp._FC2001	137.649	31.702	53.369	1.013	1.011	1.252	29.103	264.742	28.742	28.39
Butyrivibrio_sp._FCS006	42.96	1.063	8.532	0	0	0	0	8.306	0	0
Butyrivibrio_sp._FCS014	167.039	88.523	77.8	66.218	165.544	71.624	204.11	3.051	4.461	42.979
Butyrivibrio_sp._INlla14	121.717	59.757	33.675	16.131	24.051	1	77.883	3.514	15.407	8.277
Butyrivibrio_sp._INlla16	142.442	14.686	80.581	7.564	34.054	3.963	201.716	8.626	98.772	389.264
Butyrivibrio_sp._INlla18	55.224	39.197	45.946	8.98	9.739	1.701	13.628	0.656	30.639	1.759
Butyrivibrio_sp._INlla21	105.812	47.705	56.381	102.025	39.528	82.745	44.674	17.755	7.576	6.095
Butyrivibrio_sp._LB2008	17.803	3.039	7.245	2.852	17.224	9.805	0	0	0	9.05
Butyrivibrio_sp._LC3010	51.209	0	71.034	0	0	0	0.849	10.425	8.148	21.873
Butyrivibrio_sp._M55	2.102	3.038	5.671	59.492	25.282	54.687	1.6	0	0.825	1.583
Butyrivibrio_sp._MB2005	203.638	110.552	99.519	59.161	45.255	73.334	16.169	46.406	182.836	94.206
Butyrivibrio_sp._MC2013	207.18	10.028	394.055	147.774	228.618	189.738	83.953	0.942	22.484	9.529
Butyrivibrio_sp._MC2021	115.628	43.451	196.135	64.09	188.682	138.506	34.008	16.31	14.914	52.613
Butyrivibrio_sp._NC2002	236.87	47.503	64.571	67.386	51.697	61.192	18.337	28.886	17.959	4.18
Butyrivibrio_sp._NC2007	47.912	0.76	33.812	57.291	44.43	10.487	2.218	0.488	7.041	2.893
Butyrivibrio_sp._NC3005	38.816	9.267	16.16	65.744	19.863	21.021	0.751	98.413	50.578	0
Butyrivibrio_sp._Su6	22.913	10.685	27.622	0	36.824	16.067	37.853	4.077	8.761	82.136
Butyrivibrio_sp._TB	19.774	0	13.476	0	0	0	19.811	0	0	5.665
Butyrivibrio_sp._VCB2001	8.506	21.421	30.293	18.27	3.715	2.047	62.485	0	0	1.267
Butyrivibrio_sp._VCB2006	86.066	21.725	59.696	10.696	25.974	9.3	80.732	0	1.79	6.236
Butyrivibrio_sp._VCD2006	131.402	12.762	121.528	439.497	106.118	107.346	56.612	27.742	22.413	22.477
Butyrivibrio_sp._WCD2001	31.62	4.912	8.751	0	2.143	0	0	7.65	0.634	7.692
Butyrivibrio_sp._WCD3002	2.835	0	39.003	122.653	128.598	74.147	75.805	4.8	14.505	3.857
Butyrivibrio_sp._WCE2006	0	0	0	0	0	0	5.207	0.815	10.53	29.642
Butyrivibrio_sp._XBB1001	150.054	75.962	146.809	7.399	45.112	50.921	0.597	0.9	18.579	20.178
Butyrivibrio_sp._XPD2002	66.176	0	13.791	26.703	18.533	1.552	35.776	49.937	56.625	8.41
Butyrivibrio_sp._XPD2006	135.29	119.668	104.71	16.142	7.035	13.553	575.788	27.188	40.632	79.187
Butyrivibrio_sp._YAB3001	158.56	30.284	176.608	134.008	171.92	151.649	81.89	0.975	16.19	48.243
Butyrivibrio_sp._ob235	99.538	19.903	28.24	11.419	16.148	4.58	32.723	0	0	5.855
Caballeronia_arationis	0	0	0	0.982	2.209	16.889	0	0	1.833	1.851
Caballeronia_fortuita	0	0	0	0	0	0	0	0	6.794	0
Caballeronia_humi	0	0	0	0	0	1.467	0	0	0	0
Caballeronia_jiangsuensis	0	0	0	0	0	0	0	0	0	0
Caballeronia_sordidicola	0	0	0	2.738	8.849	2.253	0	0	0	32.549
Caballeronia_terrestris	0	37.627	0	0	0	0	22.464	1.513	1.663	1.126
Caballeronia_udeis	0	0	0	1.798	0	0	0	0	0	0
Caecibacter_massiliensis	0	1.874	0	663.649	1.979	4.337	0	30.366	60.086	1.647
Caedibacter_sp._38-128	0	0	0	5.26	5.947	38.658	0	0	0	0
Caenimonas_sp._SL110	0	0	0	0	0	0	0	0	5.878	0
Caenispirillum_bisanense	0	0	0	9.011	0	2.776	0	0	0	0
Caenispirillum_salinarum	0	0	0	0	0	0	0	1.017	0	4.342
Caldalkalibacillus_thermarum	0	0	3.574	8.98	0	0	0	0	0	0
Caldanaerobacter_subterraneus	75.863	77.988	55.711	121.991	49.828	21.123	2.604	1.555	0	136.227
Caldanaerobius_fijiensis	111.454	299.7	341.206	187.651	339.506	140.089	6.161	4.741	2.953	3.047
Caldanaerobius_polysaccharolyticus	134.324	185.857	215.529	98.957	94.962	63.156	5.53	0	4.722	0.197
Caldanaerovirga_acetigignens	64.449	27.195	2.383	40.995	0.561	0.626	3.193	0	0	0
Calderihabitans_maritimus	0	10.534	0	8.494	86.971	71.361	0	0	0	0
Caldibacillus_debilis	34.715	25.878	2.561	13.568	55.478	187.409	24.239	0.294	42.056	74.098
Caldicellulosiruptor_acetigenus	3.988	11.648	12.695	8.939	41.133	79.175	1.937	0	0	0.823
Caldicellulosiruptor_danielii	2.821	3.95	5.834	0	0	0	0	0	0	0
Caldicellulosiruptor_hydrothermalis	0	0	0	29.007	1.154	0	0	0	0	0
Caldicellulosiruptor_kristjanssonii	5.339	0	0	4.227	10.003	3.262	0	0	0	0
Caldicellulosiruptor_kronotskyensis	87.794	74.241	1.931	67.242	17.862	21.974	2.842	0	0	1.042
Caldicellulosiruptor_lactoaceticus	1.079	0	0	0	0	0	12.253	0	0	0
Caldicellulosiruptor_morganii	322.49	7.799	4.766	17.371	27.47	5.748	5.2	0	0	0
Caldicellulosiruptor_naganoensis	25.201	27.6	27.718	32.221	18.94	9.795	0	0	0	0
Caldicellulosiruptor_obsidiansis	3.44	0	23.596	29.338	19.346	0	0.281	0	0	0.31
Caldicellulosiruptor_owensensis	1.77	19.092	29.827	138.184	6.881	2.533	0	0	0	0
Caldicellulosiruptor_saccharolyticus	8.751	18.535	0	0	0	0	0	0	0	0
Caldicellulosiruptor_sp._F32	2.49	10.28	10.969	14.085	0	3.337	0.66	0	0	5.855
Caldicoprobacter_faecalis	60.491	34.69	147.971	280.004	146.316	79.998	23.966	0	3.065	0.317
Caldicoprobacter_oshimai	105.771	81.584	171.924	92.341	214.314	147.031	49.798	13.787	23.131	6.328
Caldilinea_aerophila	7.441	0	2.383	22.859	15.026	32.91	0	20.891	7.105	0.626
Caldimicrobium_thiodismutans	0	0	0	0	0	0	0	0	0	9.163
Caldimonas_manganoxidans	0	0	0	0	0	0	0	8.121	12.01	0
Caldimonas_taiwanensis	0	0	0	0	0	0	5.284	0	0	0
Caldisalinibacter_kiritimatiensis	0	0	0.876	0	0	14.599	0	0	0	0
Caldisericum_sp._CG2_30_36_11	16.695	45.173	0.192	0	0	0	0	0	0	0
Calditerricola_satsumensis	24.107	0	0	0	0	0	0	0	0	0
Calditerrivibrio_nitroreducens	12.018	0	1.876	25.452	0	0	0	20.328	8.444	0
Caldithrix_abyssi	0	0	0	15.543	41.045	3.197	31.755	0	0	1.105
Caloramator_australicus	10.723	56.264	18.831	59.616	17.335	28.853	0	0	0	0
Caloramator_fervidus	46.257	29.119	33.635	0	7.892	9.477	0	0	0.937	0
Caloramator_mitchellensis	158.274	0	1.411	10.778	6.76	5.141	0	0	0	0.352
Caloramator_proteoclasticus	5.541	15.648	38.222	123.262	11.817	38.545	0.716	2.144	2.89	8.994
Caloramator_quimbayensis	73.472	2.127	7.573	138.555	25.908	112.654	30.45	26.574	1.917	7.763
Caloramator_sp._ALD01	1.655	9.673	32.004	2.439	0.714	10.973	54.135	0	0	0
Caloranaerobacter_azorensis	62.563	21.624	8.135	75.581	0	21.609	3.249	0	0	0
Caloranaerobacter_ferrireducens	8.938	18.94	0	0	0	0	0	0	0	0
Caloranaerobacter_sp._TR13	67.241	51.705	50.274	0.775	1.748	0	104.577	7.617	2.573	0
Calothrix_sp._NIES-2098	19.3	25.017	1.534	0	0	0	0	0	0	0
Calothrix_sp._NIES-2100	0	0	0	11.915	0	0	4	0	0	4.448
Calothrix_sp._NIES-4101	0	0	4.547	0.692	0	0	0	0	0	0
Calothrix_sp._PCC_7507	0	0	11.586	0	0	0	0	0	0	0
Calyptogena_okutanii_thioautotrophic_gill_symbiont	0	0	0	0	0	0	0	1.127	14.195	0
Caminibacter_mediatlanticus	45.063	65.683	2.479	0	0	0	0	53.09	24.098	0
Caminicella_sporogenes	52.503	80.876	63.872	25.752	6.09	4.796	27.074	0	0	0
Campylobacter_avium	1.871	0	0	19.025	14.851	30.638	0	7.331	46.75	0.07
Campylobacter_coli	36.528	26.08	5.957	5.746	0	0	3.523	9.844	45.122	6.651
Campylobacter_concisus	0	0	0	0	0	12.842	0	0	0	0
Campylobacter_curvus	0	0	0	0	0	0	0	0	1.367	0
Campylobacter_fetus	0	0	0	0	0	0	0	0	0	8.924
Campylobacter_geochelonis	4.001	34.74	22.022	0	0	0	0	0	0	0
Campylobacter_gracilis	0	0	0	0	0	0	0	0	0	0
Campylobacter_hyointestinalis	0	0	0	0	0	0	18.702	1.471	5.469	2.329
Campylobacter_insulaenigrae	2.404	2.583	0	0	0	0	0	0	0	0
Campylobacter_jejuni	26.928	38.286	32.265	0	0	0	0	0	0	0
Campylobacter_lanienae	6.289	18.94	0.986	0	0	0	0	0	9.099	0
Campylobacter_lari	0	0	0	7.347	8.222	0	0	0	1.536	0
Campylobacter_pinnipediorum	1.252	0	0	0	0	0	0	0	0	0
Campylobacter_rectus	0	0	0	0	0	0	0	7.718	3.63	0
Campylobacter_showae	113.052	20.105	11.298	13.961	2.726	3.524	0	0	0	0
Campylobacter_sp._251/13	0	0	0	0	0	4.262	0	0	0	0
Campylobacter_sp._MIT_97-5078	3.872	0	2.328	0	0	0	0	0	0	0
Campylobacter_sp._P0139	7.426	3.697	15.516	0	0	0	0	0	0	0
Campylobacter_sp._P0209	7.93	2.937	12.339	0	0	0	0	0	0	0
Campylobacter_sp._P0222	0	0	0	0	0	0	0	0	0	0
Campylobacter_sp._P031	0	0	0	0	0	0	0	2.623	8.253	0.746
Campylobacter_sp._P160	0	0	0	14.509	54.807	8.898	0	0	0	0
Campylobacter_sp._RM8966	7.369	0	0	0	0	0	0	0	0	0
Campylobacter_sputorum	28.051	31.196	7.505	0	0	0	0	0	0	0
Campylobacter_upsaliensis	0	0	0	0	0	0	0	2.497	7.823	0
Campylobacter_ureolyticus	0	0	16.776	20.564	4.639	13.151	0	1.774	12.313	0
Campylobacteraceae_bacterium_4484_4	0	24.865	1.123	0	0	0	0	0	0	0
Campylobacterales_bacterium_16-40-21	0	0	0	0	0	0	0	1.917	0	0
Candidatus_Accumulibacter_aalborgensis	66.665	0	0	0	0	0	0	0	0	0
Candidatus_Accumulibacter_sp._BA-92	0	0	0	5.818	6.573	10.412	0	0	0	0
Candidatus_Accumulibacter_sp._BA-94	0	0	0	0	0	0	0	27.718	43.24	0.324
Candidatus_Accumulibacter_sp._SK-11	0	0	0	0	0	0	0	29.189	73.491	0
Candidatus_Accumulibacter_sp._SK-12	0.604	29.626	0	93.521	3.155	3.449	16.154	7.566	5.342	35.104
Candidatus_Achromatium_palustre	6.146	0	0.959	0	0	0	0	3.565	5.73	0
Candidatus_Aegiribacteria_bacterium_MLS_C	32.757	0	12.134	27.963	15.686	16.077	0	0	0	0
Candidatus_Altiarchaeales_archaeon_WOR_SM1_79	337.069	5.824	2.095	0	0	0	0	0	0	0
Candidatus_Altiarchaeales_archaeon_WOR_SM1_86-2	0	0	0	0	0	0	0	0	0	0
Candidatus_Amesbacteria_bacterium_RIFCSPHIGHO2_02_FULL_47_9	154.085	17.927	13.873	9.631	2.957	1.075	0	0	0	0
Candidatus_Aminicenantes_bacterium_4484_214	1.9	0	0	0	0	0	0	0	0	0
Candidatus_Aminicenantes_bacterium_RBG_13_59_9	4.865	0.658	8.655	10.675	0.605	0.981	0	0	0	0.176
Candidatus_Aminicenantes_bacterium_RBG_13_62_12	112.923	0	0	22.352	1.143	0	0	0	0	0
Candidatus_Aminicenantes_bacterium_RBG_13_63_10	0	0	0	0	0	0	0	0	0	0
Candidatus_Aminicenantes_bacterium_RBG_13_64_14	0	0	0	19.128	0	1.682	0	0	0	0
Candidatus_Aminicenantes_bacterium_RBG_16_63_16	208.185	42.843	19.844	8.453	0	1.29	0	0	0	0
Candidatus_Aminicenantes_bacterium_RBG_16_66_30	0	0	0	0	0	0	0	0	0	0
Candidatus_Aminicenantes_bacterium_RBG_19FT_COMBO_58_17	235.963	8.66	1.561	0	0	0	0	0	0	0
Candidatus_Aminicenantes_bacterium_RBG_19FT_COMBO_65_30	284.005	19.497	29.266	0	0	0	0	0	0	0
Candidatus_Amoebophilus_asiaticus	0	0	0	0	0	0	0	15.191	66.351	0
Candidatus_Amoebophilus_sp._36-38	10.06	7.546	2.712	0	0	0	2.526	0	0	0
Candidatus_Arthromitus_sp._SFB-mouse	0	0	0	0	0	0	0	0	0	4.736
Candidatus_Arthromitus_sp._SFB-rat-Yit	6.491	0	3.643	0	0	0	0	0	0	0
Candidatus_Arthromitus_sp._SFB-turkey	0	0	0	0	9.959	0	0	0	0	0
Candidatus_Atribacteria_bacterium_4572_76	0	0	0	13.134	0.594	4.505	0	0	0	0
Candidatus_Atribacteria_bacterium_CG2_30_33_13	0	0	0	4.103	0	0	35.474	1.261	14.512	4.208
Candidatus_Atribacteria_bacterium_RBG_16_35_8	0	0	0	0	0	0	7.53	0	0	0
Candidatus_Azambacteria_bacterium_GW2011_GWB1_42_17	0	0	0	0	0	0	0	0	0	0
Candidatus_Azobacteroides_pseudotrichonymphae	16.839	0	10.737	0	0	0	0	0.496	0	0
Candidatus_Babela_massiliensis	0	0	0	23.003	0	0	0	0	0	0
Candidatus_Bacteroides_periocalifornicus	160.288	0	0.849	8.908	0	0	12.569	78.857	31.181	3.139
Candidatus_Bathyarchaeota_archaeon_B24	47.581	9.419	6.341	0.92	7.266	13.459	4.134	0	0	0
Candidatus_Bathyarchaeota_archaeon_B25	0	0	0	0	0	4.449	0	0	0	0
Candidatus_Bathyarchaeota_archaeon_B26-1	23.776	0	1.013	9.786	0.407	4.711	0	0	0	0
Candidatus_Bathyarchaeota_archaeon_B26-2	3.439	19.041	13.682	0	0	0	0	0	0	0
Candidatus_Bathyarchaeota_archaeon_BA2	0	0	0	0	0	0	0.786	0	0	0
Candidatus_Bathyarchaeota_archaeon_RBG_13_46_16b	0	0	0	0	0	0	5.158	1.841	3.813	0
Candidatus_Bathyarchaeota_archaeon_ex4484_135	0	0	0	0.568	1.297	2.103	0	0	0	0
Candidatus_Brocadia_caroliniensis	0	0	0	43.113	10.223	0.654	0	0	0	0
Candidatus_Brocadia_sinica	0	0	0	0	0	0	0	0	0	0
Candidatus_Brocadia_sp._UTAMX1	0	0	0	13.661	0	0	15.32	0	1.741	3.315
Candidatus_Brocadia_sp._UTAMX2	0	0	0	0	0	0	44.036	0	0	156.735
Candidatus_Buchananbacteria_bacterium_RBG_13_39_9	0	0	0	3.793	9.981	0.776	0	0	0	0
Candidatus_Buchananbacteria_bacterium_RIFCSPHIGHO2_01_FULL_39_8	5.081	0	0	0	0	0	0	0	0	0
Candidatus_Buchananbacteria_bacterium_RIFCSPLOWO2_01_FULL_56_15	0	0	1.274	0	0	3.374	0	0	0	0
Candidatus_Chrysopegis_kryptomonas	6.908	0	0	0	0	0	13.755	0	0	0
Candidatus_Cloacimonas_acidaminovorans	7.686	3.393	0	32.221	166.577	49.06	0	0	0	0
Candidatus_Cloacimonas_sp._4484_143	1.108	41.223	0.534	4.568	0	0.346	0.175	0	4.856	0
Candidatus_Cloacimonas_sp._SDB	27.302	48.262	17.584	0	0	0.841	0	0	0	0
Candidatus_Cloacimonetes_bacterium	45.25	3.798	16.297	0	8.42	7.505	0	0	0	0
Candidatus_Cloacimonetes_bacterium_4572_55	0.619	0	0	0	0	0	5.642	0.631	11.376	0.697
Candidatus_Cloacimonetes_bacterium_4572_65	0	0	0	0	0	0	0	0	0	0
Candidatus_Colwellbacteria_bacterium_RIFCSPHIGHO2_02_FULL_43_15	67.759	27.954	2.232	0	0	0	0	0	0	0
Candidatus_Competibacter_denitrificans	1.036	0	0	1.695	0	1.047	24.127	0.689	7.83	3.005
Candidatus_Contendobacter_odensis	0	0	0	25.535	0	0	16.351	79.748	310.061	2.294
Candidatus_Curtissbacteria_bacterium_GW2011_GWA1_40_16	133.705	4.001	0	8.99	6.771	4.898	0	0	0	0
Candidatus_Dactylopiibacterium_carminicum	0	0	0	0	0	0	7.319	2.472	15.337	0
Candidatus_Dadabacteria_bacterium_RIFCSPHIGHO2_12_FULL_53_21	0	0	0	1.302	4.408	2.654	0	0	0	0
Candidatus_Daviesbacteria_bacterium_GW2011_GWB1_41_5	5.397	0	0	0	0	0	0	0	0	0
Candidatus_Delongbacteria_bacterium	0	0	0	9.187	22.127	0	0	0	0	0
Candidatus_Delongbacteria_bacterium_GWF2_40_14	0	0	0	0	429.402	643.075	0	0	0	0.359
Candidatus_Desantisbacteria_bacterium_CG1_02_38_46	229.99	6.432	1.164	0	0	0	0	0	0	0
Candidatus_Desantisbacteria_bacterium_CG1_02_49_89	618.901	51.097	35.388	86.122	3.429	0	0	1.042	0.86	3.477
Candidatus_Desantisbacteria_bacterium_CG2_30_40_21	0	0	0	0	0	0	0	0	0	0
Candidatus_Desulfofervidus_auxilii	0	0	0	0	0	0	0	0	0	0
Candidatus_Desulforudis_audaxviator	0	0	0	0	2.605	0	0	0	0	0
Candidatus_Desulfovibrio_trichonymphae	0	0	0	1.457	9.585	27.451	0	0	0	0
Candidatus_Diapherotrites_archaeon_CG11_big_fil_rev_8_21_14_0_20_37_9	17.17	2.228	18.09	0	0	0	0	0	0	0
Candidatus_Dorea_massiliensis	0	0	0	0	0	0	0	1.976	8.599	1.443
Candidatus_Doudnabacteria_bacterium_RIFCSPHIGHO2_01_FULL_49_9	0	0	0	0	0	0	0	35.931	114.793	0
Candidatus_Edwardsbacteria_bacterium_RifOxyC12_full_54_24	134.756	5.064	1.397	35.031	21.577	5.552	0	0	0	0
Candidatus_Eisenbacteria_bacterium_RBG_16_71_46	394.236	88.218	1.862	0	0	0	0	0	0	0
Candidatus_Endobugula_sertula	0	0	0	0	3.397	11.207	0	0	0	0
Candidatus_Endolissoclinum_sp._TMED37	0	0	0	0	0	24.198	0	0	0	0
Candidatus_Endomicrobium_trichonymphae	0	0	0	0	0	0	0	0	0	0
Candidatus_Entotheonella_factor	866.507	211.127	54.889	12.091	6.948	11.936	0	0	0	0
Candidatus_Entotheonella_gemina	8.88	1.924	5.286	0	5.65	1.879	0	0	0	0
Candidatus_Erwinia_dacicola	0	0	0	0	0	0	0	9.206	6.449	0
Candidatus_Falkowbacteria_bacterium_GW2011_GWF2_39_8	0	0	0	0	13.652	13.282	0	0	0	0
Candidatus_Falkowbacteria_bacterium_GW2011_GWF2_43_32	0	0	0	0	0	0	0	0	0	0
Candidatus_Falkowbacteria_bacterium_RIFOXYA2_FULL_47_9	0.921	0	4.93	0	0	0	0	0	0	0
Candidatus_Falkowbacteria_bacterium_RIFOXYC2_FULL_47_12	0	0	0	0	2.396	4.346	0	0	0	0
Candidatus_Fermentibacter_daniensis	0	0	0	0	18.511	4.056	0	0	0	0
Candidatus_Fermentibacteria_bacterium	0	0	1	7.151	19.236	19.749	0	0	0	0
Candidatus_Filomicrobium_marinum	0	0	0.575	22.838	3.485	3.028	25.565	0	1.769	12.006
Candidatus_Firestonebacteria_bacterium_RIFOXYA2_FULL_40_8	0	0	0	19.676	0	3.739	0	0	0	0
Candidatus_Firestonebacteria_bacterium_RIFOXYD2_FULL_39_29	3.253	0	1.821	13.982	6.551	28.255	16	0	1.107	0
Candidatus_Fischerbacteria_bacterium_RBG_13_37_8	0	0	0	36.303	6.035	6.636	0	0	0	0
Candidatus_Fluviicola_riflensis	24.438	0	8.121	0	17.775	6.402	0	0	0	0
Candidatus_Fraserbacteria_bacterium_RBG_16_55_9	102.848	46.338	6.916	0	0	4.542	0	0	0	0
Candidatus_Gastranaerophilales_bacterium_HUM_1	2.835	0	12.024	3.069	0	0	0	2.152	77.538	0
Candidatus_Gastranaerophilales_bacterium_HUM_10	4.418	10.128	25.514	0	0	0	0.204	6.532	118.246	2.224
Candidatus_Gastranaerophilales_bacterium_HUM_11	5.555	3.241	0	0	0	0.823	4.533	2.598	45.271	15.546
Candidatus_Gastranaerophilales_bacterium_HUM_12	0	0	0	0	0	0	0	0	8.69	0
Candidatus_Gastranaerophilales_bacterium_HUM_13	149.94	0	21.925	5.715	0	0	0	0	0	20.029
Candidatus_Gastranaerophilales_bacterium_HUM_14	0	0	0	0	0	0	0	0	4.285	0
Candidatus_Gastranaerophilales_bacterium_HUM_16	0	0	17.118	0	0	0	3.986	0	0	52.641
Candidatus_Gastranaerophilales_bacterium_HUM_17	30.785	0	23.09	0	0.693	10.599	0	3.371	8.986	0
Candidatus_Gastranaerophilales_bacterium_HUM_18	0	56.972	3.643	4.65	0	0	7.755	3.48	0	42.774
Candidatus_Gastranaerophilales_bacterium_HUM_19	0	0	0	3.596	0	0	0	0	0	0
Candidatus_Gastranaerophilales_bacterium_HUM_2	0	0	0	0	0	0	0	6.146	21.321	0
Candidatus_Gastranaerophilales_bacterium_HUM_21	5.441	0	45.768	0	0	0	0	0	0	0
Candidatus_Gastranaerophilales_bacterium_HUM_22	2.346	0	11.709	0	0	0	0	0	0	0
Candidatus_Gastranaerophilales_bacterium_HUM_3	11.859	0	10.025	19.913	1.495	1.084	0	0	0	0.873
Candidatus_Gastranaerophilales_bacterium_HUM_4	52.934	0	0	0	0	0	0	0	42.599	0
Candidatus_Gastranaerophilales_bacterium_HUM_6	0	0	0	8.846	0	0	0	0	0	0
Candidatus_Gastranaerophilales_bacterium_HUM_7	16.134	0	1.274	17.702	0	0	13.831	0.53	0	67.589
Candidatus_Gastranaerophilales_bacterium_HUM_8	0	0	1.068	0	0	0.701	0	0	2.199	0
Candidatus_Gastranaerophilales_bacterium_HUM_9	22.869	14.129	123.267	2.139	0.791	8.711	0	4.927	45.058	0
Candidatus_Giovannonibacteria_bacterium_GW2011_GWF2_42_19	0	0	0	0	0	0	46.408	0	0	6.221
Candidatus_Glassbacteria_bacterium_GWA2_58_10	0	0	0	0	25.887	11.104	0	0	0	0
Candidatus_Glassbacteria_bacterium_RIFCSPLOWO2_12_FULL_58_11	89.218	11.951	19.68	16.989	4.034	1.103	13.376	0	2.333	1.049
Candidatus_Gottesmanbacteria_bacterium_GW2011_GWA2_47_9	0	0	0	0	0	0	0	0	0	0
Candidatus_Gottesmanbacteria_bacterium_GW2011_GWB1_49_7	0	1.874	0	0	0	0	0	0	0	0
Candidatus_Gottesmanbacteria_bacterium_RIFCSPHIGHO2_01_FULL_39_10	0	0	0	0	0	0	0	2.337	0	1.942
Candidatus_Gottesmanbacteria_bacterium_RIFCSPHIGHO2_02_FULL_39_14	157.453	32.36	15.448	15.118	1.473	4.271	0	0	0	0
Candidatus_Gottesmanbacteria_bacterium_RIFCSPLOWO2_01_FULL_43_11b	0	0	0	0	1.935	5.271	0	0	0	0
Candidatus_Handelsmanbacteria_bacterium_RIFCSPLOWO2_12_FULL_64_10	721.217	400.68	64.023	132.676	63.557	13.572	0	0	0	0
Candidatus_Heimdallarchaeota_archaeon_LC_2	0	0	0	0	0	0	0	0	0	0.408
Candidatus_Heimdallarchaeota_archaeon_LC_3	0	0	0	0	0	0	1.797	0	0	58.926
Candidatus_Hepatoplasma_crinochetorum	0	0	28.143	0	0	0	0	0	0	0
Candidatus_Hydrogenedentes_bacterium	184.136	6.735	6.382	0	25.359	22.881	0	0	0	0
Candidatus_Hydrogenedentes_bacterium_CG1_02_42_14	317.51	79.103	53.177	2.439	0	0	0	0	0	0
Candidatus_Izimaplasma_sp._HR1	4.203	13.37	16.776	29.059	35.989	9.038	21.488	1.429	4.723	172.322
Candidatus_Izimaplasma_sp._HR2	5.296	6.533	229.182	4.795	7.629	29.479	22.471	0	0	109.462
Candidatus_Izimaplasma_sp._ZiA1	0	23.093	0	0	0	0	15.776	1.564	5.159	84.445
Candidatus_Jettenia_caeni	0	0	0	0	0	0	0	0	0	0
Candidatus_Jorgensenbacteria_bacterium_RIFCSPLOWO2_12_FULL_42_11	0	0	0	0	0	0	0	0	0	0
Candidatus_Kaiserbacteria_bacterium_RIFCSPHIGHO2_01_FULL_54_36b	1.54	0	1.123	49.881	4.507	0	0	0	0	0
Candidatus_Kaiserbacteria_bacterium_RIFCSPHIGHO2_01_FULL_55_37	0	0	0	0	0	0	24.962	0	0	0
Candidatus_Kinetoplastibacterium_oncopeltii	0	0	0	0	0	0	0	3.926	15.259	0
Candidatus_Kryptobacter_tengchongensis	0.936	10.888	9.97	0	0	0	0	0	0	0
Candidatus_Kryptonium_thompsoni	0	0	0	63.408	16.741	1.075	4.793	0	0	0
Candidatus_Kuenenia_stuttgartiensis	0	0	0	27.343	20.863	43.107	0	0	0	0
Candidatus_Lambdaproteobacteria_bacterium_RIFOXYC1_FULL_56_13	0	0	6.998	0	0	0	0	0	0	0
Candidatus_Lambdaproteobacteria_bacterium_RIFOXYD2_FULL_50_16	24.87	7.343	0	0	0	0	0	0	0	0
Candidatus_Lambdaproteobacteria_bacterium_RIFOXYD2_FULL_56_26	0	0	0	0	0	0	23.46	0.361	6.407	2.604
Candidatus_Latescibacteria_bacterium_4484_107	0	0	0	49.003	0	0.785	0	0	0	0
Candidatus_Latescibacteria_bacterium_4484_181	0	1.621	7.135	0	0	0	0	0	0	0
Candidatus_Latescibacteria_bacterium_4484_7	0	0	0.74	0	0	0	9.832	0	0	3.132
Candidatus_Levybacteria_bacterium_RBG_16_35_11	0	0	0	13.165	0	0	0	0	0	0
Candidatus_Lindowbacteria_bacterium_RIFCSPLOWO2_12_FULL_62_27	2.188	0	4.903	0	0	0	0	0	0	0
Candidatus_Liptonbacteria_bacterium_RIFOXYD1_FULL_36_11	0	0	0	0	0	0	0	0	0	13.076
Candidatus_Lloydbacteria_bacterium_RIFCSPHIGHO2_02_FULL_50_11	295.619	19.852	3.602	0	0	0	0	0	0	0
Candidatus_Lokiarchaeota_archaeon_CR_4	0	0	0	3.534	1	2.178	1.018	0	0.832	5.616
Candidatus_Magasanikbacteria_bacterium_GW2011_GWA2_45_39	5.44	12.407	0	0	0	0	0	0	0	3.47
Candidatus_Magasanikbacteria_bacterium_RIFCSPHIGHO2_01_FULL_33_34	0	0	0	0	0	0	0	0.252	0	0
Candidatus_Magasanikbacteria_bacterium_RIFCSPHIGHO2_01_FULL_41_23	0	0	0	40.633	5.716	17.516	0	0	0	0
Candidatus_Magasanikbacteria_bacterium_RIFCSPLOWO2_12_FULL_47_9b	39.176	0	0	0	0	0	0	0	0	0
Candidatus_Magasanikbacteria_bacterium_RIFOXYA2_FULL_40_20	0	0	0	1.726	0	0	2.779	12.661	1.565	2.09
Candidatus_Magasanikbacteria_bacterium_RIFOXYA2_FULL_44_8	2.13	0	0	77.39	3.88	2.159	0	0	0	0
Candidatus_Magasanikbacteria_bacterium_RIFOXYD2_FULL_39_9	0	0	0	18.105	5.452	5.178	0	0	0	0
Candidatus_Magnetobacterium_bavaricum	0	0	0	50.78	0.385	2.468	0	0	0	0
Candidatus_Magnetoglobus_multicellularis	155.423	15.851	24.911	74.548	3.891	0.346	0	0	0	0
Candidatus_Magnetomorum_sp._HK-1	0	0	0	3.958	0	2.916	30.387	4.288	6.04	0
Candidatus_Magnetoovum_chiemensis	0	0	0	24.295	0	0	0	0	0	0
Candidatus_Margulisbacteria_bacterium_GWD2_39_127	0	0	0	0	8.915	0	0	0	0	0
Candidatus_Margulisbacteria_bacterium_GWF2_35_9	72.697	192.948	181.498	32.179	30.306	23.058	0	0	0	0
Candidatus_Marispirochaeta_associata	651.082	304.056	105.409	64.286	23.578	1.598	0	0	0	0
Candidatus_Marithrix_sp._Canyon_246	106.964	26.435	9.669	37.274	0	0	0	0	12.313	0
Candidatus_Melainabacteria_bacterium_35_41	2.878	0	28.17	35.517	0	1.411	0	7.096	31.653	0.746
Candidatus_Melainabacteria_bacterium_GWA2_34_9	0	0	17.091	0	0	0	0	0	0	0
Candidatus_Melainabacteria_bacterium_GWF2_32_7	5.915	18.586	56.998	1.013	0	0	0	0	0	0
Candidatus_Melainabacteria_bacterium_GWF2_37_15	0	0	0	2.139	0	2.636	0	3.607	8.69	0
Candidatus_Melainabacteria_bacterium_LEY3_CP_29_8	0.849	0	25.418	15.552	0	0	0	0	5.307	0
Candidatus_Melainabacteria_bacterium_MEL.A1	11.082	6.33	79.8	0.3	0.33	0.365	0	18.252	129.482	1.105
Candidatus_Melainabacteria_bacterium_RIFCSPHIGHO2_02_FULL_34_12	0	0	0	0	0	0	0	0	0	0
Candidatus_Melainabacteria_bacterium_RIFOXYA12_FULL_32_12	0	0	5.629	0	0	0	0	0	0	0
Candidatus_Methanomassiliicoccus_intestinalis	377.11	571.041	334.548	286.331	212.393	1024.08	0.196	6.549	5.716	66.294
Candidatus_Methanomethylophilus_alvus	4243.85	9543.6	4904.06	2338.74	2769.14	9037.55	1165.78	6.465	43.621	69.259
Candidatus_Methanomethylophilus_sp._1R26	1686.37	3204.88	698.724	962.108	1029.34	5156.25	171.787	0.126	231.76	345.692
Candidatus_Methanoperedens_sp._BLZ1	0	0	0	0	0	0	0	0	0.937	0
Candidatus_Methanoplasma_termitum	12617.7	17526.2	5393.79	3025.64	1909.34	8172.68	45.46	0	1.649	43.598
Candidatus_Methylomirabilis_oxyfera	0	0	0	11.615	23.875	6.673	0	0	0	0
Candidatus_Methylopumilus_planktonicus	0	0	0	0	0	0	17.72	0.748	8.472	3.336
Candidatus_Micrarchaeum_acidiphilum	0	0	0	3.162	3.561	0	13.158	3.598	9.839	0
Candidatus_Micropelagos_thuwalensis	0	0	0	0	0	14.796	0	0	0	0
Candidatus_Midichloria_mitochondrii	30.627	0	3.821	0.362	0.956	0	0.26	0	0	0
Candidatus_Moduliflexus_flocculans	12.421	7.9	5.807	47.99	15.115	12.057	13.27	2.018	18.974	0.563
Candidatus_Moranbacteria_bacterium_CG23_combo_of_CG06-09_8_20_14_all_39_10	0	0	0	0	0	0	3.572	0	0	15.166
Candidatus_Moranbacteria_bacterium_GW2011_GWA2_39_41	0	0	2.712	0	0	0	0	0	0	0
Candidatus_Moranbacteria_bacterium_GW2011_GWC2_40_12	329.182	106.399	37.661	0	0	0	0	0	0	0
Candidatus_Moranbacteria_bacterium_GW2011_GWE1_35_17	0	0	0	0	3.825	22.955	0	0	0	0
Candidatus_Moranbacteria_bacterium_GW2011_GWF1_34_10	62.434	24.004	2.917	0	0	0	0	0	0	0
Candidatus_Moranbacteria_bacterium_GW2011_GWF2_34_56	5.469	0	2.15	0	0	0	0	0	0	0
Candidatus_Moranbacteria_bacterium_GW2011_GWF2_35_39	0	0	0	0	0	0	18.323	0	0	0
Candidatus_Moranbacteria_bacterium_RIFCSPLOWO2_02_FULL_48_19	0	1.063	0	0	0	0	18.667	0	0	0
Candidatus_Muproteobacteria_bacterium_RBG_16_65_31	13.371	0	0.945	40.695	2.638	0.411	0	0	0	0
Candidatus_Mycoplasma_girerdii	2.188	11.141	28.828	2.687	16.664	30.863	0	0	0	0
Candidatus_Nealsonbacteria_bacterium_CG23_combo_of_CG06-09_8_20_14_all_39_17	0	0	0	71.148	0.89	0	23.327	0.698	0	1.583
Candidatus_Nephrothrix_sp._EaCA	6.735	0	21.447	0.796	5.474	7.44	0	0	0	18.115
Candidatus_Nitrosoglobus_terrae	29.749	0.76	3.109	76.853	8.178	5.524	0	0	0	0
Candidatus_Nitrosomarinus_catalina	0	0	0	6.944	23.425	4.281	0	0	0	0
Candidatus_Nitrosotenuis_chungbukensis	0	0	0	0	0	0	0	0	0	0
Candidatus_Nitrospira_inopinata	0	0	0.233	0	0	0	14.73	0	5.18	1.738
Candidatus_Nitrospira_nitrificans	0	0	0	0	0	0	0	0	9.17	0
Candidatus_Nomurabacteria_bacterium_RIFCSPHIGHO2_01_FULL_40_20	0	0	3.561	0	0	0	0	0	0	0
Candidatus_Omnitrophica_bacterium_4484_213	0	0	0	1.85	6.793	2.832	94.191	3.976	27.086	15.968
Candidatus_Omnitrophica_bacterium_4484_70.1	0	3.393	3.027	2.645	26.744	21.226	0	0	0	0
Candidatus_Omnitrophica_bacterium_4484_70.2	79.345	23.093	16.256	2.78	0	0	0	0	0	0
Candidatus_Omnitrophica_bacterium_CG1_02_41_171	29.045	52.212	147.466	42.286	2.165	0.663	1.025	0	0	0
Candidatus_Omnitrophica_bacterium_CG1_02_43_210	0	0	0	0	0	0	1.488	0	2.474	0
Candidatus_Omnitrophica_bacterium_CG1_02_44_16	0	0	0	63.067	0	10.795	0	0	0	0
Candidatus_Omnitrophica_bacterium_CG1_02_49_10	3.526	0	0.918	0	0	0	0	0	0	0
Candidatus_Pacearchaeota_archaeon_RBG_13_36_9	0	0	0	0	0	0	0	0	0	0
Candidatus_Paracaedibacter_acanthamoebae	0	0	0	0.444	19.094	23.825	0	0	0	0
Candidatus_Paracaedibacter_symbiosus	0	0	0	0	0	13.338	1.839	0	0	0
Candidatus_Paracaedimonas_acanthamoebae	0	0	0	1.354	0	10.001	0	0	0	0
Candidatus_Parcubacteria_bacterium_4484_255	0	0	0	0	0	0	48.078	0.521	15.005	6.2
Candidatus_Pelagibacter_sp._TMED166	1.238	0	89.66	0	0	0	0	0	0	0
Candidatus_Pelagibacter_sp._TMED197	0	0	0	0	0	0	0	1.269	26.022	0
Candidatus_Pelagibacter_sp._TMED64	0	0	0	0	0	4.823	0	0	0	0
Candidatus_Peregrinibacteria_bacterium_GW2011_GWE2_39_6	12.954	30.435	44.891	12.659	52.136	135.413	0	0	0.5	0.697
Candidatus_Peregrinibacteria_bacterium_RIFOXYB12_FULL_41_12	5.397	5.874	123.335	0	0	0	0	0	0	0
Candidatus_Peribacteria_bacterium_RIFCSPHIGHO2_01_FULL_55_13	0	0	0	0	0	1.168	0	0	0	0
Candidatus_Peribacteria_bacterium_RIFOXYC2_FULL_58_10	0	0	0	0	0	0	0	0	0	0
Candidatus_Portnoybacteria_bacterium_RIFCSPHIGHO2_01_FULL_40_12b	0	0	0	54.242	5.001	2.524	0	0	0	0
Candidatus_Promineofilum_breve	4.145	0	0	0	0	0	0	0	0	0
Candidatus_Propionivibrio_aalborgensis	0	0	0	0	0	0	0	0	0	0
Candidatus_Protochlamydia_massiliensis	67.846	13.319	6.245	5.27	1.561	5.318	1.004	0	0	0
Candidatus_Raymondbacteria_bacterium_RifOxyA12_full_50_37	693.942	24.815	5.218	0	0	0	0.295	0	0	0
Candidatus_Rhodoluna_planktonica	0	0	0	0	0	0	39.278	1.093	11.115	3.99
Candidatus_Riflebacteria_bacterium_GWC2_50_8	0	0	0	0	0	0	0	0	0	0
Candidatus_Roizmanbacteria_bacterium_RIFCSPHIGHO2_02_FULL_37_13b	0	0	0	0	0	0	0	0	0	1.942
Candidatus_Roizmanbacteria_bacterium_RIFCSPHIGHO2_02_FULL_38_11	0	0	0	3.617	3.056	16.693	0	0	0	0
Candidatus_Rokubacteria_bacterium_13_1_20CM_4_68_9	0	0	0	15.986	0	0	0	0	0	0
Candidatus_Rokubacteria_bacterium_13_1_40CM_2_68_8	0	0	0	0	0	0	9.439	0	0	2.238
Candidatus_Rokubacteria_bacterium_13_1_40CM_68_15	0	0	0	5.549	1.044	0	0	0	0	0
Candidatus_Rokubacteria_bacterium_13_1_40CM_69_96	0	0	0	15.284	0	0	0	0	0	0
Candidatus_Rokubacteria_bacterium_13_2_20CM_69_10	0	0	0	6.314	4.254	0	0	0	0	0
Candidatus_Rokubacteria_bacterium_GWC2_70_16	401.029	144.684	35.291	13.661	0	0	0	0	0	0
Candidatus_Rokubacteria_bacterium_RBG_16_73_20	0	0	0	0	27.162	1.813	0	0	0	0
Candidatus_Rokubacteria_bacterium_RIFCSPHIGHO2_02_FULL_69_13	0	0	0	0	0	0	0	0	12.059	0
Candidatus_Rokubacteria_bacterium_RIFCSPHIGHO2_12_FULL_73_22	0	0	0	0	20.413	39.592	0	0	4.609	0
Candidatus_Rokubacteria_bacterium_RIFCSPLOWO2_12_FULL_71_19	0	0	0	0	0	3.019	0	0	0	0
Candidatus_Rokubacteria_bacterium_RIFCSPLOWO2_12_FULL_71_22	21.099	0	0	0	0	0	0	0	0	2.745
Candidatus_Ryanbacteria_bacterium_RIFCSPHIGHO2_01_FULL_48_27	0	0	0	0	6.892	9.076	0	0	0	0
Candidatus_Saccharibacteria_bacterium	0	0	0	0	0	0	69.252	76.941	80.476	0
Candidatus_Saccharibacteria_bacterium_32-45-3	0	8.609	0	0	0	0	0	0	0	0
Candidatus_Saccharibacteria_bacterium_32-49-10	4.159	14.636	0	0	0	0	11.824	7.356	0	0
Candidatus_Saccharibacteria_bacterium_32-49-12	0	0	0	0	0	0	58.857	13.872	0	0
Candidatus_Saccharibacteria_bacterium_32-50-10	0	0	0	0	0	0	12.786	8.827	0	0
Candidatus_Saccharibacteria_bacterium_32-50-13	0	0	0	0	0	0	19.994	7.927	0	0
Candidatus_Saccharibacteria_bacterium_47-87	0	0	0	0.703	0	11.216	21.882	19.277	0	15.476
Candidatus_Saccharibacteria_bacterium_49-20	0	0	0	71.376	10.41	1.028	2.393	1.656	0	0
Candidatus_Saccharibacteria_bacterium_CG2_30_41_52	0	0	0	0	0	0	0.926	2.926	0	0
Candidatus_Saccharibacteria_bacterium_GW2011_GWC2_44_17	0	0	0	0	0	0	0	0	0	0
Candidatus_Saccharibacteria_bacterium_GW2011_GWC2_48_9	0	0	0	0	0	0	8.105	1.37	0	0
Candidatus_Saccharibacteria_bacterium_RAAC3_TM7_1	0	0	0	0	0	0	93.497	31.35	0	0
Candidatus_Saccharibacteria_bacterium_RIFCSPHIGHO2_01_FULL_45_15	0	0	0	0	0	0	1.895	24.237	0	0
Candidatus_Saccharibacteria_bacterium_RIFCSPHIGHO2_01_FULL_46_30	0	0	0	0	0	0	46.871	12.072	0	0
Candidatus_Saccharibacteria_bacterium_RIFCSPHIGHO2_01_FULL_48_12	514.311	254.628	39.427	68.441	6.31	3.234	0	0	0	0
Candidatus_Saccharibacteria_bacterium_RIFCSPHIGHO2_02_FULL_47_12	0	0	0	0	0	0	0.07	0	0	26.785
Candidatus_Saccharibacteria_bacterium_RIFCSPHIGHO2_12_FULL_41_12	0	0	0	0	102.525	104.084	0	0	0	0
Candidatus_Saccharibacteria_bacterium_RIFCSPHIGHO2_12_FULL_42_8	0	0	0	0	0	0	78.457	19.285	0	0
Candidatus_Saccharibacteria_oral_taxon_TM7x	0	0	0	0	0	0	15.193	4.935	0	0
Candidatus_Saccharimonas_aalborgensis	0	0	0	0	0	0	37.692	5.439	0	0
Candidatus_Scalindua_brodae	0	0	0	0	0	0	0	0	0	0
Candidatus_Scalindua_rubra	0	0	0	9.011	21.545	2.776	0	0	0	0
Candidatus_Schekmanbacteria_bacterium_RBG_13_48_7	318.647	16.509	1.356	0	0	0	0	0	0	0
Candidatus_Schekmanbacteria_bacterium_RBG_16_38_10	16.652	3.596	15.215	0	0	0	0	0	0	0
Candidatus_Schmidhempelia_bombi	0	0	0	0	0	0	0	0	9.783	0
Candidatus_Shapirobacteria_bacterium_CG2_30_35_20	0	0	2.712	0	0	0	0	0	0	0
Candidatus_Soleaferrea_massiliensis	135.634	1040.39	278.443	179.892	132.204	116.675	395.054	34.006	10.6	191.114
Candidatus_Solibacter_usitatus	67.529	0	15.982	126.517	6.002	13.366	0	0	0	0
Candidatus_Spechtbacteria_bacterium_RIFCSPHIGHO2_01_FULL_43_30	0	0	0	0	0	0	15.453	0	0	0
Candidatus_Staskawiczbacteria_bacterium_RIFOXYB1_FULL_37_44	0	0	0	0	0	0	0	0	0	0
Candidatus_Stoquefichus_massiliensis	2.029	0	9.532	7.182	8.057	5.318	11.909	0	0	26.152
Candidatus_Stoquefichus_sp._KLE1796	83.894	3.798	92.563	5.425	16.972	7.786	16.183	8.533	8.289	248.667
Candidatus_Stoquefichus_sp._SB1	0.158	0	0	178.672	5.233	6.73	11.509	0.521	1.071	147.051
Candidatus_Symbiobacter_mobilis	0	0	0	0	0	0	5.916	0	3.891	0
Candidatus_Symbiothrix_dinenymphae	912.865	291.548	45.124	219.471	532.402	212.337	45.784	325.205	177.056	126.016
Candidatus_Syntrophoarchaeum_butanivorans	197.348	2.735	15.146	0.537	0	0	0	0	0	0
Candidatus_Taylorbacteria_bacterium_RIFCSPHIGHO2_12_FULL_45_16	0	0	9.381	0	0	0	0	0	0	0
Candidatus_Taylorbacteria_bacterium_RIFOXYD2_FULL_36_9	0	0	0	0	0	0	0	0	0	0
Candidatus_Tenderia_electrophaga	0	0	0	0	0	0	0	0	0	0
Candidatus_Terrybacteria_bacterium_RIFCSPLOWO2_01_FULL_40_23	0	0	0	8.443	0	0	0	0	0	0
Candidatus_Thiomargarita_nelsonii	0	0	1.452	0.816	0	1	0	11.61	14.632	0
Candidatus_Thorarchaeota_archaeon_SMTZ-45	0	0	51.999	0	11.575	0	0	0	0	0
Candidatus_Thorarchaeota_archaeon_SMTZ1-45	0	5.976	0	0	0	0	0	0	0	0
Candidatus_Thorarchaeota_archaeon_SMTZ1-83	0	0	0	0	3.232	1.178	0	0	0	0
Candidatus_Uhrbacteria_bacterium_GW2011_GWD2_52_7	69.386	0	0	0.176	0	0	6.674	0	0	1.4
Candidatus_Uhrbacteria_bacterium_GW2011_GWF2_39_13	0	0	22.473	4.113	0	6.337	31.13	0	0	0
Candidatus_Uhrbacteria_bacterium_GW2011_GWF2_44_350	0	0	0	0	0	0	25.144	0	2.185	2.456
Candidatus_Uhrbacteria_bacterium_RIFCSPHIGHO2_02_FULL_47_29	0	0	0	55.596	2.693	1.458	0	0	0	0
Candidatus_Uhrbacteria_bacterium_RIFCSPHIGHO2_12_FULL_54_23	492.205	257.059	36.373	4.258	0	0	0	0	0	0
Candidatus_Uhrbacteria_bacterium_RIFOXYC2_FULL_47_19	0	0	0	10.023	118.233	1.019	0	0	0	0
Candidatus_Vecturithrix_granuli	310.228	298.282	51.451	68.028	32.351	30.293	37.797	0	21.412	4.391
Candidatus_Wallbacteria_bacterium_GWC2_49_35	0	0	0	21.05	1.308	12.066	0	0	0	0
Candidatus_Wildermuthbacteria_bacterium_RIFCSPHIGHO2_01_FULL_45_20	0	0	0	0	0	0	4.898	0	0	0
Candidatus_Woesearchaeota_archaeon_CG11_big_fil_rev_8_21_14_0_20_57_5	8.132	0	0	0	0	0	19.979	0.689	5.815	0
Candidatus_Woesearchaeota_archaeon_CG1_02_33_12	0	0	0	0	0	0	0	6.414	3.263	14.863
Candidatus_Woesearchaeota_archaeon_CG1_02_57_44	0	0	0	1.013	0	0	5.207	0	0	0
Candidatus_Woesebacteria_bacterium_CG22_combo_CG10-13_8_21_14_all_39_10	0	0	0	0	0	0	2.007	0	0	44.64
Candidatus_Woesebacteria_bacterium_GW2011_GWB1_39_12	64.003	3.039	8.231	0	0	0	0	0	0	0
Candidatus_Woesebacteria_bacterium_GWA1_41_8	357.535	274.126	26.294	3.317	0	0	0	0	0	0
Candidatus_Woesebacteria_bacterium_RBG_13_36_22	0	0	0	0	0	3.776	0	0	0	0
Candidatus_Woesebacteria_bacterium_RIFCSPHIGHO2_01_FULL_41_10	0	0	0	0	0	0	0.26	15.83	0	0.563
Candidatus_Wolfebacteria_bacterium	0	0	0	36.468	0	0	0	0	0	0
Candidatus_Wolfebacteria_bacterium_GW2011_GWC2_46_275	0	0	0	22.29	0	1.112	0	0.782	3.517	1.492
Candidatus_Wolfebacteria_bacterium_RIFOXYB1_FULL_54_12	0	0	0	0	0	0	0	0	0	15.046
Candidatus_Xiphinematobacter_sp._Idaho_Grape	52.244	1.722	0.63	0	0	0	0	0	0	0
Candidatus_Yanofskybacteria_bacterium_GW2011_GWE2_40_11	10.291	2.785	6.053	0	0	0	0	0	0	0
Candidatus_Yanofskybacteria_bacterium_RIFCSPHIGHO2_01_FULL_43_42	0	0	0	0	0	0	0	0	0	0
Candidatus_Yonathbacteria_bacterium_RIFCSPHIGHO2_02_FULL_44_14	0	0	0	1.447	2.726	8.851	0	0	0	0
Candidatus_Zambryskibacteria_bacterium_RIFOXYD2_FULL_43_10	0	0	0	0	0	0	36.415	0	0	5.201
Capnocytophaga_canimorsus	5.93	3.393	27.663	13.475	492.092	287.661	0	4.901	16.514	1.781
Capnocytophaga_canis	0	0	0	0	0	2.776	0	0	0	0
Capnocytophaga_cynodegmi	27.518	13.116	35.839	20.978	10.179	10.422	0	0	2.227	0
Capnocytophaga_granulosa	0	0	0	0	0	0	0	0.689	7.619	7.009
Capnocytophaga_haemolytica	82.325	16.256	1.986	29.916	12.762	38.218	0	0	0	9.958
Capnocytophaga_leadbetteri	0	0	0	0	0	10.478	0	0	0	0
Capnocytophaga_ochracea	132.31	0	7.395	0	0	5.786	0	0	0	0
Capnocytophaga_sp._CM59	1.151	0	0	24.14	0.78	0.841	24.548	0	0	22.858
Capnocytophaga_sp._ChDC_OS43	0.993	0	23.555	0	0	0	0	0	0	0
Capnocytophaga_sp._H2931	0	0	0	0	19.753	2.916	56.478	0	0.747	14.673
Capnocytophaga_sp._oral_taxon_323	252.773	18.332	0.397	12.38	1.99	2.178	0	0	0	0
Capnocytophaga_sp._oral_taxon_324	0	0	0	0	0	0	0	0	0	0
Capnocytophaga_sp._oral_taxon_326	26.597	0	0	3.844	0	0	0	5.49	1.649	0
Capnocytophaga_sp._oral_taxon_329	0	0	6.45	0	2.605	5.505	2.786	7.55	13.088	46.012
Capnocytophaga_sp._oral_taxon_332	0	0	0	39.765	11.025	5.692	0	10.618	1.903	0
Capnocytophaga_sp._oral_taxon_338	0	0	0	0	0	0	18.092	203.33	66.337	0.866
Capnocytophaga_sp._oral_taxon_863	0	0	0	69.836	78.518	26.554	5.754	0	0	11.823
Capnocytophaga_sputigena	13.227	0	0.931	15.067	0	2.944	0	12.451	22.166	0
Capnocytophaga_stomatis	2.634	0	6.765	3.751	53.797	12.244	24.654	1.774	3.968	0
Carboxydocella_sp._JDF658	0	1.367	7.258	16.42	0	0	135.589	0	0	0
Carboxydothermus_ferrireducens	10.722	15.75	4.355	0	0	0	0	0	0	0
Carboxydothermus_islandicus	0	0	0	2.408	6.529	2.954	0	0	0	0.317
Carboxydothermus_pertinax	0	0	31.731	5.033	1.891	4.131	0	0	0	0
Cardiobacterium_hominis	0	0	0	30.009	0	0	0	0	0	0
Cardiobacterium_valvarum	5.815	0	1.246	0	0	0	0	0	0	0
Carnimonas_nigrificans	0	0	0	4.392	0	0	12.113	0.706	4.13	1.598
Carnobacterium_divergens	0	0	0	0	0	0	0	0	0	1.963
Carnobacterium_gallinarum	0	0	0	0	0	0	0	0	2.96	0
Carnobacterium_inhibens	0.576	0	0	86.783	19.16	74.268	0	0	2.749	0
Carnobacterium_maltaromaticum	9.557	0	0	0	0	0	0	0.42	6.971	0
Carnobacterium_mobile	9.082	8.052	138.44	0	0	0	0	0	0	0
Carnobacterium_pleistocenium	18.94	0	19.378	0	0	0	0	0	0	0
Carnobacterium_sp._1290_CSPC	0	0	0	0	0	0	15.734	0	3.552	121.3
Carnobacterium_sp._CP1	0	0	0	0	0	0	0	27.541	8.648	0
Carnobacterium_sp._ZWU0011	0	21.371	0	0	0	0	0	0	0	0
Caryophanon_latum	36.988	0	2.013	53.281	1.407	11.076	0	0	0	0
Caryophanon_tenue	0	0	0	0	0.923	10.01	0	0	0	0
Catabacter_hongkongensis	204.775	116.63	83.221	330.288	477.979	523.317	43.552	7.861	6.533	69.954
Catalinimonas_alkaloidigena	59.959	37.272	48.959	0	3.902	4.056	0	0	10.77	0
Catellicoccus_marimammalium	8.607	0	0	0	0	0	0	0	0	0
Catelliglobosispora_koreensis	0	0	0	0	0	0	0	0	0	36.729
Catenibacterium_mitsuokai	142.211	108.475	216.255	74.92	430.666	145.779	112.148	620.87	652.602	146.289
Catenibacterium_sp._CAG:290	38.889	23.751	17.543	12.545	8.97	10.431	99.651	109.239	51.402	282.961
Catenovulum_agarivorans	0	0	0	0	0	0	0	6.305	35.769	0
Catenulispora_sp._13_1_20CM_3_70_7	0	0	0	0	0.11	0	270.138	1.799	30.307	19.6
Catonella_morbi	190.685	44.008	65.215	110.583	69.659	9.299	48.037	1.118	3.736	11.534
Caulobacter_sp._BP25	3.512	5.976	1.835	0	0	0	0	0	0	0
Caulobacter_sp._K31	0	0	0	0	0	0	4.309	0	0	4.708
Caulobacter_sp._OV484	1.022	0	5.957	2.325	0	0	0	0	0	0
Caulobacter_sp._Root656	0	0	0	4.568	1.286	0	0	0	0	0
Caulobacter_sp._UNC279MFTsu5.1	0	0	0	42.648	1.187	1.925	0	0	0	0
Caulobacteraceae_bacterium_OTSz_A_272	604.782	228.295	44.508	0.734	0	0	0	0	0	0
Cecembia_lonarensis	6.664	0	49.959	0	2.374	6.496	0	0	0	0
Cedecea_neteri	1.007	4.203	0	3.534	5.782	9.627	0	0	0	0
Celeribacter_halophilus	0	0	0	0	11.487	0.832	0	0	0	0
Cellulomonas_bogoriensis	0	5.723	0	0	0	0	0	0	0	0
Cellulomonas_carbonis	9.168	7.191	13.544	4.196	113.782	199.644	41.152	12.51	68.359	272.271
Cellulomonas_flavigena	8.089	11.749	0	0	0	0	0	0	0	0
Cellulomonas_massiliensis	0	0	0	16.09	1.649	0	0	0	0	0
Cellulomonas_sp._73-145	10.204	0	0	0	0	0	0	0	0	0
Cellulomonas_sp._KRMCY2	446.854	125.035	31.21	34.443	13.51	12.674	0	0	0	0
Cellulophaga_baltica	0.763	6.178	0.561	6.438	15.312	38.555	0	0	0	0.07
Cellulophaga_lytica	159.295	22.89	23.35	0	0	0	0	0	0	0
Cellulophaga_sp._W5C	0	0	0	0	10.278	17.824	0	0	0	0
Cellulosilyticum_lentocellum	349.505	14.18	153.931	236.635	115.056	52.173	21.777	0.21	0	33.794
Cellulosilyticum_ruminicola	63.6	19.851	100.451	155.772	81.134	56.809	952.362	71.686	4.651	8.896
Cellulosilyticum_sp._I15G10I2	303.679	119.972	337.523	559.978	109.988	162.828	82.24	0.546	16.295	14.772
Cellulosimicrobium_cellulans	44.256	0	32.607	0	0	0	0	0	0	0
Cellulosimicrobium_sp._CUA-896	1.972	0	0	0	0	0	0	44.624	34.226	0
Cellvibrio_mixtus	0	0	0	28.222	3.089	7.879	0	2.203	8.014	0.169
Cellvibrio_sp._pealriver	0	0	0	0	0	0	0	0	7.09	0
Cellvibrionales_bacterium	0	0	0	0	0	0	0	193.754	703.031	0
Cellvibrionales_bacterium_TMED157	0	0	0	0	0	0	0	2.211	9.762	0
Centipeda_periodontii	100.099	5.52	0	1.984	23.798	15.553	3.481	50.804	126.895	6.102
Cephaloticoccus_capnophilus	65.744	0	1.602	0	3.045	4.505	23.572	0	0	0.45
Cephaloticoccus_primus	726.714	160.332	39.4	102.626	5.518	5.468	0	0	0	0
Cesiribacter_andamanensis	29.72	81.331	0	0	0	0	33.895	2.194	2.819	76.21
Cetobacterium_ceti	0	0	0	2.284	3.858	9.851	0	0	0	0
Cetobacterium_somerae	102.229	0	7.875	0	0	7.898	0	0	0	0
Cetobacterium_sp._ZOR0034	0	0	0	34.897	0	0	0	0	0	0
Chamaesiphon_minutus	0	0	0	0	0	0	2.47	0	0	0
Chania_multitudinisentens	0	0	0	0	0	0	0	19.05	264.51	0
Chelativorans_sp._BNC1	0	0	0	0.734	0	0	0	1.673	4.877	0
Chelonobacter_oris	0	0	0	0	0	0	0	10.071	17.895	0
Chitinibacter_tainanensis	936.943	576.662	76.019	31.983	0	0	18.885	0	2.502	0
Chitinimonas_koreensis	0	0	0	0	0	0	0	4.245	18.854	0
Chitinimonas_taiwanensis	0	0	0	0	0	0	0	1.286	13.85	0
Chitinispirillum_alkaliphilum	125.761	21.978	4.82	64.948	9.047	6.177	0.821	0	0	0
Chitinivibrio_alkaliphilus	0.907	0	0	17.185	20.698	33.452	0	0	0	0
Chitinophaga_arvensicola	0	0	0	23.148	3.66	3.758	0	0	0	0
Chitinophaga_caeni	0	0	0	0	2.638	0	0	0	0	0
Chitinophaga_costaii	9.772	0	18.146	0	0	0	0	0	0	0
Chitinophaga_eiseniae	3.67	4.507	2.328	21.153	0	0.486	0	0	0	0
Chitinophaga_filiformis	0	0	0	58.231	2.99	4.356	0	0	0	0
Chitinophaga_ginsengisegetis	338.768	26.385	1.657	0	0	0	6.498	0	0	0
Chitinophaga_jiangningensis	0	0	0	42.379	0	0	0	1.127	0	0
Chitinophaga_niabensis	349.821	21.118	12.805	40.818	6.265	4	0	0	0	0
Chitinophaga_pinensis	0	0	0	0	0	0	0	0	0.973	0
Chitinophaga_rupis	0	0	0	0	14.037	22.535	1.923	28.499	10.192	2.062
Chitinophaga_sancti	13.917	0	20.419	37.687	0	0	0	0	0	0
Chitinophaga_sp._CF118	0	0	0	0	0	0	0	3.54	16.479	0
Chitinophaga_sp._MD30	0	0	1.315	8.887	43.706	59.379	86.563	12.434	2.277	1.288
Chitinophaga_sp._YR573	0	0	11.901	13.413	11.552	8.178	0	19.033	29.56	0
Chitinophaga_sp._YR627	0	0	14.256	0	11.751	5.216	0	0	0	0.739
Chitinophaga_terrae_Kim_and_Jung_2007	3.9	5.621	14.297	42.689	41.748	23.283	0	0	0	0
Chitinophagaceae_bacterium_IBVUCB1	0	0	0	0	0	0	0	0	0	0
Chitinophagaceae_bacterium_IBVUCB2	0	0	0	0	0	0	0	32.442	9.409	0
Chitinophagaceae_bacterium_PMP191F	103.049	54.845	0	0	0	0	0.274	10.349	0.085	0.176
Chlamydia_abortus	31.404	31.042	44.536	55.513	155.112	191.017	19.424	0.437	1.79	0.091
Chlamydia_trachomatis	1186.61	250.833	213.585	5073.94	490.938	1740.55	340.507	924.927	823.341	1474.52
Chlamydiae_bacterium_RIFCSPHIGHO2_12_FULL_49_11	4.102	0	0	0	0	0	0	0	0	0
Chlamydiae_bacterium_RIFCSPLOWO2_01_FULL_28_7	0	0	0	0	0	0	0	0	0	0
Chloracidobacterium_sp._CP2_5A	6.635	0	0	0	0	0	0	0	0	0
Chloracidobacterium_thermophilum	70.407	0	11.408	79.477	1.935	0	0	0	0	0
Chlorobaculum_parvum	0	0	1.438	0.744	12.531	8.188	0	0	0	0
Chlorobaculum_tepidum	139.578	64.417	4.163	0	12.971	18.992	0	0	0	0
Chlorobi_bacterium_NICIL-2	0	0	0	0	0	0	0	0	0	0
Chlorobi_bacterium_OLB4	0	0	0	0	0	0	0	0	0	0
Chlorobi_bacterium_OLB5	4.303	0	49.918	0	0	0	0	0	0	0
Chlorobium_chlorochromatii	0	0	0	0	0	8.524	1.011	1.564	1.332	21.359
Chlorobium_limicola	0	0	0	5.022	2.264	3.711	4.519	0	0	0
Chlorobium_phaeovibrioides	345.676	119.11	21.651	20.068	1.484	1.196	3.018	0	0	29.671
Chlorobium_sp._GBChlB	0	0	0	0	0	0	0	0	0	0
Chlorobium_sp._KB01	12.421	0	0	18.208	68.878	28.535	0	0	0	0
Chloroflexi_bacterium_13_1_40CM_65_17	20.437	169.195	0	0	0	0	0	0	0	0
Chloroflexi_bacterium_13_1_40CM_68_21	1.036	0	1.602	0	0	0	0	0	0	0
Chloroflexi_bacterium_44-23	0	0	0.644	70.188	78.066	93.326	2.554	16.637	0	4.49
Chloroflexi_bacterium_54-19	0	0	0	4.516	0	0	2.077	0	0	70.031
Chloroflexi_bacterium_GWC2_73_18	0	0	0	5.849	4.408	12.543	57.166	0.673	17.691	8.832
Chloroflexi_bacterium_Kir15-3F	102.215	11.344	0	0	0	0	11.825	0	1.945	2.618
Chloroflexi_bacterium_OLB13	0	0	0	0	25.293	0.196	0	0	0	0
Chloroflexi_bacterium_RBG_13_50_21	1.382	0	3.273	0.754	6.321	5.617	0	0	0	0.07
Chloroflexi_bacterium_RBG_13_51_36	0	0	0	0	16.466	4.916	31.18	9.803	6.787	26.49
Chloroflexi_bacterium_RBG_13_52_12	0	0	0	0	0	0	0	0	0	0
Chloroflexi_bacterium_RBG_13_56_8	78.827	10.989	0	0	0	0	0	0	0	0
Chloroflexi_bacterium_RBG_13_68_17	0	0	0	0	0	0	0	0	0	0
Chloroflexi_bacterium_RBG_16_50_11	0	0.861	0	0	15.015	11.964	0.646	0	0	0
Chloroflexi_bacterium_RBG_16_50_9	293.864	75.761	19.98	62.178	18.72	21.03	0	0	0	0
Chloroflexi_bacterium_RBG_16_51_16	0	0	0	0	0	0	0	0	0	0
Chloroflexi_bacterium_RBG_16_51_9	0	0	0	0	9.398	0	0	0	0	0
Chloroflexi_bacterium_RBG_16_52_11	0	0	0	0	0	0	0	0	0	0
Chloroflexi_bacterium_RBG_16_54_18	330.55	18.029	7.792	0	0	0	0	0	0	0
Chloroflexi_bacterium_RBG_16_57_11	0	0	0	0.351	4.76	1.72	0	0	0	0
Chloroflexi_bacterium_RBG_16_57_8	0	0	0	0	6.529	0	0	0	0	0
Chloroflexi_bacterium_RBG_16_60_22	0	0	0	0.599	7.387	20.422	0	0	2.277	0
Chloroflexi_bacterium_RBG_19FT_COMBO_48_23	0	0	0	0	0	0	0	0	0	0
Chloroflexi_bacterium_RBG_19FT_COMBO_56_12	0	0	0	0	4.529	1.626	0	0	0	0
Chloroflexi_bacterium_RBG_19FT_COMBO_62_14	0	0	0	0	0	0	4.288	0	7.062	0
Chloroflexi_bacterium_RIFOXYC12_FULL_59_14	33.16	2.33	0.849	0	1.033	0	0	0	0	0
Chloroflexi_bacterium_RIFOXYD12_FULL_57_15	4.045	16.56	77.841	7.947	29.899	39.031	0	0	0	0
Chloroflexi_bacterium_UTCFX4	0	0	0	0	0	0	0	0	0	0
Chloroflexus_aggregans	55.008	30.588	49.328	0	0	0	5.432	0.546	0	2.196
Chloroflexus_aurantiacus	279.313	88.016	26.513	14.519	0.747	0.608	0	0	0	0
Chloroflexus_islandicus	8.031	0	0	28.335	3.99	8.702	2.084	0	0	0
Chloroflexus_sp._MS-G	8.635	9.064	3.917	3.875	0	0	0	0	0	0
Chloroflexus_sp._Y-396-1	45.379	0	2.246	0	0	0	0	0	0	0
Chondromyces_apiculatus	0	0	0	0.661	6.573	1.215	3.207	0	4.243	9.367
Chondromyces_crocatus	0	127.871	0	0.3	16.016	2.121	123.391	3.01	31.695	5.194
Christensenella_massiliensis	388.724	224.244	283.837	143.308	229.33	42.005	48.078	42.514	13.285	16.426
Christensenella_minuta	189.678	65.936	33.127	122.198	97.37	52.313	75.223	17.453	7.443	188.982
Christensenella_sp._AF73-05CM02	74.509	118.857	33.169	172.895	74.968	84.408	117.16	6.154	19.798	241.685
Christensenella_timonensis	86.83	41.628	76.43	37.718	62.008	39.648	7.144	5.759	5.237	8.55
Chromatiales_bacterium_(ex_Bugula_neritina_AB1)	0	0	0	0	17.544	14.497	0	0	0	0
Chromatiales_bacterium_USCg_Taylor	0	0	0	0	5.859	0	0	0	0	0
Chromobacterium_piscinae	0	0	0	5.787	0	9.992	0	0	0	0
Chromobacterium_sp._LK11	2.101	0	0.767	3.586	1.22	21.927	0	0.471	0	0
Chromobacterium_sphagni	10.103	3.798	2.807	0	0	0	183.203	0	0	0
Chromobacterium_vaccinii	0	0	0	0	0	0	0	0	0	0
Chromohalobacter_salexigens	16.897	1.621	1.191	0	0	0	0	0	0	0
Chroococcales_cyanobacterium_IPPAS_B-1203	0	0	2.985	0	0	0	0	0	0	0
Chryseobacterium_angstadtii	242.022	465.654	51.013	0	0	0	0	0	0	10.113
Chryseobacterium_aquaticum	0	0	0	0	0	0	0	4.683	0	0
Chryseobacterium_arthrosphaerae	0	0	0	0	0	0	0.66	0	0	0
Chryseobacterium_bovis	24.942	3.039	19.721	0	0	0	4.653	68.701	12.715	0
Chryseobacterium_caeni	0	0	0	0	0	0	0.379	4.725	3.651	37.616
Chryseobacterium_chaponense	0	0	0	0	0	0	0	0.53	4.391	0
Chryseobacterium_cucumeris	0	0	0	54.842	362.614	198.812	2.821	9.592	1.797	0
Chryseobacterium_daeguense	0	0	0	0	0	0	0	0	7.542	10.261
Chryseobacterium_frigidisoli	0	0	0	0	0	0	0	0	0	0
Chryseobacterium_gallinarum	0	0	0	0	0	0	0	13.325	5.392	0
Chryseobacterium_glaciei	0	0	0	0	0	0	0	0	0	0
Chryseobacterium_gleum	3.109	0	0	0	0	0	0	0	0	0
Chryseobacterium_gregarium	0	0	0	69.392	359.206	383.296	0	0	0	0
Chryseobacterium_haifense	0	0	0	13.424	9.607	10.954	0	1.143	0	0
Chryseobacterium_halperniae	4.735	3.545	2.547	0	0	0	0	14.309	4.222	0
Chryseobacterium_hispalense	0	0	0	0	1.429	7.748	0	0	0	0
Chryseobacterium_hominis	55.555	85.686	3.355	9.693	91.654	0.851	0	11.61	5.674	0
Chryseobacterium_humi	0	0	0	0	0	0	1.298	0	0	13.723
Chryseobacterium_hungaricum	0	0	0	0	0	0	11.018	0	0	63.071
Chryseobacterium_indologenes	0	0	0	7.74	0	0	0	0	0	0
Chryseobacterium_indoltheticum	1.353	23.498	0	0	0	0	0	0	0	0
Chryseobacterium_jejuense	4.26	0	7.875	0	0	0	0	0	0	10.824
Chryseobacterium_joostei	0	0	0	0	0	0	0	0	0	0
Chryseobacterium_koreense	0	0	0	0	0	0	17.832	0	0	0
Chryseobacterium_kwangjuense	0	0	0	0	0	0	0	0	0	0
Chryseobacterium_luteum	0	0	0	0	31.691	21.675	0	0	0	0
Chryseobacterium_oleae	0	0	0	0	0	2.57	0	0	0	0
Chryseobacterium_piscicola	8.909	12.205	8.751	0	0	0	0	0	0	0
Chryseobacterium_soli	0	0	0	0	0	0	0	22.001	9.804	0
Chryseobacterium_sp._36-9	0	0	0	0	0	0	8.098	0	0	0
Chryseobacterium_sp._39-10	8.664	1.621	9.449	0	14.796	1.075	5.698	0	0.655	0
Chryseobacterium_sp._52	0	0	0	0	10.289	21.301	0	0	0	0
Chryseobacterium_sp._BLS98	0	0	0	6.128	0	0	0	0	0	0
Chryseobacterium_sp._FF12	0	0	0	0.176	0	0	0	0	0.176	105.965
Chryseobacterium_sp._FH1	0	0	0	0	0	0	0	0	0	0
Chryseobacterium_sp._G972	19.084	15.345	0	0	0	0	0	12.921	15.978	0
[truncated: 6,118 more rows]
