# Supplementary material for: Metatranscriptomic Analyses Reveal Important Roles of the Gut Microbiome in Primate Dietary Adaptation
Source: Genes (Basel). 2023 Jan 15;14(1):228. doi: 10.3390/genes14010228 (PMC9858838; doi:10.3390/genes14010228)
Supplement: Supplementary file 1 [file genes-14-00228-s001.zip › Table S3 metatranscriptomic KEGG pathway relative abundance.xlsx]

## Sheet: Table S3
Level1	Level2	Level3	A1	A2	A3	B1	B2	B3	C11	C3	C7	C8
Metabolism	Carbohydrate metabolism	Glycolysis / Gluconeogenesis	38486.6	34836.2	40322.9	49248	58128.3	40970.6	27493.6	44654.8	65334.7	44684.6
Metabolism	Carbohydrate metabolism	Citrate cycle (TCA cycle)	22947.6	16359.9	21690.6	26259.1	25075.1	18557.1	10791	19996.2	27204.9	22384.2
Metabolism	Carbohydrate metabolism	Pentose phosphate pathway	16172.6	11741.2	11265.1	11395.5	17474	12142	9985.6	12065.9	17732.7	12079.2
Metabolism	Carbohydrate metabolism	Pentose and glucuronate interconversions	4265.35	2121.1	1994.39	3029.39	3272.37	2387.11	2951.52	3055.9	2033.64	3143.25
Metabolism	Carbohydrate metabolism	Fructose and mannose metabolism	16039.7	10715.9	9691.8	11437.7	14756.6	10211.2	9998.17	10769.9	16192.3	9745.79
Metabolism	Carbohydrate metabolism	Galactose metabolism	21631.6	10169.6	8809.61	10402.2	9234.93	5692.78	7796.96	7534.66	6593.16	5799.29
Metabolism	Carbohydrate metabolism	Ascorbate and aldarate metabolism	837.376	404.227	242.536	981.075	608.654	282.489	576.654	463.902	383.147	380.262
Metabolism	Carbohydrate metabolism	Starch and sucrose metabolism	16486	10381.6	10328	14631.7	15560.8	10182.3	14055.1	14550.1	14225.8	12767.3
Metabolism	Carbohydrate metabolism	Amino sugar and nucleotide sugar metabolism	23094.2	12228.3	12171.9	15292.7	15291.9	8944.62	10480.9	10840.1	11683.9	9269.05
Metabolism	Carbohydrate metabolism	Inositol phosphate metabolism	1286.55	1108.25	1726.96	1302.85	1265.46	863.837	1081.7	1292.76	1111.35	1267.99
Metabolism	Carbohydrate metabolism	Pyruvate metabolism	30307.4	23568.3	28858.5	39551.3	34926.5	29290.5	17095.8	30713.7	40773.5	30825.2
Metabolism	Carbohydrate metabolism	Glyoxylate and dicarboxylate metabolism	13855.9	9030.5	11096.8	11200.6	8628.14	8490.71	9264.72	14589.1	47781.2	31024.7
Metabolism	Carbohydrate metabolism	Propanoate metabolism	7428.86	6868.03	6553.99	9507.92	6506.23	6833.36	5180.36	7079.22	10338.9	7534.58
Metabolism	Carbohydrate metabolism	Butanoate metabolism	15760.3	11557.7	12527.9	16697.3	11341.5	14548.2	7773.74	13411.8	19767.1	13997
Metabolism	Carbohydrate metabolism	C5-Branched dibasic acid metabolism	2675.27	1054.88	476.025	1744.08	370.826	553.946	984.36	1389.75	3160.28	2412.36
Metabolism	Lipid metabolism	Fatty acid biosynthesis	11885.7	4761.32	4678.12	6396.24	12141.5	7292.85	4373.52	5580.61	4532.88	5712.39
Metabolism	Lipid metabolism	Fatty acid degradation	1926.73	1446.99	2015.62	4273.24	3926.25	4147.5	2474.57	2492.86	2422.08	1789.07
Metabolism	Lipid metabolism	Synthesis and degradation of ketone bodies	411.911	697.492	197.892	750.124	449.628	1181.84	171.235	194.358	803.642	505.873
Metabolism	Lipid metabolism	Steroid biosynthesis	0	0	0	0	0	0	0	0	55.629	118.945
Metabolism	Lipid metabolism	Primary bile acid biosynthesis	642.591	701.798	814.29	777.702	4181.56	1537.79	111.518	484.349	161.052	89.244
Metabolism	Lipid metabolism	Secondary bile acid biosynthesis	656.09	701.798	828.011	777.702	4181.56	1541.32	117.661	507.922	161.052	90.477
Metabolism	Lipid metabolism	Steroid hormone biosynthesis	270.519	32.107	20.268	59.905	135.14	63.323	2.878	0	0	0.677
Metabolism	Lipid metabolism	Glycerolipid metabolism	4292.43	1652.25	982.949	2851.08	1775.95	1296.26	1490.46	524.031	777.42	656.917
Metabolism	Lipid metabolism	Glycerophospholipid metabolism	5003.28	2328.88	2259.7	3008.19	3703.86	3133.38	2413.78	1173.9	1400.09	1325.57
Metabolism	Lipid metabolism	Ether lipid metabolism	119.154	49.731	29.924	136.665	150.725	47.397	2.822	0.491	0	4.785
Metabolism	Lipid metabolism	Arachidonic acid metabolism	148.038	186.616	160.9	40.456	16.324	19.946	123.425	99.313	32.031	104.212
Metabolism	Lipid metabolism	Linoleic acid metabolism	54.101	31.398	27.102	0	0	0	0	0	0	0
Metabolism	Lipid metabolism	alpha-Linolenic acid metabolism	60.634	31.398	27.513	10.571	21.886	36.405	0.148	41.677	10.029	3.708
Metabolism	Lipid metabolism	Sphingolipid metabolism	8582.07	3500.38	2709.83	3019.01	1921.32	1285.42	1890.93	1390	892.125	926.749
Metabolism	Lipid metabolism	Biosynthesis of unsaturated fatty acids	2569.42	533.767	510.435	614.356	682.826	471.303	397.763	372.208	460.321	349.921
Metabolism	Metabolism of cofactors and vitamins	Ubiquinone and other terpenoid-quinone biosynthesis	2144.1	478.671	171.241	456.621	413.516	331.703	704.893	205.422	174.139	163.142
Metabolism	Metabolism of cofactors and vitamins	One carbon pool by folate	9793.7	5467.73	5377.6	6834.38	6201.57	4830.39	5899.84	7681.9	5112.58	3682.8
Metabolism	Metabolism of cofactors and vitamins	Thiamine metabolism	10550.6	4863.01	2189.17	4819.05	2481.92	2135.17	3062.16	2161.4	2215.34	2271.73
Metabolism	Metabolism of cofactors and vitamins	Riboflavin metabolism	4276.48	1284.68	909.773	1995.09	654.988	452.999	1085.04	335.011	409.517	518.857
Metabolism	Metabolism of cofactors and vitamins	Vitamin B6 metabolism	4931.19	1933.32	1638.62	3107.61	2740.75	1876.82	1342.8	1642.09	2335.82	1891.66
Metabolism	Metabolism of cofactors and vitamins	Nicotinate and nicotinamide metabolism	9499.56	4311.46	2026.45	4292.82	3409.98	2157.54	2058.47	1622.74	1879.97	2024.94
Metabolism	Metabolism of cofactors and vitamins	Pantothenate and CoA biosynthesis	8395.18	2949.4	1843.31	5454.58	3830.9	2758.08	3638.22	3886.65	8063.87	5654.37
Metabolism	Metabolism of cofactors and vitamins	Biotin metabolism	8617.65	2463.99	1501.16	3027.34	2582.68	1994.05	1585.62	1254.01	1729.76	1677.34
Metabolism	Metabolism of cofactors and vitamins	Lipoic acid metabolism	34.383	579.752	110.45	134.587	113.571	43.275	65.091	94.507	97.31	41.154
Metabolism	Metabolism of cofactors and vitamins	Folate biosynthesis	5000.27	1521.8	1182.6	1103.22	1565.24	693.157	627.29	443.793	774.107	504.256
Metabolism	Metabolism of cofactors and vitamins	Retinol metabolism	0.417	1.671	0.301	5.053	0	0	42.613	1.951	0.185	2.883
Metabolism	Metabolism of cofactors and vitamins	Porphyrin and chlorophyll metabolism	5693.78	4489.27	1518.49	3162.76	1530.7	2184.19	1682.04	1528.36	1928.22	1355.71
Metabolism	Energy metabolism	Oxidative phosphorylation	15488.1	10314.1	10010.9	10525.5	12805.6	22694.8	9106.02	10835.1	23715.2	12472.3
Metabolism	Energy metabolism	Photosynthesis	4520.28	2305.74	2855.31	3796.35	3426.37	7887.33	3317.94	4815.7	16763.5	6529.41
Metabolism	Energy metabolism	Photosynthesis - antenna proteins	0	0	0	0	2.209	71.436	0	0	0	0
Metabolism	Energy metabolism	Methane metabolism	32325	35553.9	24058	26887.9	26799.6	34809.8	12639.4	16519.5	28521.6	17418.8
Metabolism	Energy metabolism	Carbon fixation in photosynthetic organisms	22647.2	25080.7	32197.2	35624.9	47217.6	30014.6	18864.6	32370.6	48598.2	34366.9
Metabolism	Energy metabolism	Carbon fixation pathways in prokaryotes	27324.2	20643.4	25460.9	27533.3	25492.2	23654.6	15442.6	26961.7	30595.3	20421.9
Metabolism	Energy metabolism	Nitrogen metabolism	6851.79	3758.81	3720.94	31765	7159.63	7806.44	7737.32	14329.2	47648.9	30100.5
Metabolism	Energy metabolism	Sulfur metabolism	5124.39	1428.87	988.969	2561.55	1445.2	960.938	4822.58	8339.29	4636.63	2626.27
Metabolism	Amino acid metabolism	Arginine biosynthesis	9342.38	5707.07	6061.08	13031.8	5563.59	5978.04	8743.22	14509.8	49936.1	30022.8
Metabolism	Amino acid metabolism	Alanine, aspartate and glutamate metabolism	16893.1	9204.21	7970.5	18719.4	8227.19	8613.95	13122.9	19132.9	57316.9	38681.1
Metabolism	Amino acid metabolism	Glycine, serine and threonine metabolism	14277.7	8071.24	7741.99	12314.3	9642.12	7935.22	6192.2	6923.62	13556.9	9144.61
Metabolism	Amino acid metabolism	Cysteine and methionine metabolism	17407.7	8903.18	6266.27	12294.2	8194.66	5480.79	10427	12885.4	17440.6	11138.9
Metabolism	Amino acid metabolism	Valine, leucine and isoleucine degradation	2060.43	2730.27	2480.47	3856.65	4028.56	3487.18	1796.07	2324.8	3296.18	2427.51
Metabolism	Amino acid metabolism	Valine, leucine and isoleucine biosynthesis	5419.55	2618.1	1661.79	4480.56	2562.8	2353.79	3635.47	4303.91	9312	6891.82
Metabolism	Amino acid metabolism	Lysine biosynthesis	11084.7	4768.61	3350.04	7341.85	3394.43	3424.24	4268.7	4067.85	11383.3	8291.58
Metabolism	Amino acid metabolism	Lysine degradation	2159.65	1890.67	928.07	2904.83	1591.77	2463.85	551.188	670.57	2163.92	1179.21
Metabolism	Amino acid metabolism	Arginine and proline metabolism	5586.6	2806.89	1281.54	4346.97	1411.94	1488.7	1829.25	1861.09	5091.81	2763.6
Metabolism	Amino acid metabolism	Histidine metabolism	6881.55	2539.9	1525.44	2961.66	1545.76	1261.76	980.931	1151.45	2233.8	1425.62
Metabolism	Amino acid metabolism	Tyrosine metabolism	2435.76	1295.47	1374.8	3967.64	1679.11	2569.18	1876.25	2101.62	2208.34	1738.58
Metabolism	Amino acid metabolism	Phenylalanine metabolism	3161.61	1500.07	1032.44	2751.81	1182.55	1545.79	1791.18	1546.58	2829.12	1958.96
Metabolism	Amino acid metabolism	Tryptophan metabolism	1301.99	841.671	991.014	1182.17	860.366	1460.08	440.039	270.473	937.84	547.436
Metabolism	Amino acid metabolism	Phenylalanine, tyrosine and tryptophan biosynthesis	15674.6	4678.16	2531.37	7398.02	2696.62	1694.28	4654.34	2476.65	4787.1	3903.85
Metabolism	Nucleotide metabolism	Purine metabolism	40323.6	22203.2	21105.5	29662.7	19466	18646.7	19446.2	21572.5	30026.9	21210.2
Metabolism	Nucleotide metabolism	Pyrimidine metabolism	35307.7	16365.4	15795.4	24409.4	17977.1	15397.7	15755.6	16622.7	17589.2	14031
Metabolism	Biosynthesis of other secondary metabolites	Caffeine metabolism	0	10.685	1.561	0	0	0	0	0	0	0
Metabolism	Biosynthesis of other secondary metabolites	Monobactam biosynthesis	3134.51	2151.27	1815.34	2872.78	1543.63	1619.97	2042.73	2118.94	4809.96	3019.55
Metabolism	Biosynthesis of other secondary metabolites	Penicillin and cephalosporin biosynthesis	16.897	5.166	11.353	38.204	199.059	0.823	110.8	157.848	275.033	268.289
Metabolism	Biosynthesis of other secondary metabolites	Carbapenem biosynthesis	1135.85	718.915	125.172	838.776	78.782	156.005	201.281	193.925	317.734	211.004
Metabolism	Biosynthesis of other secondary metabolites	Novobiocin biosynthesis	2105.73	868.819	553.724	2091.29	550.991	648.777	1062.64	836.361	1203.55	1089.02
Metabolism	Biosynthesis of other secondary metabolites	Phenazine biosynthesis	1196.22	298.181	78.127	468.753	13.433	17.824	162.52	152.502	444.818	290.86
Metabolism	Biosynthesis of other secondary metabolites	Streptomycin biosynthesis	5253.88	2716.09	3431	3633.51	3448.95	2425.81	2327.43	2511.98	3051.35	3084.62
Metabolism	Biosynthesis of other secondary metabolites	Neomycin, kanamycin and gentamicin biosynthesis	2355.74	799.639	856.952	589.833	988.429	715.529	516.189	396.129	265.515	486.97
Metabolism	Biosynthesis of other secondary metabolites	Acarbose and validamycin biosynthesis	892.803	448.692	347.368	968.827	669.988	484.582	608.843	614.614	905.348	836.5
Metabolism	Biosynthesis of other secondary metabolites	Phenylpropanoid biosynthesis	1577.96	913.482	1454.32	1286.06	1249.83	934.886	1850.85	1036.33	212.938	348.483
Metabolism	Biosynthesis of other secondary metabolites	Flavone and flavonol biosynthesis	52.648	56.314	2.328	15.056	8.739	12.356	0	0.568	0	0
Metabolism	Biosynthesis of other secondary metabolites	Isoquinoline alkaloid biosynthesis	1058.92	657.286	475.8	1632.95	452.203	556.348	855.98	602.833	695.825	824.407
Metabolism	Biosynthesis of other secondary metabolites	Tropane, piperidine and pyridine alkaloid biosynthesis	1954.45	829.368	540.727	1885.59	485.466	608.763	911.844	803.138	1095.18	1016
Metabolism	Biosynthesis of other secondary metabolites	Glucosinolate biosynthesis	334.722	151.016	70.76	320.576	144.549	90.223	243.999	336.113	307.049	462.669
Metabolism	Metabolism of terpenoids and polyketides	Geraniol degradation	21.601	16.762	15.53	10.571	21.886	36.405	0.148	41.677	10.029	7.916
Metabolism	Metabolism of terpenoids and polyketides	Polyketide sugar unit biosynthesis	1705.01	733.302	522.101	1572.92	1099.48	732.401	910.902	783.284	1250.51	1109.4
Metabolism	Metabolism of terpenoids and polyketides	Terpenoid backbone biosynthesis	10914	5459.22	2787.59	6285.5	4170.33	3994.93	3381.37	1946.14	2898.85	2368.06
Metabolism	Metabolism of terpenoids and polyketides	Limonene and pinene degradation	60.981	9.065	45.892	221.888	319.019	89.214	38.897	20.479	57.722	2.009
Metabolism	Metabolism of terpenoids and polyketides	Carotenoid biosynthesis	1.324	0.405	0	9.91	10.86	1.224	0	0	0	0
Metabolism	Metabolism of terpenoids and polyketides	Zeatin biosynthesis	1154.15	378.144	135.127	435.354	172.303	59.584	138.852	57.02	53.536	156.622
Metabolism	Metabolism of terpenoids and polyketides	Sesquiterpenoid and triterpenoid biosynthesis	260.128	45.223	19.392	18.622	0	0.935	0	0	55.629	118.945
Metabolism	Metabolism of terpenoids and polyketides	Insect hormone biosynthesis	36.01	5.773	45.892	221.888	318.37	77.166	38.897	13.433	57.184	2.009
Metabolism	Metabolism of terpenoids and polyketides	Biosynthesis of ansamycins	2046.58	1236.28	1554.3	1576.42	1833.13	1252.65	742.342	797.304	1051.67	752.991
Metabolism	Metabolism of terpenoids and polyketides	Biosynthesis of siderophore group nonribosomal peptides	303.42	49.072	45.823	157.394	44.375	15.254	163.533	31.397	116.865	50.195
Metabolism	Metabolism of terpenoids and polyketides	Nonribosomal peptide structures	243.894	26.942	58.135	20.761	0	0	4.764	6.716	8.743	2.248
Metabolism	Metabolism of terpenoids and polyketides	Biosynthesis of vancomycin group antibiotics	520.659	349.229	223.979	640.491	339.374	307.922	353.384	365.488	678.756	575.909
Metabolism	Xenobiotics biodegradation and metabolism	Chlorocyclohexane and chlorobenzene degradation	11.226	58.694	21.364	50.129	73.505	37.228	9.339	0.772	40.034	29.152
Metabolism	Xenobiotics biodegradation and metabolism	Benzoate degradation	1017.27	819.844	422.608	1625.24	900.125	1760.46	1101.17	914.485	1800.84	1284.92
Metabolism	Xenobiotics biodegradation and metabolism	Furfural degradation	0	0	0	0	0	0	0	0	11.131	0
Metabolism	Xenobiotics biodegradation and metabolism	Dioxin degradation	116.98	2.937	5.834	50.511	24.833	28.899	255.74	102.29	12.316	43.65
Metabolism	Xenobiotics biodegradation and metabolism	Xylene degradation	116.98	2.937	5.834	50.511	24.833	28.899	255.74	102.29	12.316	43.65
Metabolism	Xenobiotics biodegradation and metabolism	Chloroalkane and chloroalkene degradation	775.818	447.117	931.002	2406.61	1480.58	1943	992.008	1615.56	1141.01	694.649
Metabolism	Xenobiotics biodegradation and metabolism	Naphthalene degradation	452.954	380.675	810.24	2014.65	1088.7	1825.8	943.441	1210.69	1038.15	662.318
Metabolism	Xenobiotics biodegradation and metabolism	Aminobenzoate degradation	816.235	454.715	332.442	724.494	399.171	485.453	164.505	75.145	35.746	133.457
Metabolism	Xenobiotics biodegradation and metabolism	Nitrotoluene degradation	1487.1	1656.5	983.095	1336.67	1521.67	1794.95	270.91	430.238	494.166	290.673
Metabolism	Xenobiotics biodegradation and metabolism	Ethylbenzene degradation	6.533	0	0.411	10.571	21.886	36.405	0.148	41.677	10.029	3.708
Metabolism	Xenobiotics biodegradation and metabolism	Styrene degradation	62.032	23.6	46.577	112.793	69.726	78.934	82.215	205.802	73.122	76.205
Metabolism	Xenobiotics biodegradation and metabolism	Atrazine degradation	1204.53	65.43	1595.17	237.553	23.192	25.152	202.162	207.729	3383.11	641.454
Metabolism	Xenobiotics biodegradation and metabolism	Caprolactam degradation	24.971	3.292	0	6.025	0.649	12.048	0	22.716	9.458	13.765
Metabolism	Xenobiotics biodegradation and metabolism	Metabolism of xenobiotics by cytochrome P450	46.66	76.571	35.633	20.853	14.367	14.45	47.61	26.239	10.626	25.952
Metabolism	Xenobiotics biodegradation and metabolism	Drug metabolism - cytochrome P450	46.66	76.571	35.633	20.853	14.367	14.45	47.61	26.239	10.626	25.952
Metabolism	Xenobiotics biodegradation and metabolism	Drug metabolism - other enzymes	6260.97	2782.38	2715.2	3560.58	4253.78	2437.8	2347.17	2163.33	3941.48	2429.61
Metabolism	Metabolism of other amino acids	beta-Alanine metabolism	704.136	500.951	363.747	1547.03	937.685	594.241	558.659	564.93	1090.61	804.323
Metabolism	Metabolism of other amino acids	Taurine and hypotaurine metabolism	2423.1	1921.92	2082.66	1858.92	1695.92	1351.32	1308.16	1883.57	2717.18	1801.07
Metabolism	Metabolism of other amino acids	Phosphonate and phosphinate metabolism	661.096	37.626	176.131	1187.94	249.591	136.656	154.905	258.84	59.849	73.611
Metabolism	Metabolism of other amino acids	Selenocompound metabolism	6579.36	2576.77	1675.03	2834.1	1689.91	1391.11	2399.76	2492.41	2983.17	1939.31
Metabolism	Metabolism of other amino acids	Cyanoamino acid metabolism	3024.51	1585.55	2036.66	2840.99	2896.61	2100.56	2729.08	2008.18	3158.46	2125.93
Metabolism	Metabolism of other amino acids	D-Glutamine and D-glutamate metabolism	4031.44	1308.39	999.146	1704.91	556.904	431.994	770.614	725.66	1081.57	774.449
Metabolism	Metabolism of other amino acids	D-Arginine and D-ornithine metabolism	80.439	11.597	50.41	119.551	86.86	76.831	27.383	102.338	762.49	325.644
Metabolism	Metabolism of other amino acids	D-Alanine metabolism	2076.32	883.502	412.98	1099.51	361.141	381.895	551.6	565.06	1246.01	975.488
Metabolism	Metabolism of other amino acids	Glutathione metabolism	1755.14	1028.64	1217.59	2143.9	2170.25	1870.42	1061.43	1673.04	2643.14	2523.32
Metabolism	Glycan biosynthesis and metabolism	N-Glycan biosynthesis	426.158	215.532	191.605	191.629	293.282	109.646	23.662	75.539	50.206	62.137
Metabolism	Glycan biosynthesis and metabolism	Other glycan degradation	14194.4	5145.29	4732.93	4274.07	2977.67	1856.16	3582.95	2706.01	1446.47	1224.82
Metabolism	Glycan biosynthesis and metabolism	Various types of N-glycan biosynthesis	2736.56	712.687	886.599	383.819	265.132	182.997	486.195	571.056	226.513	186.662
Metabolism	Glycan biosynthesis and metabolism	Other types of O-glycan biosynthesis	0	0	0	17.454	37.44	12.132	0	0	0	0
Metabolism	Glycan biosynthesis and metabolism	Glycosaminoglycan degradation	4149.03	1278.61	1231.02	661.314	455.584	321.608	821.554	626.285	313.675	205.235
Metabolism	Glycan biosynthesis and metabolism	Glycosaminoglycan biosynthesis - keratan sulfate	0	0	0	0	0	0	2.154	55.769	0	0
Metabolism	Glycan biosynthesis and metabolism	Lipopolysaccharide biosynthesis	6746.11	1960.76	1797.27	1997.09	2084.44	1175.68	1679.46	897.045	1132.92	1740.65
Metabolism	Glycan biosynthesis and metabolism	Peptidoglycan biosynthesis	19861.3	6091.28	4298.09	8936.78	3605.59	2456.18	4218.34	2960.49	4312.07	3861.8
Metabolism	Glycan biosynthesis and metabolism	Glycosylphosphatidylinositol (GPI)-anchor biosynthesis	0	0	0	2.232	39.198	2.589	0	0	0	0
Metabolism	Glycan biosynthesis and metabolism	Glycosphingolipid biosynthesis - lacto and neolacto series	0	0	0	0	0	2.813	0	0	0.647	3.186
Metabolism	Glycan biosynthesis and metabolism	Glycosphingolipid biosynthesis - globo and isoglobo series	4285.67	1409.93	1316.93	1116.45	546.235	523.101	835.958	668.541	467.958	384.538
Metabolism	Glycan biosynthesis and metabolism	Glycosphingolipid biosynthesis - ganglio series	2689.13	705.597	886.599	383.819	265.132	182.997	484.041	515.287	226.513	180.016
Metabolism	Global and overview maps	Carbon metabolism	82886.8	73507.4	73364.4	84664.7	89336	80938.4	45133.1	70402.7	98982	67489.9
Metabolism	Global and overview maps	2-Oxocarboxylic acid metabolism	12272.5	6083.73	4220.28	11252.3	5304.77	5261.39	7269.09	8089.74	18337.7	13812.2
Metabolism	Global and overview maps	Fatty acid metabolism	10937	4874.45	3208.64	6960.13	6851.61	5009.62	3677.19	3304.85	3971.24	4019.34
Metabolism	Global and overview maps	Degradation of aromatic compounds	870.663	434	838.246	2366.79	1321.99	2033.71	1344.66	1421.26	1139.15	783.991
Metabolism	Global and overview maps	Biosynthesis of amino acids	79204.6	44707.1	37992.2	63016	55784.3	40163.2	46267.4	58978.7	133637	88130.1
Genetic Information Processing	Translation	Aminoacyl-tRNA biosynthesis	21977.2	13803.2	12106.3	16594.1	13709.8	9714.16	13592.1	12772.1	21279.8	13080
Genetic Information Processing	Translation	Ribosome biogenesis in eukaryotes	569.939	506.27	109.285	435.631	143.791	238.087	315.063	102.65	84.413	195.072
Genetic Information Processing	Translation	Ribosome	30497.7	31311.5	37561.8	39273.6	45387.5	44301.6	18989.3	41142.3	38273.7	31401.7
Genetic Information Processing	Translation	RNA transport	2551.31	1477.94	829.839	769.134	773.216	2615.93	269.511	199.542	177.269	274.567
Genetic Information Processing	Translation	mRNA surveillance pathway	17.371	36.513	5.437	15.728	13.037	48.471	0	0	0	0
Genetic Information Processing	Folding, sorting and degradation	RNA degradation	17635.9	11349.1	13071.5	19894.9	20182.1	13163.6	11652.4	20414.1	12463	14087.3
Genetic Information Processing	Folding, sorting and degradation	Proteasome	96.731	177.957	27.362	121.132	68.527	242.648	2.498	2.26	0	14.928
Genetic Information Processing	Folding, sorting and degradation	Protein export	6901.24	6042.93	6258.74	7873.49	12126.7	7054.18	5371.9	6416.99	5553.54	5729.84
Genetic Information Processing	Folding, sorting and degradation	Ubiquitin mediated proteolysis	0	15.8	4.56	38.37	5.518	12.45	0	1.446	0	0
Genetic Information Processing	Folding, sorting and degradation	Sulfur relay system	1865.22	625.935	454.378	1699.13	368.153	447.644	1100.53	1247.61	1077.71	1142.28
Genetic Information Processing	Folding, sorting and degradation	Protein processing in endoplasmic reticulum	1803.22	1712.87	2168.21	3862.84	4833.2	2698.83	4199.58	11588.9	891.772	3011.26
Genetic Information Processing	Transcription	RNA polymerase	4561.95	3999.91	4479.25	6476.34	3033.31	4403.38	3252.94	6107.47	5096.79	4478.01
Genetic Information Processing	Transcription	Basal transcription factors	166.75	54.44	25.253	222.436	51.884	171.212	36.369	42.983	0	17.628
Genetic Information Processing	Transcription	Spliceosome	9.081	288.103	17.42	38.059	18.895	15.992	1.33	90.859	11.635	167.507
Genetic Information Processing	Replication and repair	DNA replication	12064.9	6493.63	3813.54	6911.11	6170.5	4012.02	4565.39	2854.81	2851.19	2542.56
Genetic Information Processing	Replication and repair	Base excision repair	6766.33	2351.81	1244.9	3243.97	2199.48	1417.84	2121	918.021	852.772	873.014
Genetic Information Processing	Replication and repair	Nucleotide excision repair	8707.57	2981.14	1902.22	4435.82	2086.4	1599.45	3094.17	1268	1012.46	1030.69
Genetic Information Processing	Replication and repair	Mismatch repair	14225.4	6832.12	4248.12	8399.65	6672.42	3725.93	5593.6	2987.28	2925.42	2733.49
Genetic Information Processing	Replication and repair	Homologous recombination	16731.1	7849.37	4872.59	10455.1	8318.22	4958.58	6762.17	3625.76	3679.27	3466.12
Genetic Information Processing	Replication and repair	Non-homologous end-joining	8.017	10.078	2.561	0	0	0	10.345	0	0	2.467
Genetic Information Processing	Replication and repair	Fanconi anemia pathway	16.609	60.518	23.623	25.979	25.04	66.696	0	5.004	0	0
Human Diseases	Drug resistance: Antimicrobial	beta-Lactam resistance	8405.75	3798.36	4479.44	6358.86	6635.18	5913.71	4783.47	6469.6	9651.87	7090.85
Human Diseases	Drug resistance: Antimicrobial	Vancomycin resistance	5602.91	1760.42	934.877	2787.97	893.764	820.147	1142.64	950.382	1246.85	1320.73
Human Diseases	Drug resistance: Antimicrobial	Cationic antimicrobial peptide (CAMP) resistance	3570.75	1269.6	1363.55	2697.22	2994.79	2433.23	1325.89	1205.57	1642.83	1478.66
Human Diseases	Drug resistance: Antineoplastic	EGFR tyrosine kinase inhibitor resistance	23.502	85.99	30.58	31.043	65.207	193.494	0.647	8.464	1.093	14.639
Human Diseases	Drug resistance: Antineoplastic	Endocrine resistance	37.305	27.803	1.013	0	11.168	1.224	0	0	0	0
Human Diseases	Drug resistance: Antineoplastic	Antifolate resistance	2525.04	878.335	1046.61	2043.4	2110.37	1722.09	1308.43	1295.95	2949.56	2031.96
Human Diseases	Drug resistance: Antineoplastic	Platinum drug resistance	90.672	208.595	52.45	279.581	53.334	68.847	10.831	32.94	30.928	34.311
Human Diseases	Endocrine and metabolic diseases	Type II diabetes mellitus	458.541	109.895	132.485	923.913	291.361	292.005	552.585	422.655	1242.7	931.878
Human Diseases	Endocrine and metabolic diseases	Insulin resistance	1721.2	2707.53	1436.79	3761.09	2173.6	2668.36	2377.42	4149.32	4444.55	3232.67
Human Diseases	Endocrine and metabolic diseases	Non-alcoholic fatty liver disease (NAFLD)	59.656	60.619	61.217	117.34	61.876	171.846	0.352	0	10.307	4.208
Human Diseases	Endocrine and metabolic diseases	AGE-RAGE signaling pathway in diabetic complications	0	8.812	0	0	3.594	12.496	0	0	0	0
Human Diseases	Endocrine and metabolic diseases	Type I diabetes mellitus	2599.01	2787.44	2457.51	4483.24	4448.39	3048.81	2256.45	5067.82	1320.2	2474.22
Human Diseases	Neurodegenerative diseases	Alzheimer's disease	7110.8	8681.53	10129.8	12201.6	19688.9	12232.9	6017.43	12325.1	18471.6	10692.8
Human Diseases	Neurodegenerative diseases	Parkinson's disease	90.628	71.202	30.213	106.943	75.43	156.677	15.976	31.482	21.027	91.927
Human Diseases	Neurodegenerative diseases	Amyotrophic lateral sclerosis (ALS)	232.638	61.531	507.871	24.326	31.834	75.904	0.366	0	0	0
Human Diseases	Neurodegenerative diseases	Huntington's disease	1705.53	1500.88	2554.04	591.89	4020.05	5445.93	142.927	77.853	98.984	291.735
Human Diseases	Neurodegenerative diseases	Prion diseases	9.355	0	2.506	3.958	38.55	77.128	3.843	0	5.053	9.487
Human Diseases	Substance dependence	Amphetamine addiction	3.368	22.485	1.274	0	0	0	0	0	0	0
Human Diseases	Substance dependence	Morphine addiction	29.159	8.052	2.944	0	0	0	0	0	0	0
Human Diseases	Substance dependence	Nicotine addiction	29.159	8.052	2.944	0	0	0	0	0	0	0
Human Diseases	Substance dependence	Alcoholism	3.368	22.485	18.037	52.899	165.796	1031.13	0	13.832	0	28.446
Human Diseases	Infectious diseases: Bacterial	Bacterial invasion of epithelial cells	21.69	253.314	43.098	366.634	234.049	284.184	95.986	117.763	15.528	96.185
Human Diseases	Infectious diseases: Bacterial	Vibrio cholerae infection	68.508	178.716	82.882	55.564	48.772	84.157	182.373	2.926	4.54	40.928
Human Diseases	Infectious diseases: Bacterial	Epithelial cell signaling in Helicobacter pylori infection	2555.65	645.029	1804.22	863.341	368.439	260.303	505.605	297.859	3304.22	564.789
Human Diseases	Infectious diseases: Bacterial	Pathogenic Escherichia coli infection	23.273	201.253	42.318	55.42	137.085	147.789	0.788	135.63	10.249	124.919
Human Diseases	Infectious diseases: Bacterial	Shigellosis	7.873	175.273	40.701	34.029	16.466	67.585	0	1.172	0.9	13.906
Human Diseases	Infectious diseases: Bacterial	Salmonella infection	1054.31	972.075	4484.58	4168.14	3332.59	4704.83	2107.3	10120.7	4405.16	3572.81
Human Diseases	Infectious diseases: Bacterial	Pertussis	547.832	197.25	91.933	183.56	125.403	171.761	115.811	160.208	97.527	250.31
Human Diseases	Infectious diseases: Bacterial	Legionellosis	5463.41	5746	9005.04	10409.1	9817.38	10448.9	5327.44	16208.7	7660.98	7357.2
Human Diseases	Infectious diseases: Bacterial	Staphylococcus aureus infection	53.957	36.867	129.443	33.823	47.52	0.393	1.914	115.33	17.974	25.204
Human Diseases	Infectious diseases: Bacterial	Tuberculosis	7887.28	6644.55	8147.79	11458.3	12904.1	8514.58	6307.35	14093.9	4246.85	9624.97
Human Diseases	Infectious diseases: Parasitic	Leishmaniasis	0	0	0.863	0	0	0	0	0	0	0
Human Diseases	Infectious diseases: Parasitic	Chagas disease (American trypanosomiasis)	0	122.149	0	0.899	3.594	12.496	3.477	0	5.053	1.036
Human Diseases	Infectious diseases: Parasitic	African trypanosomiasis	0	122.149	0.863	11.894	61.513	25.507	13.167	78.731	1.782	29.369
Human Diseases	Infectious diseases: Parasitic	Malaria	0	0	0	22.073	0	0	0	0	0.412	0
Human Diseases	Infectious diseases: Parasitic	Toxoplasmosis	4.375	222.573	10.449	6.644	4.232	15.992	1.33	90.859	5.464	165.125
Human Diseases	Infectious diseases: Parasitic	Amoebiasis	416.688	107.31	85.661	288.075	2102.8	661.639	272.103	260.601	52.273	223.679
Human Diseases	Infectious diseases: Viral	Hepatitis C	52.633	51.149	51.999	16.297	24.986	102.102	0	0	0	0
Human Diseases	Infectious diseases: Viral	Hepatitis B	9.916	38.184	10.49	2.315	10.465	52.827	0	0	1.034	0
Human Diseases	Infectious diseases: Viral	Measles	57.469	271.544	62.448	23.117	37.484	136.778	1.33	91.799	5.464	163.398
Human Diseases	Infectious diseases: Viral	Influenza A	64.881	394.149	102.314	48.92	33.834	130.02	4.807	91.519	12.09	178.34
Human Diseases	Infectious diseases: Viral	HTLV-I infection	28.928	44.413	12.531	41.314	68.613	158.229	0	0	4.775	0.663
Human Diseases	Infectious diseases: Viral	Herpes simplex infection	61.527	51.149	52.999	77.443	51.004	192.858	3.477	0	9.828	1.699
Human Diseases	Infectious diseases: Viral	Epstein-Barr virus infection	27.014	256.148	29.95	173.701	58.962	167.941	4.75	122.586	10.239	205.194
Human Diseases	Cancers: Overview	Pathways in cancer	1036.77	601.172	748.266	1697.63	1775.52	959.919	1058.37	2941.73	733.965	1320.78
Human Diseases	Cancers: Overview	Transcriptional misregulation in cancer	180.207	46.49	8.546	23.138	21.6	202.223	2.154	55.769	6.768	0
Human Diseases	Cancers: Overview	Viral carcinogenesis	385.284	154.713	156.464	1001.93	432.314	1018.24	543.401	436.592	1247.48	967.944
Human Diseases	Cancers: Overview	Chemical carcinogenesis	46.243	74.9	35.332	15.8	14.367	14.45	4.997	24.288	10.441	23.069
Human Diseases	Cancers: Overview	Proteoglycans in cancer	505.778	547.948	132.84	445.335	176.756	238.862	288.657	89.871	77.915	135.501
Human Diseases	Cancers: Overview	MicroRNAs in cancer	1279.67	670.958	286.494	793.018	366.26	212.654	218.932	170.634	92.87	94.381
Human Diseases	Cancers: Overview	Central carbon metabolism in cancer	2065.75	1256.74	1166.08	1706.53	2752.53	1366.31	1218.79	1208.74	3849.95	2276.64
Human Diseases	Cancers: Overview	Choline metabolism in cancer	86.124	76.723	17.872	51.989	0.385	2.468	1.562	0	4.103	7.309
Human Diseases	Cancers: Specific types	Colorectal cancer	0	8.812	0	0	3.957	10.347	0	0	0	0
Human Diseases	Cancers: Specific types	Renal cell carcinoma	52.115	67.455	96.451	322.334	204.83	145.92	175.63	95.433	185.902	72.18
Human Diseases	Cancers: Specific types	Pancreatic cancer	0	8.812	0	0	0	0	0	0	0	0
Human Diseases	Cancers: Specific types	Glioma	3.368	22.485	1.274	0	0	0	0	0	0	0
Human Diseases	Cancers: Specific types	Prostate cancer	984.658	537.768	651.815	1376.9	1566.73	803.652	882.741	2846.3	548.063	1248.6
Human Diseases	Cancers: Specific types	Bladder cancer	474.257	23.194	2.807	0	0	0	0	0	0	0
Human Diseases	Cancers: Specific types	Small cell lung cancer	0	0	0	0	0	0	0	0	0	0
Human Diseases	Cancers: Specific types	Breast cancer	0	0	0	0	11.168	1.224	0	0	0	0
Human Diseases	Immune diseases	Autoimmune thyroid disease	0	0	0	0	6.133	5.879	0	0	4.775	0.663
Human Diseases	Immune diseases	Inflammatory bowel disease (IBD)	0	0	0	0	0	0	0	0	1.034	0
Human Diseases	Immune diseases	Systemic lupus erythematosus	0	3.849	17.735	53.591	165.796	1031.13	0	13.832	0	28.446
Human Diseases	Immune diseases	Rheumatoid arthritis	1.655	10.635	1.849	1.178	10.893	2.496	3.477	3.614	11.148	1.036
Human Diseases	Immune diseases	Allograft rejection	0	0	0	0	6.133	5.879	0	0	4.775	0.663
Human Diseases	Immune diseases	Graft-versus-host disease	0	0	0	0	6.133	5.879	0	0	4.775	0.663
Human Diseases	Immune diseases	Primary immunodeficiency	314.115	172.182	16.489	187.075	206.059	86.907	100.278	100.949	88.021	52.149
Human Diseases	Cardiovascular diseases	Hypertrophic cardiomyopathy (HCM)	114.751	125.441	44.002	56.154	9.937	14.992	27.517	21.236	18.993	54.094
Human Diseases	Cardiovascular diseases	Arrhythmogenic right ventricular cardiomyopathy (ARVC)	113.225	125.441	44.002	26.878	8.068	11.926	0	0.66	0.9	13.906
Human Diseases	Cardiovascular diseases	Dilated cardiomyopathy (DCM)	114.751	125.441	44.002	56.154	9.937	14.992	27.517	21.236	18.993	54.094
Human Diseases	Cardiovascular diseases	Viral myocarditis	399.446	211.938	42.701	102.573	14.762	19.609	7.685	5.228	15.023	36.778
Human Diseases	Cardiovascular diseases	Fluid shear stress and atherosclerosis	2371.24	1526.71	2127.99	2269.11	2147.01	2002.24	1937.11	4077.24	2512.64	2970.72
Environmental Information Processing	Membrane transport	ABC transporters	32258.5	25399.1	22861.1	30053.1	30808.9	28996.6	26337.8	52965.8	50521.7	40188.7
Environmental Information Processing	Membrane transport	Phosphotransferase system (PTS)	1852.16	885.326	955.283	1439.28	372.21	367.289	897.451	461.496	2654.7	1121.88
Environmental Information Processing	Membrane transport	Bacterial secretion system	9080.3	5526.88	6036.29	8047.2	11490.2	6882.21	5400.16	6500.6	5548.85	6202.18
Environmental Information Processing	Signal transduction	Two-component system	16969.6	7339.5	11239.6	18297.5	19259.7	21263.6	13846.3	26763.1	61833.7	48975.3
Environmental Information Processing	Signal transduction	MAPK signaling pathway	4.375	233.258	10.449	87.32	15.642	39.368	1.33	90.859	5.464	163.398
Environmental Information Processing	Signal transduction	MAPK signaling pathway - yeast	223.283	52.719	505.365	59.957	7.992	9.413	29.748	28.562	0.832	24.478
Environmental Information Processing	Signal transduction	MAPK signaling pathway - fly	1612.72	1494.75	2545.93	468.96	3931.81	5216.49	132.081	88.155	82.102	217.04
Environmental Information Processing	Signal transduction	Ras signaling pathway	41.983	35.348	7.765	5.798	0	4.131	0	0	0	0
Environmental Information Processing	Signal transduction	Rap1 signaling pathway	11.241	177.652	41.975	36.716	16.466	67.585	0	1.172	0.9	13.906
Environmental Information Processing	Signal transduction	MAPK signaling pathway - plant	558.553	416.127	757.254	569.447	151.64	349.918	395.513	163.757	150.685	382.558
Environmental Information Processing	Signal transduction	Calcium signaling pathway	3.368	25.726	1.521	0	3.804	0	6.657	7.53	5.582	13.766
Environmental Information Processing	Signal transduction	cGMP-PKG signaling pathway	147.58	25.726	1.521	0	3.804	0	6.657	7.53	5.582	13.766
Environmental Information Processing	Signal transduction	cAMP signaling pathway	147.58	38.589	1.521	1.602	0	0	0	0	0	0
Environmental Information Processing	Signal transduction	HIF-1 signaling pathway	8178.87	9964.29	11494.7	13316.9	20413.5	13105.8	7138.78	14054.2	23611	12984.4
Environmental Information Processing	Signal transduction	FoxO signaling pathway	2034.95	1960.76	3465.33	1750.25	5199.27	6897.03	852.462	1911	303.618	646.531
Environmental Information Processing	Signal transduction	Phosphatidylinositol signaling system	418.172	211.329	204.779	343.257	240.007	198.278	194.525	114.453	194.177	206.532
Environmental Information Processing	Signal transduction	Sphingolipid signaling pathway	20.466	8.812	1.561	0.899	0	0	0	0	0	0
Environmental Information Processing	Signal transduction	Phospholipase D signaling pathway	88.959	84.724	51.616	56.629	2.957	13.731	1.562	0	4.103	7.309
Environmental Information Processing	Signal transduction	Plant hormone signal transduction	0	0	0	0	0	0	0	0	9.962	136.882
Environmental Information Processing	Signal transduction	mTOR signaling pathway	23.502	92.624	32.155	108.856	95.953	214.178	0.647	8.464	1.093	14.639
Environmental Information Processing	Signal transduction	PI3K-Akt signaling pathway	1207.62	1079.33	1102.21	2750.47	2937.24	2741.73	1603.77	4759.19	776.649	1745.85
Environmental Information Processing	Signal transduction	AMPK signaling pathway	1540.37	865.318	1062.43	2066.76	3539.69	2813.69	1344.95	2486.74	936.663	1088.64
Environmental Information Processing	Signal transduction	Wnt signaling pathway	0	8.812	0	0	0	0	0	0	0	0
Environmental Information Processing	Signal transduction	Notch signaling pathway	0	0	0	0	11.168	1.224	0	0	0	0
Environmental Information Processing	Signal transduction	VEGF signaling pathway	0	8.812	0	0	0	0	0	0	0	0
Environmental Information Processing	Signal transduction	Apelin signaling pathway	26.87	108.475	31.854	31.043	68.801	205.99	4.644	12.871	3.212	22.906
Environmental Information Processing	Signal transduction	Hippo signaling pathway	7.873	146.711	39.866	36.954	19.269	31.367	0	29.089	0.9	38.384
Environmental Information Processing	Signal transduction	Hippo signaling pathway - fly	7.873	122.605	39.866	36.954	15.675	18.871	0	29.089	0.9	38.384
Environmental Information Processing	Signal transduction	Jak-STAT signaling pathway	0	0	0	0	0	0	0	0	1.034	0
Environmental Information Processing	Signal transduction	TNF signaling pathway	0	0	0	0	0	0	3.477	0	11.148	1.036
Environmental Information Processing	Signaling molecules and interaction	Cytokine-cytokine receptor interaction	0	0	0	0	0	0	3.477	0	5.053	1.036
Environmental Information Processing	Signaling molecules and interaction	Neuroactive ligand-receptor interaction	39.277	12.914	2.944	33.481	32.13	20.572	0	0	0	0
Environmental Information Processing	Signaling molecules and interaction	ECM-receptor interaction	0.518	6.331	0.383	3.885	5.958	0	0	30.155	5.977	28.644
Environmental Information Processing	Signaling molecules and interaction	Cell adhesion molecules (CAMs)	0	0	0	0	6.133	5.879	0	0	4.775	0.663
Cellular Processes	Cellular community - prokaryotes	Quorum sensing	18351.1	15365	14321	19020.1	24832.6	19194.3	13517.3	19047.4	37560.6	20636.7
Cellular Processes	Cellular community - prokaryotes	Biofilm formation - Pseudomonas aeruginosa	1601.05	585.523	502.802	922.251	236.302	414.42	378.172	541.071	711.536	1420.88
Cellular Processes	Cellular community - prokaryotes	Biofilm formation - Escherichia coli	3827.75	2426.21	3228.22	3598.05	6352.03	3619.12	3330.07	5135.97	5347.87	4640.15
Cellular Processes	Cellular community - prokaryotes	Biofilm formation - Vibrio cholerae	3266.18	1416.36	1177.49	2078.68	1127.65	774.01	896.897	1034.33	1457.28	2715.43
Cellular Processes	Cell motility	Bacterial chemotaxis	9135.02	4389.65	6511.49	5180.58	3894.99	4514.15	1956.71	5211.62	3319.26	7191.66
Cellular Processes	Cell motility	Flagellar assembly	3219.48	1158.84	5700.43	7885.77	4822.8	6141.75	3357.16	13616.8	5812.68	5902.22
Cellular Processes	Cell motility	Regulation of actin cytoskeleton	34.269	228.448	45.124	85.501	16.851	70.053	15.299	15.032	8.887	34.381
Cellular Processes	Cell growth and death	Cell cycle	9.916	38.184	10.49	11.492	18.072	59.772	0	28.429	0	24.478
Cellular Processes	Cell growth and death	Cell cycle - yeast	0	0	0	0.899	0	0	0	0	0	0
Cellular Processes	Cell growth and death	Cell cycle - Caulobacter	7330.65	4459.04	2909.89	6849.64	3561.76	2881.67	3485.5	2951.85	3150.88	2350.08
Cellular Processes	Cell growth and death	Meiosis - yeast	21.848	197.656	309.516	137.429	42.87	205.859	57.045	74.676	3.346	17.831
Cellular Processes	Cell growth and death	Oocyte meiosis	3.368	22.485	1.274	84.055	22.469	26.19	0	28.429	0	24.478
Cellular Processes	Cell growth and death	p53 signaling pathway	0	0	0	0	3.594	12.496	0	0	0	0
Cellular Processes	Cell growth and death	Apoptosis	1195.89	383.969	391.905	478.371	309.102	517.619	106.817	185.166	156.757	161.635
Cellular Processes	Cell growth and death	Apoptosis - fly	405.462	155.017	300.177	73.929	40.187	80.793	34.062	48.611	128.079	128.615
Cellular Processes	Cell growth and death	Apoptosis - multiple species	0	0	0	0	0	0	0	0	0	0
Cellular Processes	Cell growth and death	Ferroptosis	1076.15	628.063	962.814	1202.73	2092.64	795.718	1379.1	921.748	511.736	605.38
Cellular Processes	Transport and catabolism	Autophagy - yeast	87.665	241.005	56.86	21.464	46.476	114.318	3.04	0	0	3.841
Cellular Processes	Transport and catabolism	Mitophagy - yeast	0	0	0	50.78	0.385	2.468	0	0	0	0
Cellular Processes	Transport and catabolism	Autophagy - animal	52.633	51.149	52.273	15.398	35.879	104.598	0	3.614	0.883	2.206
Cellular Processes	Transport and catabolism	Lysosome	5719.35	1678.18	1498.8	638.7	527.692	366.818	837.562	632.476	467.74	292.441
Cellular Processes	Transport and catabolism	Endocytosis	7.21	295.347	44.974	66.973	11.431	24.339	1.661	103.982	46.322	191.168
Cellular Processes	Transport and catabolism	Phagosome	19.747	143.875	46.974	66.29	162.883	192.289	0.788	139.742	15.024	126.273
Cellular Processes	Transport and catabolism	Peroxisome	3547.91	2358.76	4262.94	2175.03	6191.03	6246.88	2001.9	1614.05	2079.1	1963.85
Cellular Processes	Cellular community - eukaryotes	Focal adhesion	8.391	147.015	41.221	38.338	14.026	16.057	3.997	35.222	8.996	50.817
Cellular Processes	Cellular community - eukaryotes	Adherens junction	7.873	135.266	40.838	27.57	8.068	11.926	0	0.66	0.9	13.906
Cellular Processes	Cellular community - eukaryotes	Tight junction	18.264	205.152	52.971	52.981	97.227	150.219	4.391	80.956	7.055	67.83
Cellular Processes	Cellular community - eukaryotes	Gap junction	0	0	0.904	27.002	129.017	135.863	0.788	134.135	9.349	108.314
Organismal Systems	Endocrine system	PPAR signaling pathway	1526.38	1334.62	1501.13	2998.44	3816.82	2911.9	2219.32	2857.54	717.061	1036.46
Organismal Systems	Endocrine system	Renin-angiotensin system	35.909	18.282	95.37	0.63	2.418	4.907	18.354	120.072	254.838	170.467
Organismal Systems	Endocrine system	Insulin signaling pathway	1760.01	1856.18	1402.39	2591.19	2573.06	3042.91	2354.3	4142.6	3820.33	2810.78
Organismal Systems	Endocrine system	GnRH signaling pathway	3.368	22.485	1.274	0	0	0	0	0	0	0
Organismal Systems	Endocrine system	Progesterone-mediated oocyte maturation	984.658	533.16	651.815	1451.78	1581.59	822.897	882.741	2846.3	548.063	1248.6
Organismal Systems	Endocrine system	Estrogen signaling pathway	992.401	780.648	663.538	1383.54	1567.51	819.644	884.071	2937.15	553.527	1412
Organismal Systems	Endocrine system	Melanogenesis	3.368	22.485	1.274	0	0	0	0	0	0	0
Organismal Systems	Endocrine system	Prolactin signaling pathway	164.521	76.319	67.473	362.957	25.7	45.172	304.081	114.663	196.101	95.723
Organismal Systems	Endocrine system	Thyroid hormone synthesis	95.319	159.826	133.935	61.424	16.324	19.946	123.615	99.313	32.762	118.252
Organismal Systems	Endocrine system	Thyroid hormone signaling pathway	45.178	150.408	40.879	28.986	132.412	13.87	1.323	0.66	0.9	15.872
Organismal Systems	Endocrine system	Adipocytokine signaling pathway	1210.46	1033.65	1374.86	2496.71	3313.85	2489.92	2041.41	2757.93	703.938	996.924
Organismal Systems	Endocrine system	Oxytocin signaling pathway	231.776	269.062	220.049	58.82	80.595	329.897	10.317	31.256	4.961	95.559
Organismal Systems	Endocrine system	Glucagon signaling pathway	2242.53	2590.44	1937.69	3654.69	2790.65	3227.41	2993.47	4796.66	7495.44	4691.19
Organismal Systems	Endocrine system	Renin secretion	100.545	22.485	2.863	15.831	11.542	36.115	6.651	11.481	55.36	52.439
Organismal Systems	Endocrine system	Aldosterone synthesis and secretion	3.368	22.485	1.274	0	0	0	0	0	0	0
Organismal Systems	Immune system	Chemokine signaling pathway	0	12.863	0	1.602	0	0	3.477	0	5.053	1.036
Organismal Systems	Immune system	Complement and coagulation cascades	65.586	2.937	9.121	0	3.594	15.235	0	1.368	0	14.745
Organismal Systems	Immune system	Platelet activation	7.873	128.023	39.866	29.565	8.068	11.926	0	0.66	0.9	13.906
Organismal Systems	Immune system	Antigen processing and presentation	989.825	783.384	667.454	1384.56	1587.03	828.019	884.831	2942.14	562.665	1426.26
Organismal Systems	Immune system	Toll-like receptor signaling pathway	0	8.812	0	0	0	0	3.477	0	5.053	1.036
Organismal Systems	Immune system	NOD-like receptor signaling pathway	3153.69	1816.38	6268.61	5923.49	5157.06	6296.99	3283.93	13126.9	5271.73	4959.73
Organismal Systems	Immune system	RIG-I-like receptor signaling pathway	0	0	0	0	0	0	0	0	16.108	0
Organismal Systems	Immune system	Cytosolic DNA-sensing pathway	0	0	0	0	0	0	3.477	0	5.053	1.036
Organismal Systems	Immune system	Toll and Imd signaling pathway	0	15.8	4.56	38.37	0	0	0	1.446	10.298	0
Organismal Systems	Immune system	Hematopoietic cell lineage	0	0	0	1.23	5.188	18.675	0	1.368	4.548	17.677
Organismal Systems	Immune system	Natural killer cell mediated cytotoxicity	0	8.812	0	0	6.133	5.879	0	0	4.775	0.663
Organismal Systems	Immune system	IL-17 signaling pathway	984.658	537.768	651.815	1376.9	1566.73	803.652	882.741	2861.42	559.093	1264.93
Organismal Systems	Immune system	Th1 and Th2 cell differentiation	0	0	0	0	11.168	1.224	0	0	1.034	0
Organismal Systems	Immune system	Th17 cell differentiation	984.658	533.16	651.815	1376.9	1566.73	803.652	882.741	2846.3	549.097	1248.6
Organismal Systems	Immune system	B cell receptor signaling pathway	0	8.812	0	0	0	0	0	0	0	0
Organismal Systems	Immune system	Fc epsilon RI signaling pathway	0	8.812	0	0	0	0	0	0	0	0
Organismal Systems	Immune system	Fc gamma R-mediated phagocytosis	1.785	39.198	0.781	50.78	0.385	2.468	0	2.997	0	5.935
Organismal Systems	Immune system	Leukocyte transendothelial migration	7.873	139.317	40.838	29.172	8.068	11.926	3.997	5.067	3.019	22.173
Organismal Systems	Immune system	Intestinal immune network for IgA production	0.864	0	0	0	1.583	7.767	0	3.719	2.808	13.37
Organismal Systems	Aging	Longevity regulating pathway	1836.01	1520.33	3045.9	423.439	3923.42	5160.83	132.081	65.151	82.102	217.04
Organismal Systems	Aging	Longevity regulating pathway - worm	9887.73	8328.45	11331.2	12402.1	16730.2	13353.1	6261.48	14610.5	4658.26	7324.33
Organismal Systems	Aging	Longevity regulating pathway - multiple species	4232.39	2885.02	4823.2	2612.49	6484.16	6439.83	2343.67	3136.89	693.636	1575.18
Organismal Systems	Circulatory system	Cardiac muscle contraction	8.549	0.658	9.218	96.011	36.594	62.669	33.386	22.478	35.772	48.012
Organismal Systems	Circulatory system	Adrenergic signaling in cardiomyocytes	4.894	25.726	1.521	0.899	1.869	3.066	33.034	22.478	25.465	44.424
Organismal Systems	Circulatory system	Vascular smooth muscle contraction	3.368	22.485	1.274	0	0	0	0	0	0	0
Organismal Systems	Development	Dorso-ventral axis formation	0	0	0	0	11.168	1.224	0	0	0	5.173
Organismal Systems	Development	Axon guidance	39.45	53.276	2.67	0	0	0	11.302	9.453	5.868	12.208
Organismal Systems	Development	Osteoclast differentiation	0	8.812	0	0	0	0	0	0	0	0
Organismal Systems	Environmental adaptation	Plant-pathogen interaction	2881.91	1833.14	5304.06	6088.71	5498.84	5987.67	3265.77	13063.2	5009.46	5059.09
Organismal Systems	Environmental adaptation	Circadian entrainment	3.368	22.485	1.274	0	0	0	0	0	0	0
Organismal Systems	Nervous system	Long-term potentiation	3.368	26.536	1.274	76.48	14.862	19.245	0	0	0	0
Organismal Systems	Nervous system	Synaptic vesicle cycle	1.655	43.25	2.356	1.178	0	0	0	4.421	0	5.603
Organismal Systems	Nervous system	Neurotrophin signaling pathway	3.368	35.348	1.274	85.657	22.469	26.19	0	28.429	0	24.478
Organismal Systems	Nervous system	Retrograde endocannabinoid signaling	45.235	78.596	23.939	8.008	28.228	42.499	5.496	23.201	4.145	26.641
Organismal Systems	Nervous system	Glutamatergic synapse	2089.3	1049.26	850.032	1334.63	526.237	478.104	4973.33	9585.63	40263.4	23900.3
Organismal Systems	Nervous system	Cholinergic synapse	0	0	0	0	0	0	0	0	0	0
Organismal Systems	Nervous system	Serotonergic synapse	0	0	0	0	0	0	0	0	0	0
Organismal Systems	Nervous system	GABAergic synapse	2149.76	1114.13	870.191	1334.63	526.237	478.104	4973.33	9585.63	40263.4	23900.3
Organismal Systems	Nervous system	Dopaminergic synapse	3.368	22.485	1.274	0.899	0	0	0	0	0	0
Organismal Systems	Sensory system	Olfactory transduction	3.368	22.485	1.274	0	0	0	0	0	0	0
Organismal Systems	Sensory system	Phototransduction	147.58	22.485	1.274	0	0	0	0	0	0	0
Organismal Systems	Sensory system	Phototransduction - fly	11.241	145.09	41.14	26.878	8.068	11.926	0	0.66	0.9	13.906
Organismal Systems	Sensory system	Inflammatory mediator regulation of TRP channels	3.368	22.485	1.274	0	0	0	0	0	0	0
Organismal Systems	Excretory system	Endocrine and other factor-regulated calcium reabsorption	0	32.615	0.781	0	0	0	0	4.421	0	5.603
Organismal Systems	Excretory system	Vasopressin-regulated water reabsorption	0	1.823	0	3.389	0	0	0	0	0	0
Organismal Systems	Excretory system	Proximal tubule bicarbonate reclamation	247.176	528.549	511.034	1333.32	1308.9	1770.16	726.588	1880.61	221.516	454.132
Organismal Systems	Excretory system	Collecting duct acid secretion	1.655	10.635	1.575	1.178	0	0	0	0	0	0
Organismal Systems	Digestive system	Salivary secretion	3.368	25.726	1.521	0	0	15.132	0	0	1.177	1.959
Organismal Systems	Digestive system	Gastric acid secretion	3.368	22.485	1.274	0	0	0	0	0	0	0
Organismal Systems	Digestive system	Pancreatic secretion	97.177	16.104	1.836	17.433	11.894	36.115	13.308	19.011	60.059	63.999
Organismal Systems	Digestive system	Carbohydrate digestion and absorption	1605.38	330.237	471.402	1631.07	378.498	242.386	972.626	1573.78	629.349	1173.15
Organismal Systems	Digestive system	Protein digestion and absorption	392.062	376.424	452.721	337.182	457.358	226.216	196.886	283.725	376.217	318.247
Organismal Systems	Digestive system	Fat digestion and absorption	5.671	56.82	27.431	0.351	12.102	13.151	0.464	0.435	0	0.345
Organismal Systems	Digestive system	Bile secretion	3.109	19.244	0.466	4.971	4.551	23.385	0	0	0	0
Organismal Systems	Digestive system	Vitamin digestion and absorption	2.375	0	0	0.351	9.53	1.888	0.464	0.435	0	0.345
Organismal Systems	Digestive system	Mineral absorption	3.728	25.068	0.972	0	0.912	29.068	13.188	6.499	13.425	19.122
