# Supplementary material for: Metatranscriptomic Analyses Reveal Important Roles of the Gut Microbiome in Primate Dietary Adaptation
Source: Genes (Basel). 2023 Jan 15;14(1):228. doi: 10.3390/genes14010228 (PMC9858838; doi:10.3390/genes14010228)
Supplement: Supplementary file 1 [file genes-14-00228-s001.zip › Table S4 metagenomic taxonomic relative abundance.xlsx]

## Sheet: Supplementary Excel S1
Supplementary Excel S1 Taxonomy annotation
	Relative abundance
Specie	Fol1	Fol2	Fol3	Fol4	Fol5	Fol6	Fol7	Fol8	Fol9	Fol10	Omn1	Omn2	Omn3	Omn4	Omn5	Omn6	Omn7	Omn8	Omn9	Omn10	Fru1	Fru2	Fru3	Fru4	Fru5	Fru6	Fru7	Fru8	Fru9	Fru10
Bacteroides pectinophilus	0	0	0	0	0	0	0	0	0	0	0	0	0	0	0	0	0	0	0	0	0.000599161	0.000204082	0.000133067	0.000280978	0.000565211	0	0	0	0	0.00195084
Clostridium glycyrrhizinilyticum	0	0.000841751	0	0	0	0	0	0	0	0	0	0	0	0	0	0	0	0	0	0	0	0	0	0	0	0	0	0	0	0
Clostridium leptum	0	0	0	0	0	0	0	0	0	0	0	0	0	0	0.000334672	0	0	0	0	0	0	0	0	0	0	0	0	0	0	0
Clostridium saccharolyticum	0	0	0	0	0	0	0	0	0	0	0	0	0	0	0	0	0	0	0	0	0	0	0	0	0	0	0	0	0.000161525	0
Eubacterium eligens	0.0140033	0.000841751	0.00197824	0.000379362	0.033557	0.00277778	0.00215983	0.00426894	0.00315126	0	0.000352734	0.000957671	0.000268745	0.00126303	0.00301205	0.00128074	0.000341297	0.000234797	0.000284576	0.00120385	0.0179748	0.0216327	0.000665336	0.0127845	0.00395648	0.00687508	0.00161267	0.00319787	0.00500727	0.00780335
Eubacterium hallii	0	0	0	0	0.00167785	0	0	0	0	0	0.000352734	0.000191534	0	0.000631512	0.000334672	0.00256148	0	0.000234797	0.000284576	0.000401284	0.000599161	0.00102041	0.000266134	0.000280978	0.000282606	0.000129719	0.000439818	0	0.000161525	0.000390168
Eubacterium infirmum	0	0	0	0.000379363	0	0	0	0	0	0	0	0	0	0	0	0	0	0	0	0	0	0	0	0	0	0	0	0	0	0
Eubacterium nodatum	0	0	0	0.000189681	0	0	0	0	0	0	0	0	0	0	0	0	0	0	0	0	0	0	0	0	0	0	0	0	0	0
Eubacterium rectale	0	0	0	0	0	0	0	0	0	0	0	0	0	0	0	0	0	0	0	0	0.000599161	0.000204082	0	0.000140489	0	0	0	0	0	0
Eubacterium siraeum	0	0	0	0	0	0	0	0	0	0	0	0	0.000268745	0.000631512	0.000334672	0	0.00204778	0.000234797	0.00142288	0.000802568	0	0	0	0.000140489	0	0.00233493	0.000293212	0.000532978	0.000161525	0
Eubacterium sulci	0	0	0	0	0	0	0	0	0	0	0	0	0	0	0	0	0	0	0	0	0	0	0	0	0.000282606	0	0	0	0.000161525	0
Ruminococcus gnavus	0	0	0	0	0	0	0	0	0	0	0	0	0	0	0	0	0	0	0	0	0	0	0	0	0	0.000648593	0	0	0.000807624	0
Ruminococcus torques	0	0	0	0	0	0	0	0	0	0	0	0	0	0	0	0	0	0	0	0	0.000599161	0	0	0	0	0	0	0	0.000646099	0
Abiotrophia defectiva	0	0	0	0	0	0	0	0	0	0	0	0	0	0	0	0	0	0	0	0	0	0	0.000133067	0.000140489	0	0.000129719	0	0	0.000161525	0
Acholeplasma sp. CAG:878	0	0	0	0	0	0.00138889	0	0	0	0	0	0	0	0	0.000334672	0	0	0	0	0	0	0	0	0	0	0	0	0	0	0
Acidaminococcus fermentans	0	0	0	0	0	0	0	0	0	0	0	0	0	0	0	0	0	0	0	0	0	0	0	0	0.00098912	0	0	0	0	0.000390168
Acidaminococcus sp. CAG:542	0	0	0	0	0	0	0	0	0	0	0	0	0	0	0	0	0	0	0	0	0	0	0	0	0	0	0	0	0	0.000780336
Acidaminococcus species incertae sedis	0	0	0	0	0	0	0	0	0	0	0	0	0	0	0	0	0	0	0	0	0	0	0	0	0	0	0	0	0	0.000390168
Acidiphilium sp. CAG:727	0	0	0	0	0	0	0	0	0	0	0.000705467	0.000766137	0.000806235	0.000947269	0.00100402	0.00204918	0.00204778	0.000469594	0.000284576	0.000401284	0	0	0	0	0	0	0	0	0	0
Actinobacteria sp.	0	0	0	0	0	0	0	0	0	0	0	0	0	0	0	0	0	0	0	0	0	0.000204082	0.000133067	0.000280978	0.000282606	0	0	0.000133245	0	0
Actinomyces naeslundii	0	0	0	0	0	0	0	0	0	0	0	0	0	0	0	0	0	0	0	0	0	0	0	0	0	0	0	0.000133245	0	0
Actinomyces sp. ICM39	0	0	0	0	0	0	0	0	0	0	0	0	0	0	0	0	0	0	0	0	0	0	0	0	0.000141303	0	0	0	0	0
Actinomyces sp. ICM47	0	0	0	0	0	0	0	0	0	0	0	0	0	0	0	0	0	0	0	0	0	0	0	0	0.000141303	0	0	0.000399734	0.000161525	0
Adlercreutzia equolifaciens	0	0	0	0	0.00167785	0	0	0	0	0	0	0	0	0	0	0	0	0	0	0	0	0	0	0	0	0	0	0	0	0
Aggregatibacter actinomycetemcomitans	0	0	0	0	0	0	0	0	0	0	0	0	0	0	0	0	0	0	0	0	0	0.000408163	0	0	0	0	0	0	0	0
Aggregatibacter aphrophilus	0	0	0	0	0	0	0	0	0	0	0	0	0	0	0	0	0	0	0	0	0	0	0	0	0.000141303	0	0	0	0	0
Akkermansia muciniphila	0	0.000841751	0.00197824	0	0	0	0	0	0	0	0	0	0	0	0	0	0	0	0	0	0	0	0	0	0	0	0	0	0	0
Alcaligenaceae sp.	0.00164745	0.0016835	0.00296736	0.000758725	0.00335571	0.00277778	0.00215983	0.00213447	0.00420168	0.000673401	0.000176367	0.000574603	0.00107498	0.000315756	0.00100402	0.000512295	0.000341297	0.000234797	0.000569152	0	0.000299581	0.000816327	0.000133067	0.000280978	0.000282606	0.000518874	0.000146606	0.000266489	0.00032305	0.00156067
Alistipes finegoldii/onderdonkii	0.0395387	0.0698653	0.0108803	0.0187785	0.0469799	0.0222222	0.0993521	0.0373533	0.142857	0.0410774	0	0	0	0	0	0	0	0	0	0	0	0	0	0	0	0	0	0	0	0
Alistipes indistinctus	0.000823723	0.00252525	0	0.000379363	0	0	0	0	0	0	0	0	0	0	0	0	0	0	0	0	0	0	0	0	0	0	0	0	0	0
Alistipes senegalensis	0.00164745	0.00757576	0	0.00341426	0.00167785	0	0.00431965	0.00106724	0.00105042	0.0013468	0	0	0	0	0	0	0	0	0	0	0	0	0	0	0	0	0	0	0	0
Alistipes shahii	0	0	0	0.000379363	0	0	0	0	0	0	0	0	0	0	0	0	0	0	0	0	0	0	0	0	0	0	0	0	0	0
Alistipes sp. CAG:435	0	0	0	0	0	0	0	0	0	0	0	0.00440529	0	0	0.000669344	0.00256148	0	0	0	0	0	0	0	0	0	0	0	0	0	0
Alloprevotella tannerae	0	0.000841751	0	0	0	0	0	0	0	0	0	0	0	0	0	0	0	0	0	0	0	0	0	0	0	0	0	0	0	0
Anaerostipes hadrus	0.000823723	0.00252525	0	0	0	0	0.00431965	0.00213447	0.00105042	0.0013468	0.000352734	0.000383068	0.000268745	0	0.000669344	0.000256148	0.000341297	0.000234797	0.000853728	0.00120385	0.000898742	0.000204082	0.000665336	0.000561956	0.00113042	0.000259438	0.00073303	0.0011992	0.00032305	0
Anaerostipes sp. 992a	0	0	0	0	0	0	0.00215983	0	0	0	0	0	0	0	0	0	0	0	0	0	0	0	0	0	0	0	0	0	0	0
Anaerotruncus sp. CAG:390	0	0	0	0	0	0	0	0	0	0	0	0	0	0	0	0	0.000341297	0	0	0	0	0	0	0.000140489	0.000282606	0.000129719	0.000146606	0	0	0
Anaerotruncus sp. CAG:528	0	0	0	0	0	0	0	0	0	0	0	0	0	0	0	0.000256148	0	0	0	0	0	0	0	0	0.00127173	0	0	0	0	0
Anaerotruncus species incertae sedis	0	0	0	0	0	0	0	0	0	0	0	0	0	0	0	0	0.000341297	0.000234797	0	0	0	0	0	0	0	0	0	0	0	0
Atopobiaceae species incertae sedis	0	0	0	0	0	0	0	0	0	0	0.000176367	0.000191534	0.000268745	0.00126303	0	0.00153688	0	0	0.000853728	0.000802568	0.000599161	0	0.00279441	0.0012644	0.00113042	0.000129719	0.000146606	0.00133245	0.000484574	0.00195084
Atopobium parvulum	0	0	0	0	0	0	0	0	0	0	0	0	0	0	0	0	0	0	0	0	0	0	0	0	0	0	0	0	0.000161525	0
Azospirillum sp. CAG:239	0	0	0	0.000379363	0	0	0	0	0	0	0	0	0	0	0	0	0	0	0	0	0	0	0	0	0	0	0	0	0	0
Bacillales species incertae sedis	0	0	0	0	0	0	0	0	0	0	0	0	0	0	0	0	0	0	0	0	0	0	0	0.000561956	0	0.000129719	0	0	0	0
Bacteria sp.	0	0.000841751	0	0.000189681	0	0	0.00215983	0	0	0.0013468	0	0	0.00053749	0	0	0	0	0	0	0	0	0	0	0	0	0	0	0	0.000161525	0
Bacteria species incertae sedis	0	0	0	0	0	0	0	0	0	0	0.00123457	0	0	0	0.00568942	0.0105021	0.000341297	0.00187838	0.0059761	0.00280899	0	0.000204082	0.000266134	0.0012644	0.000141303	0	0	0.000133245	0.00032305	0.000780336
bacterium LF-3	0.000823723	0.0016835	0.00098912	0	0	0	0	0.00213447	0	0	0.000176367	0	0	0.000947269	0.000669344	0	0	0	0.000284576	0.000401284	0.00509287	0.00591837	0	0	0	0	0	0	0	0
bacterium OL-1	0	0	0	0	0	0.00277778	0.00215983	0	0	0	0	0	0	0	0	0	0	0	0	0	0	0	0	0	0	0	0	0	0	0
Bacteroidaceae species incertae sedis	0	0	0	0.000948406	0.00167785	0	0	0.00320171	0.00105042	0	0	0	0	0	0	0	0	0	0	0	0	0	0	0	0	0	0	0	0	0
Bacteroidales bacterium	0	0	0.00296736	0	0	0	0.00215983	0	0	0	0	0	0	0	0	0	0	0	0	0	0	0	0	0	0	0	0	0	0	0
Bacteroidales bacterium 52_46	0.00329489	0.00673401	0	0.000189681	0	0	0	0.00213447	0	0	0	0	0	0	0	0	0	0	0	0	0	0	0	0	0	0	0	0	0	0
Bacteroidales species incertae sedis	0	0.00252525	0	0.00227618	0	0	0	0.00853789	0	0	0.00511464	0.00306455	0.00671862	0.012946	0.00267738	0.046875	0.0109215	0.0204273	0.0318725	0.00321027	0.0194727	0.00306122	0.0195609	0.0487496	0.0127173	0.0980672	0.116405	0.0390406	0.0302051	0.00585252
Bacteroides barnesiae	0	0	0	0	0	0	0	0	0	0	0	0	0	0	0	0	0	0	0	0	0.000299581	0.000204082	0	0	0	0	0	0	0	0.000390168
Bacteroides caecimuris	0	0	0.0049456	0	0	0	0	0.00213447	0	0.0020202	0	0	0	0	0	0	0	0	0	0	0	0	0	0	0	0	0	0	0	0
Bacteroides cellulosilyticus/fragilis	0	0	0	0	0	0.00138889	0	0	0	0	0	0	0	0	0	0	0	0	0	0	0	0	0	0	0	0	0	0	0	0
Bacteroides dorei/vulgatus	0.000823723	0.0681818	0.0148368	0	0.00167785	0.00138889	0.00215983	0	0	0.0013468	0	0	0	0	0	0	0	0	0	0	0	0	0	0	0	0	0	0	0	0
Bacteroides faecis/thetaiotaomicron	0.000823723	0	0	0	0.00167785	0	0	0	0.00105042	0	0	0	0	0	0	0	0	0	0	0	0	0	0	0	0	0	0	0	0	0
Bacteroides massiliensis	0	0.000841751	0	0	0	0	0	0	0	0	0	0	0	0	0	0	0	0	0	0	0	0	0	0	0	0	0	0	0	0
Bacteroides ndongoniae	0	0	0	0	0	0	0	0	0	0	0	0	0	0	0	0	0	0	0.000284576	0	0.00119832	0.000204082	0	0	0	0	0	0	0	0
Bacteroides rodentium/uniformis	0.000823723	0.013468	0.00098912	0.00739757	0	0	0	0	0	0.00875421	0	0	0	0	0	0	0	0	0	0	0	0	0	0	0	0	0	0	0	0
Bacteroides sartorii	0	0.000841751	0	0	0	0	0	0	0	0	0	0	0	0	0	0	0	0	0	0	0	0	0	0	0	0	0	0	0	0
Bacteroides sp.	0.000823723	0.010101	0.00395648	0.0576631	0	0	0.00215983	0.00213447	0.00315126	0.0020202	0	0	0	0	0.000334672	0	0	0	0	0	0	0	0	0	0	0	0	0.000266489	0.000161525	0
Bacteroides sp. CAG:1060	0	0	0	0	0	0	0	0	0	0	0.000176367	0	0	0	0	0	0	0	0	0	0	0	0	0	0.000141303	0	0	0.000133245	0.00209982	0
Bacteroides sp. CAG:709	0	0	0	0	0	0	0	0	0	0	0	0	0	0	0	0	0	0	0	0	0	0	0.000133067	0.000561956	0.000141303	0	0.000439818	0	0	0
Bacteroides species incertae sedis	0	0	0	0	0	0	0	0	0	0	0	0	0	0	0	0	0	0	0	0	0	0.000204082	0.0323353	0.00702444	0.00113042	0.00337268	0.00703709	0.00626249	0.00662252	0.000390168
Bifidobacterium adolescentis	0	0	0	0	0	0	0	0	0	0	0.0042328	0.00440529	0.00214996	0.00757815	0.000334672	0.0407275	0.00170648	0.00399155	0.000569152	0.000401284	0	0.022449	0	0.000140489	0.000847817	0	0	0	0	0.000390168
Bifidobacterium angulatum	0	0	0	0	0	0	0	0	0	0	0.00229277	0.000383068	0.00161247	0.00536786	0	0.00102459	0.000341297	0	0.00170746	0	0	0.000408163	0.000798403	0.00224782	0.00183694	0	0	0	0	0.000780336
Bifidobacterium bifidum	0	0	0.00098912	0	0.00167785	0	0	0	0	0	0.000529101	0.000191534	0.000268745	0.000315756	0	0	0	0	0	0	0	0	0	0	0	0	0	0	0	0
Bifidobacterium catenulatum/kashiwanohense	0	0	0	0	0	0	0	0	0	0	0.0026455	0.00229841	0.00241871	0	0	0.00179303	0.00136519	0.00117399	0.000284576	0	0.00209706	0.00163265	0	0	0.000141303	0	0	0	0	0.00156067
Bifidobacterium dentium	0	0	0	0	0	0	0	0	0.00105042	0	0.000705467	0.000574603	0.00053749	0	0	0	0	0.000234797	0	0	0	0	0	0	0	0	0	0	0.000161525	0
Bifidobacterium lemurum	0	0	0	0	0	0	0	0	0	0	0	0	0.000268745	0	0	0	0	0	0	0	0	0	0	0	0	0	0	0	0	0
Bifidobacterium longum	0	0	0	0	0.00167785	0	0	0	0	0	0.000529101	0.000574603	0.00134373	0	0	0.000256148	0	0	0	0	0	0	0	0	0	0	0	0	0	0
Bifidobacterium magnum	0	0	0	0	0.00671141	0	0	0	0	0	0	0	0	0	0	0	0	0	0	0	0	0	0	0	0	0	0	0	0	0
Bifidobacterium merycicum	0	0	0	0	0	0	0	0	0.00105042	0	0.0767196	0.12488	0.0300994	0.133565	0.00334672	0.015625	0.0163823	0.00234797	0.0221969	0.00361156	0.0014979	0.00571429	0.00532269	0.0153133	0.0604776	0	0	0	0	0.0156067
Bifidobacterium moukalabense	0	0	0	0	0	0	0	0	0	0	0.00194003	0.00248994	0.00214996	0	0	0	0.000682594	0	0.000569152	0	0	0	0	0	0	0	0	0	0	0
Bifidobacterium pseudocatenulatum	0	0	0	0	0	0	0	0	0	0	0	0.00134074	0.00053749	0	0	0.0302254	0.000341297	0.000234797	0	0	0.0119832	0.0636735	0	0.000280978	0.000423908	0	0	0	0	0.000780336
Bifidobacterium pseudolongum	0	0	0	0	0.00671141	0	0	0	0	0	0	0	0	0	0	0	0	0	0	0	0	0	0	0	0	0	0	0	0	0
Bifidobacterium ruminantium	0	0	0	0	0	0	0	0	0	0	0.00282187	0.0011492	0.00241871	0	0	0.000256148	0.00136519	0.000939188	0.000569152	0	0.000599161	0.000204082	0	0	0.000141303	0	0	0	0	0
Bifidobacterium saguini	0	0	0	0	0	0	0	0	0	0	0	0	0	0	0	0	0	0	0	0	0	0.000204082	0	0.000280978	0.000706514	0	0	0	0	0
Bifidobacterium scardovii	0	0	0	0	0	0	0	0	0	0	0.000176367	0	0	0	0	0	0	0	0	0	0	0	0	0	0	0	0	0	0	0
Bifidobacterium sp.	0	0	0	0	0	0	0	0	0	0	0	0	0	0	0	0	0	0	0	0	0	0	0	0	0	0	0	0	0	0.000390168
Bifidobacterium sp. AGR2158	0	0	0	0	0	0	0	0	0	0	0	0	0	0	0	0	0	0	0	0	0	0	0	0	0	0	0	0	0.000807624	0
Bifidobacterium thermacidophilum/thermophilum	0	0.000841751	0.0148368	0	0.0134228	0.00138889	0.00215983	0.0234792	0.165966	0	0	0	0	0	0	0	0	0	0	0	0	0	0	0	0	0	0	0	0	0
Bifidobacterium thermophilum/boum	0	0	0.00197824	0	0.00167785	0.00138889	0	0.00320171	0.00630252	0	0	0	0	0	0	0	0	0	0	0	0	0	0	0	0	0	0	0	0	0
Bilophila wadsworthia	0.000823723	0.000841751	0.00098912	0.000569044	0	0.00138889	0	0.00106724	0	0.000673401	0	0	0	0	0	0	0	0	0	0	0	0	0	0	0	0	0	0	0	0
Bittarella massiliensis	0	0	0	0	0	0	0	0.00426894	0	0	0	0	0	0	0	0	0	0	0	0	0	0	0	0	0	0	0	0	0	0
Blautia massiliensis	0	0.000841751	0	0	0	0	0	0	0	0	0	0.000191534	0.00053749	0.000315756	0.000334672	0.000256148	0	0	0.000853728	0	0.000599161	0.000204082	0.000133067	0.000280978	0.000141303	0.000129719	0	0.000266489	0	0.000780336
Blautia obeum	0	0	0.00098912	0	0.00167785	0.00138889	0.00215983	0.00106724	0	0	0	0.000383068	0.00053749	0.000631512	0.000669344	0.000512296	0.000341297	0.000234797	0.000569152	0.000802568	0	0.000204082	0.000133067	0.000140489	0.000282606	0	0.000146606	0	0	0.0011705
Blautia obeum/wexlerae	0	0.00673401	0	0	0.00335571	0	0	0.00106724	0.00105042	0	0.000176367	0.000191534	0.000268745	0.000315756	0.000334672	0.000512295	0	0.000469594	0.000284576	0	0.000299581	0.000204082	0.000532269	0.000280978	0.000141303	0.000389156	0.000146606	0.000932712	0.000484574	0.000390168
Blautia sp.	0	0	0	0	0	0	0	0	0	0.000673401	0.000352734	0.000191534	0	0	0.000334672	0	0	0	0	0	0	0	0	0	0	0	0	0	0	0
Brachyspira sp. CAG:700	0.00329489	0	0	0	0.00167785	0.00555556	0.00431965	0.00106724	0.00630252	0	0.00123457	0.000957671	0.00053749	0.000947269	0.000669344	0.00204918	0	0.00211317	0.000284576	0.000802568	0	0	0	0	0	0	0	0	0	0
Butyricicoccus pullicaecorum	0	0	0	0	0	0	0	0	0	0	0	0.000191534	0	0	0	0	0	0	0	0	0	0	0	0	0	0	0	0	0	0
Butyricicoccus sp.	0.000823723	0.0016835	0	0.000189681	0	0.00138889	0	0	0	0.000673401	0	0	0	0	0	0	0	0	0	0	0	0	0	0	0	0	0	0	0	0
Butyricicoccus sp. BB10	0	0	0	0	0	0	0	0	0	0	0.000352734	0.0011492	0.000806235	0.00410483	0.00635877	0.000256148	0.00375427	0.000469594	0	0.00561798	0	0	0	0	0	0	0	0	0	0.000390168
Butyricicoccus species incertae sedis	0	0	0	0	0	0	0	0	0	0	0.000529101	0	0.000268745	0.00157878	0.00200803	0.000512295	0.00170648	0.000234797	0	0.00280899	0.000898742	0.000204082	0.000399202	0.00112391	0.000282606	0	0.00073303	0	0.000161525	0.000390168
Butyricimonas synergistica	0	0	0	0	0	0	0	0	0	0	0	0	0	0.000315756	0	0	0	0	0	0	0	0	0	0	0	0	0	0	0	0
Butyrivibrio crossotus	0.385502	0.00925926	0.00098912	0.00625948	0.00503356	0.00694444	0	0.0138741	0.0241597	0.030303	0.000352734	0	0	0	0.000334672	0	0	0	0.000284576	0.000401284	0	0	0	0.000280978	0	0	0	0	0.000484574	0
Butyrivibrio sp. CAG:318	0	0	0	0	0	0	0	0	0	0	0	0	0	0	0	0	0	0	0	0	0.000599161	0.000408163	0.000133067	0.000561956	0.000141303	0.000259437	0	0	0.00032305	0.000780336
Caecibacter massiliensis	0	0	0	0	0	0	0	0	0	0	0	0	0	0	0	0	0	0	0	0	0	0	0	0	0.00155433	0.000129719	0	0	0	0.000780336
Campylobacter fetus	0	0	0	0	0	0	0	0	0	0	0	0	0	0	0	0	0	0	0	0	0	0	0	0	0	0	0	0.000799467	0.000484574	0
Campylobacter fetus/hyointestinalis	0	0	0	0	0	0	0	0	0	0	0	0	0	0	0	0	0	0	0	0	0	0	0.000133067	0	0	0	0	0.00106596	0.00032305	0
Candidatus Gastranaerophilus phascolarctosicola	0	0	0	0	0	0	0	0	0	0	0	0	0	0	0	0	0	0	0	0	0	0	0.000266134	0	0	0	0	0	0	0
Capnocytophaga gingivalis	0	0	0	0	0	0	0	0	0	0	0	0	0	0	0	0	0	0	0	0	0	0.000204082	0	0	0	0	0	0	0	0
Capnocytophaga granulosa	0	0	0	0	0	0	0	0	0	0	0	0	0	0	0	0	0	0	0	0	0	0.000204082	0	0	0	0	0	0	0	0
Capnocytophaga species incertae sedis	0	0	0	0	0	0	0	0	0	0	0	0	0	0	0	0	0	0	0	0	0.000599161	0	0	0	0	0	0	0	0	0
Capnocytophaga sputigena	0	0	0	0	0	0	0	0	0	0	0	0	0	0	0	0	0	0	0	0	0	0	0	0	0	0	0	0	0.000161525	0
Clostridia species incertae sedis	0	0	0	0	0	0	0	0	0	0	0.00458554	0.000191534	0.00214996	0.0221029	0.00334672	0.00998975	0.0819113	0.00540033	0.00540694	0.00481541	0	0	0	0.000140489	0.000141303	0.000778311	0	0.000399734	0.00339202	0
Clostridiaceae species incertae sedis	0	0	0	0	0	0	0	0	0.00210084	0	0.000176367	0	0	0	0.000334672	0	0	0	0	0.00200642	0	0	0	0	0	0.000648593	0	0	0.000161525	0
Clostridiales bacterium 41_21_two_genomes	0	0	0	0	0	0	0	0	0	0	0	0	0	0	0	0	0	0	0	0	0.0014979	0.00102041	0	0	0.00098912	0	0	0	0	0.00390168
Clostridiales bacterium Firm_10	0	0	0	0	0	0	0	0	0	0	0	0	0	0	0	0	0	0	0	0	0	0	0	0	0	0.000129719	0	0	0	0
Clostridiales sp.	0.00164745	0	0.00197824	0.00474203	0.00167785	0	0	0	0	0	0.0104056	0.0273894	0.00241871	0.00410483	0.00200803	0.0860656	0.00136519	0.0241841	0.00341491	0.0024077	0.00269623	0.00244898	0.000266134	0.00210733	0.00635863	0.000778312	0.000146606	0.000133245	0.0006461	0.00390168
Clostridiales species incertae sedis	0.128501	0.329125	0.249258	0.0864947	0.258389	0.111111	0.218143	0.147279	0.204832	0.100337	0.0767196	0.118943	0.229777	0.208399	0.336345	0.181352	0.240614	0.181028	0.207171	0.408507	0.0886759	0.0716327	0.143979	0.0876651	0.0700862	0.0965106	0.153497	0.0847435	0.0925537	0.0811549
Clostridium baratii	0	0	0	0	0	0	0	0	0	0	0.000352734	0	0	0	0	0	0	0	0.00313034	0	0	0	0	0	0	0	0	0	0	0
Clostridium bornimense	0	0	0	0	0	0	0	0	0	0	0	0	0	0.000315756	0	0.000256148	0	0	0	0	0	0	0	0	0	0	0	0	0	0
Clostridium botulinum/paraputrificum	0	0	0	0	0	0	0	0	0	0	0.000176367	0	0	0	0.000334672	0	0	0	0	0	0	0	0	0	0	0	0	0	0	0
Clostridium butyricum	0	0.0016835	0	0	0	0	0	0	0	0	0.000529101	0	0	0	0	0	0	0	0	0	0	0	0	0	0	0.000259437	0	0	0.000161525	0
Clostridium celatum	0	0	0	0	0	0	0	0	0	0	0.000705467	0.00421375	0.00053749	0	0	0	0	0.00140878	0	0	0	0	0	0	0	0	0	0	0	0
Clostridium neonatale	0	0.000841751	0	0.000379362	0	0	0	0	0	0	0	0	0	0	0	0	0	0	0	0	0	0	0	0	0	0	0	0	0	0
Clostridium perfringens	0	0	0	0	0	0	0	0	0	0	0.000176367	0.000191534	0	0	0.000334672	0.00102459	0	0	0.00170746	0	0	0	0	0	0	0	0	0	0	0
Clostridium phoceensis	0.000823723	0.00420875	0.00197824	0.000189681	0.00335571	0.00138889	0.00215983	0	0.00210084	0	0	0	0.000268745	0	0.000334672	0	0	0.000234797	0	0	0	0.000204082	0	0.000140489	0	0	0.000146606	0	0.000161525	0.000390168
Clostridium saudiense/disporicum	0	0	0	0.000189681	0	0	0	0	0	0	0	0	0	0	0	0	0	0	0	0	0	0	0	0	0.000141303	0	0	0.000133245	0.000969149	0
Clostridium sp.	0.00164745	0.003367	0	0.000189681	0.0033557	0	0.00431965	0.00213447	0.00210084	0.000673401	0.00123457	0.000383068	0.00134373	0.00536786	0.00401606	0.00204918	0.00204778	0.00164358	0.0011383	0.0100321	0.00509287	0.0144898	0.00106454	0.0037932	0.00254345	0.00155662	0.004838	0.00226516	0.000161525	0.00429185
Clostridium sp. 26_22	0.000823723	0	0	0	0	0	0	0	0	0	0.000176367	0	0	0	0	0.000256148	0	0	0	0	0.000299581	0.000204082	0	0	0	0	0	0	0.00113067	0.00234101
Clostridium sp. 27_14	0	0	0	0	0	0	0	0	0	0	0	0	0	0	0	0	0	0	0	0	0	0	0	0	0	0	0	0	0	0.0011705
Clostridium sp. 7_2_43FAA	0	0	0	0	0	0	0	0	0	0	0.000176367	0	0	0	0	0	0	0.000234797	0	0	0	0	0	0	0	0	0	0	0	0
Clostridium sp. Ade.TY	0	0	0	0	0	0	0	0	0	0	0	0	0	0	0	0.000256148	0	0	0	0	0	0	0	0	0	0	0	0	0	0
Clostridium sp. CAG:1000	0	0	0	0	0	0	0	0	0	0.000673401	0	0	0	0	0	0	0	0	0	0	0	0	0	0	0	0	0	0	0	0
Clostridium sp. CAG:1024	0	0	0	0	0	0	0	0	0	0	0	0	0	0	0	0	0	0	0	0	0	0.000408164	0	0	0.000565211	0.000129719	0	0.000399734	0	0
Clostridium sp. CAG:1193	0	0	0	0	0	0	0	0	0	0	0	0	0	0	0.00133869	0	0	0	0	0	0	0	0	0	0	0	0	0	0	0
Clostridium sp. CAG:1219	0	0	0	0	0	0	0	0	0	0	0	0	0	0.000947269	0.000669344	0	0	0	0	0	0	0	0	0	0	0	0	0	0	0
Clostridium sp. CAG:127	0	0	0	0.000189681	0	0	0	0	0	0	0.000352734	0	0	0.00126303	0	0.000512296	0.000682594	0	0.000284576	0.000802568	0.0014979	0.00163265	0	0.00224782	0.000423908	0	0	0	0.000646099	0.000780336
Clostridium sp. CAG:138	0	0	0	0	0	0	0	0	0	0	0.000176367	0	0	0.000947269	0.000669344	0.00204918	0	0	0	0	0	0	0	0.000280978	0.000282606	0	0	0	0	0
Clostridium sp. CAG:167	0	0	0	0	0	0	0	0	0	0	0	0.000191534	0	0	0	0	0	0	0	0.000401284	0	0	0	0	0	0	0	0	0	0
Clostridium sp. CAG:217	0	0	0	0	0	0	0	0	0	0	0.000352734	0	0	0	0	0	0	0.000234797	0.000284576	0	0.000599161	0.000612245	0.000133067	0.000280978	0	0	0	0.0011992	0.00032305	0
Clostridium sp. CAG:226	0	0	0	0	0	0	0	0	0	0	0.00123457	0.00497989	0.000806235	0.0202084	0.00970549	0.0215164	0.0116041	0.0133834	0.00284576	0.00401284	0.000599161	0.000204082	0	0	0.000423908	0.000129719	0	0.000266489	0	0
Clostridium sp. CAG:253	0.000823723	0.000841751	0	0.000948407	0	0	0	0	0.00105042	0	0	0	0.00053749	0.000315756	0	0.000256148	0	0	0	0.000401284	0	0	0	0.000140489	0.000141303	0	0.000146606	0.000399734	0	0.000780336
Clostridium sp. CAG:302	0.000823723	0	0	0	0	0	0	0	0	0	0.000352734	0	0.00107498	0.000631512	0.00368139	0.00281762	0.000341297	0.000704391	0.0011383	0.000802568	0	0	0	0	0.000565211	0	0	0	0	0
Clostridium sp. CAG:343	0	0	0	0	0	0	0	0	0	0	0.0151675	0.0084275	0	0.00126303	0	0.00204918	0	0.000469594	0.0364257	0	0	0	0.000399201	0	0.00649993	0.00246465	0	0.000666223	0.00032305	0.000780336
Clostridium sp. CAG:349	0	0	0	0	0	0	0	0	0	0	0	0	0	0	0	0	0	0	0	0	0	0.000204082	0.000266134	0.000561956	0.000423908	0.000518874	0	0.00373085	0	0.000390168
Clostridium sp. CAG:389	0	0	0.00098912	0	0.0100671	0.00138889	0.00215983	0.00106724	0.00210084	0	0.000529101	0.000191534	0.000268745	0.000315756	0	0	0	0	0	0.000401284	0.000299581	0	0	0.000140489	0	0	0.000146606	0	0.000161525	0
Clostridium sp. CAG:411	0.000823723	0.000841751	0	0	0	0	0	0	0	0	0.0010582	0.0011492	0	0	0	0	0	0	0.000853728	0.000401284	0.0104853	0.0116327	0.00146374	0.00154538	0.000423908	0.000259437	0	0.000266489	0	0.000390168
Clostridium sp. CAG:413	0.000823723	0	0.0296736	0	0	0.00138889	0.00431965	0	0	0.000673401	0.00582011	0	0.00188122	0.00726239	0.000669344	0.00307377	0.000341297	0.000234797	0.000284576	0.00240771	0	0	0	0	0	0	0	0	0	0
Clostridium sp. CAG:417	0	0	0	0	0	0	0	0	0	0	0.000529101	0	0	0	0.0023427	0	0	0	0	0	0	0	0	0	0	0	0	0	0	0
Clostridium sp. CAG:43	0	0	0	0	0	0	0	0	0	0	0	0	0	0	0.000334672	0	0	0	0	0	0	0	0	0	0	0	0	0	0	0.000390168
Clostridium sp. CAG:433	0	0	0	0	0	0	0	0	0	0	0.012522	0.000191534	0.00268745	0.0050521	0.00200803	0.00512295	0	0.00258277	0.00199203	0.0116372	0.00239665	0.00204082	0.000399202	0.00435516	0.0244454	0.000259437	0.000146606	0.00173218	0.00113067	0.00312134
Clostridium sp. CAG:440	0	0	0	0	0	0.00277778	0	0	0	0.0026936	0.000176367	0	0	0	0	0.000256148	0	0	0	0.000401284	0	0	0	0	0	0.00168634	0	0	0.00032305	0
Clostridium sp. CAG:448	0	0	0	0	0	0	0	0	0	0	0	0	0.00107498	0	0.000669344	0.00153689	0.000682594	0	0	0	0	0	0.000399202	0.000561956	0	0.000259437	0.000439818	0	0.000484574	0.000390168
Clostridium sp. CAG:451	0	0	0	0	0	0	0	0	0	0	0	0	0	0.000315756	0	0	0	0	0.000284576	0	0	0	0	0.000140489	0	0	0	0	0	0.00234101
Clostridium sp. CAG:452	0.00164745	0	0	0	0.00167785	0.00555556	0.012959	0	0.0052521	0.003367	0.00246914	0.00248994	0.00241871	0.0189454	0.00468541	0.00281762	0.000682594	0.0103311	0.00483779	0.00481541	0	0	0.000399201	0.000421467	0	0.000259437	0.00351855	0.000399734	0.00209982	0
Clostridium sp. CAG:465	0	0	0	0	0	0	0	0	0	0	0.0328042	0.00191534	0.0120935	0.000315756	0	0	0	0.000704391	0	0.000802568	0.000299581	0.000408163	0	0.00196685	0.000847817	0.00194578	0	0	0	0
Clostridium sp. CAG:492	0	0	0	0	0	0	0	0	0	0	0.00458554	0.000574602	0	0.00315756	0.000669344	0.000512295	0	0.000234797	0.000853728	0.00401284	0.00239665	0.00530612	0.000266134	0.000842933	0.00254345	0.0230899	0.000146606	0.00146569	0.000161525	0.0643777
Clostridium sp. CAG:508	0	0	0	0	0.00167785	0	0.00431965	0	0	0	0	0	0	0	0	0	0	0	0	0	0	0	0	0	0	0	0	0	0	0
Clostridium sp. CAG:510	0.000823723	0.0109428	0.00197824	0.000569044	0	0	0	0	0	0	0.000176367	0.0011492	0.00053749	0.000631512	0.000334672	0.000512295	0.00955631	0.000939188	0.00142288	0.00401284	0.0014979	0.00142857	0.000665336	0.0012644	0.00155433	0.00609677	0	0	0.000484574	0.000780336
Clostridium sp. CAG:524	0	0	0	0	0	0	0	0	0	0	0.00687831	0.0170465	0.0214996	0.023366	0.00334672	0.000512296	0.00750853	0.0225405	0.000569152	0.0076244	0	0	0	0	0	0	0.000146606	0	0	0
Clostridium sp. CAG:533	0	0	0	0	0	0	0	0	0	0	0.000881834	0.00229841	0.00241871	0.00189454	0.00200803	0.00640369	0.00102389	0.00375675	0	0.000401284	0	0	0.00186294	0	0	0	0.000586424	0	0	0
Clostridium sp. CAG:567	0	0	0.00197824	0	0	0.00277778	0.00215983	0	0.00315126	0.0020202	0.000705467	0	0	0.000947269	0.00100402	0.000512295	0	0.000469594	0	0.00521669	0	0	0	0	0	0	0	0	0	0
Clostridium sp. CAG:571	0	0.003367	0	0	0	0	0	0.00106724	0	0	0.000352734	0	0	0	0.000334672	0	0.000341297	0	0.000284576	0.00240771	0	0	0	0.00913178	0.000141303	0	0	0	0	0
Clostridium sp. CAG:590	0	0	0.00098912	0	0	0	0	0	0	0	0.000176367	0	0	0	0	0.000256148	0	0.000234797	0	0	0.000299581	0.000204082	0.000133067	0.000842933	0.000141303	0	0	0.000532978	0.000646099	0
Clostridium sp. CAG:594	0	0	0	0	0	0	0	0	0	0	0.00352734	0.000574603	0.000806235	0.000947269	0.00803213	0.00179303	0.000341297	0.00258277	0.000853728	0.00401284	0.000898742	0.000204082	0.000665336	0.000280978	0.00409778	0	0.000586424	0	0	0.0136559
Clostridium sp. CAG:628	0	0	0.00296736	0	0	0	0	0	0	0	0	0	0	0	0	0	0	0	0	0	0	0	0	0	0	0	0	0	0	0
Clostridium sp. CAG:632	0	0	0	0	0	0	0	0	0	0	0	0	0	0	0	0	0	0	0	0	0.000599161	0.000816327	0.000266134	0.000280978	0.000423908	0.00155662	0	0.000133245	0.0038766	0.000390168
Clostridium sp. CAG:7	0	0	0	0	0	0	0.00215983	0	0	0	0	0.000191534	0.000268745	0.000315756	0.000334672	0.000256148	0	0	0	0.000401284	0.00119832	0.00306122	0.000133067	0.000140489	0.000282606	0	0.000146606	0.000133245	0	0.000390168
Clostridium sp. CAG:710	0.000823723	0	0	0	0	0	0	0	0	0	0.000176367	0.00574603	0	0	0	0.000256148	0.000682594	0	0	0	0	0	0.00106454	0	0	0	0.000293212	0.000266489	0	0
Clostridium sp. CAG:762	0	0	0	0	0	0	0	0	0	0	0	0	0	0	0	0	0	0	0	0	0	0	0	0	0.000141303	0	0	0	0	0
Clostridium sp. CAG:780	0	0	0	0	0	0	0	0	0	0	0.00687831	0.0072783	0.00698737	0.00536786	0	0.00204918	0.000341297	0.0105659	0.00142288	0.00200642	0	0	0	0	0	0	0	0	0	0
Clostridium sp. CAG:793	0	0	0	0	0.00167785	0	0	0	0	0	0	0	0	0.000315756	0	0	0	0	0	0.000802568	0.000599161	0.000204082	0	0.013206	0	0	0	0	0	0.00702302
Clostridium sp. CAG:798	0	0	0	0	0	0	0.00215983	0	0	0	0.000352734	0.00172381	0	0.00315756	0	0.00128074	0	0.000234797	0	0	0	0	0	0	0	0	0	0	0	0
Clostridium sp. CAG:914	0	0	0.00098912	0	0	0	0	0	0	0	0	0.00248994	0	0	0	0	0	0	0.000284576	0.0124398	0	0	0	0	0.000141303	0	0	0	0	0
Clostridium sp. CAG:921	0	0	0	0	0	0	0	0	0	0	0	0	0	0	0	0	0	0	0	0	0	0.000408164	0.000798403	0.000280978	0.000282606	0	0	0	0	0
Clostridium sp. CAG:964	0	0	0	0.000189681	0	0	0	0	0	0	0.0010582	0.0291132	0.00483741	0.000315756	0.00100402	0.000512295	0	0.000939188	0.000853728	0.000401284	0	0	0.000266134	0.000280978	0.000141303	0.000389156	0	0.00306462	0.000484574	0
Clostridium sp. CAG:967	0	0	0	0	0	0	0	0	0	0	0	0	0	0	0	0	0	0	0	0	0	0	0	0.00112391	0	0	0	0	0	0
Clostridium sp. SY8519	0	0	0	0	0	0	0	0	0	0	0	0	0	0	0	0	0	0	0	0	0	0	0	0	0.000282606	0	0	0	0	0
Clostridium species incertae sedis	0.110379	0.030303	0.0306627	0.000569044	0.0251678	0.0263889	0.0280778	0.0170758	0.012605	0.0471381	0.312698	0.0235587	0.20129	0.148405	0.085676	0.0829918	0.0156997	0.220474	0.0236198	0.0565811	0.0398442	0.0461225	0.10672	0.0406013	0.0231737	0.0313919	0.00659727	0.035976	0.0386044	0.0499415
Clostridium ventriculi	0	0	0	0	0	0	0	0	0	0	0.000352734	0	0.00053749	0	0.00100402	0.000768443	0	0.00281756	0	0	0.0170761	0.00510204	0	0.00660298	0.00579341	0.00311324	0.000879636	0.00999334	0.00145372	0.011705
Colibacter massiliensis	0	0	0	0.000189681	0	0	0	0	0	0	0	0	0	0	0	0	0	0	0	0	0	0	0	0	0	0	0	0	0	0
Collinsella aerofaciens	0	0	0	0	0	0	0	0	0	0	0.000352734	0.000191534	0.000268745	0	0	0	0	0	0.000284576	0	0	0.00102041	0.000266134	0.000280978	0.000706514	0	0.000439818	0.000133245	0	0.000390168
Collinsella bouchesdurhonensis	0	0	0	0	0	0	0	0	0	0	0	0.000191534	0	0	0	0	0	0	0	0	0	0	0	0	0	0	0	0	0	0
Collinsella species incertae sedis	0	0	0	0	0	0	0	0	0	0	0	0.000191534	0	0	0	0	0	0	0	0	0	0	0	0	0.000282606	0	0	0	0	0
Comamonadaceae species incertae sedis	0	0	0	0	0	0	0	0	0	0	0	0	0	0	0	0	0	0	0	0	0	0	0	0	0	0	0	0.000399734	0	0
Comamonas kerstersii	0	0	0	0	0	0	0	0	0	0	0	0	0	0	0	0	0	0	0	0	0	0	0	0	0	0	0	0.0011992	0	0
Coprobacillus sp. CAG:605	0	0	0	0	0	0	0	0	0	0	0	0	0	0	0	0	0	0	0	0	0.00718993	0.00632653	0.00758483	0.000280978	0.000706514	0	0	0.000932712	0	0.00897386
Coprobacillus sp. CAG:826	0	0	0	0	0	0	0	0	0	0	0.000176367	0	0.00134373	0	0.00133869	0.000256148	0	0.000234797	0.0011383	0	0	0	0	0	0	0	0	0	0	0
Coprococcus catus	0	0	0	0.000189681	0	0	0	0	0	0	0.000529101	0.000383068	0.000268745	0.000315756	0.000334672	0	0	0.000469594	0.000284576	0	0.000599161	0.00571429	0.000532269	0.00280978	0.000282606	0	0	0.000133245	0	0
Coprococcus comes	0	0	0	0	0	0	0	0	0	0	0	0	0.000268745	0.000315756	0	0	0	0	0.000284576	0	0	0	0.00119761	0.00140489	0.000141303	0.000129719	0.00131945	0.000532978	0.000646099	0
Coprococcus eutactus	0	0.000841751	0	0	0	0	0	0	0	0	0.000352734	0.000574603	0.000806235	0.000315756	0.000669344	0.00102459	0.000341297	0.0279408	0.000853728	0.00160514	0.0014979	0.0169388	0.00625416	0.00238831	0.00127173	0.0103775	0.00307873	0.00293138	0.000161525	0.016387
Coprococcus sp. CAG:782	0	0	0	0	0	0	0	0	0	0	0.000176367	0.000191534	0	0	0	0.000256148	0.00102389	0	0.000284576	0	0.000599161	0.000816327	0	0.000140489	0	0	0	0	0	0.000780336
Coraliomargarita sp. CAG:312	0.000823723	0.026936	0.00197824	0.000379363	0.00335571	0.00138889	0.00647948	0.0277481	0.00210084	0.00875421	0	0	0	0	0	0	0	0	0	0	0	0	0	0	0	0	0	0	0	0
Cutibacterium acnes	0	0	0	0	0	0	0	0	0	0	0	0	0	0	0	0	0	0	0	0.000401284	0	0	0	0	0	0	0	0	0	0
Dehalococcoidales species incertae sedis	0	0	0.00197824	0	0	0.00138889	0.00215983	0.00213447	0.00630252	0.0013468	0.00141094	0.00632063	0.00913733	0.0208399	0.0174029	0.00563525	0.0303754	0.0145574	0.00654525	0.00601926	0.00119832	0.00142857	0.0230206	0.0363866	0.0375865	0.0555195	0.0973464	0.072485	0.111937	0.0210691
Desulfovibrio piger	0	0.013468	0	0.0134674	0	0.0180556	0	0	0	0	0	0	0	0	0	0	0	0	0	0	0	0	0	0	0	0	0.000146606	0.000666223	0	0
Desulfovibrio species incertae sedis	0	0	0	0	0	0	0	0	0	0	0	0	0	0	0	0	0	0	0	0	0	0	0.00186294	0	0.00169563	0.00259437	0.00366515	0	0.00145372	0.00312134
Dialister sp. CAG:486	0	0	0	0	0	0	0	0	0	0	0	0	0	0	0.000334672	0.000512295	0	0.000234797	0	0	0	0	0	0	0	0	0	0	0	0
Dialister species incertae sedis	0	0	0	0	0	0	0	0	0	0	0.000176367	0	0	0	0	0.000512295	0	0	0	0	0	0	0	0	0	0	0	0	0	0
Dialister succinatiphilus	0	0	0	0	0	0	0	0	0	0	0	0	0	0	0	0	0	0	0	0	0	0.000204082	0	0	0	0	0	0	0	0.000390168
Dorea formicigenerans	0	0	0	0	0	0	0	0	0	0	0	0.000191534	0	0	0.000334672	0	0	0	0	0	0.00119832	0.00102041	0.000665336	0.000280978	0.000141303	0.000648593	0.000439818	0.000399734	0.000161525	0.000390168
Dorea longicatena	0	0	0	0.000379363	0	0	0	0	0	0.003367	0.000176367	0.000191534	0.00053749	0.000631512	0.0023427	0.000512295	0	0.000234797	0.000853728	0.00160514	0.00209706	0.00571429	0.000399201	0.00196685	0.00197824	0	0	0	0	0.00390168
Dorea sp. CAG:105	0	0	0	0	0	0	0	0	0	0	0	0	0	0	0	0	0	0	0	0	0	0	0	0	0	0	0.000146606	0	0	0
Dorea sp. CAG:317	0	0	0	0	0	0	0	0	0	0	0	0	0	0	0	0.000256148	0	0	0	0	0	0	0	0	0.000141303	0	0	0	0.00032305	0
Duodenibacillus massiliensis	0	0	0	0	0	0	0	0	0	0	0	0	0	0	0	0	0	0	0	0	0	0	0.00133067	0.000983422	0	0	0	0.000133245	0	0
Eggerthella sp. CAG:368	0	0	0	0	0	0	0	0	0	0	0	0	0	0	0	0	0	0	0	0	0	0	0.000399202	0.000842934	0.000423909	0	0.000439818	0.000133245	0	0
Eggerthella species incertae sedis	0	0	0	0	0	0	0	0	0	0	0	0	0	0	0	0	0	0	0	0	0	0	0	0	0	0	0	0	0.000161525	0
Eggerthellaceae species incertae sedis	0	0	0	0	0	0	0.00647948	0	0.00105042	0	0	0	0	0	0	0	0	0	0	0	0.000898742	0.00265306	0.00292748	0.00224782	0.000423909	0.000389156	0.000586424	0.000399734	0.00032305	0.00351151
Eikenella corrodens	0	0	0	0	0	0	0	0	0	0	0	0	0	0	0	0	0	0	0	0	0	0	0	0.000280978	0	0	0	0	0	0
Eisenbergiella tayi	0	0	0	0	0	0	0	0	0	0	0	0	0	0	0	0	0	0.000234797	0	0	0	0	0	0	0	0	0	0	0	0
Elusimicrobium sp. An273	0	0	0	0	0	0	0	0	0	0	0	0	0	0	0	0	0	0	0	0	0	0	0	0.00646249	0	0.00972889	0	0.0101266	0.0012922	0
Enterobacterales sp.	0.00576606	0.010101	0.0207715	0.00322458	0.0201342	0.00833333	0.00647948	0.0117396	0.0231092	0.0040404	0.00123457	0.00268148	0.00214996	0.00221029	0.00401606	0.00153688	0.00136519	0.000704391	0.00142288	0.00120385	0.00299581	0.00306122	0.000665336	0.00154538	0.00141303	0.00220521	0.000586424	0.0011992	0.00161525	0.00624268
Enterococcus faecium/hirae	0	0	0	0	0	0	0	0	0	0	0	0	0.000268745	0	0	0	0	0	0	0	0	0	0	0	0	0	0	0	0	0
Enterococcus sp.	0	0	0	0	0	0	0	0	0	0	0	0	0	0	0	0	0.000682594	0	0	0	0	0	0	0	0	0	0	0	0	0
Erysipelatoclostridium ramosum	0	0.000841751	0	0	0	0	0	0	0	0	0	0	0	0	0	0	0	0	0	0	0	0	0	0	0	0	0	0	0	0
Erysipelotrichaceae species incertae sedis	0	0.0016835	0	0	0	0	0	0.00320171	0	0	0	0	0	0	0	0	0	0	0.000284576	0.000802568	0	0	0	0	0	0	0	0	0	0
Eubacterium coprostanoligenes	0	0	0	0	0	0	0	0	0	0	0	0	0	0	0	0.000768443	0	0	0	0	0.00389455	0.00142857	0.00266134	0.000842934	0	0.00259437	0	0	0	0
Eubacterium pyruvativorans	0	0	0	0	0	0	0	0	0	0	0	0	0	0	0	0	0	0	0	0	0	0	0	0	0.00452169	0	0	0	0	0
Eubacterium ramulus	0.00247117	0.00757576	0	0	0.00503356	0	0.00215983	0	0	0.0026936	0	0	0	0	0.000669344	0	0	0.000234797	0	0	0	0	0	0	0	0	0	0	0	0
Eubacterium sp.	0.00164745	0	0.00197824	0.000189681	0.00167785	0	0	0	0	0	0.00299824	0.000191534	0.000268745	0	0.000669344	0.000256148	0	0	0.00455322	0.00601926	0.0077891	0.0122449	0	0.000702445	0.000423909	0	0	0	0.00177677	0.00234101
Eubacterium sp. 68-3-10	0	0	0	0	0	0	0	0	0	0	0	0	0	0	0	0	0	0	0	0	0	0	0	0	0	0	0	0.000133245	0.00032305	0
Eubacterium sp. CAG:156	0	0	0	0	0	0	0	0	0	0	0	0	0	0	0	0	0	0	0	0.000401284	0	0	0	0	0	0	0	0	0	0
Eubacterium sp. CAG:161	0	0	0	0	0	0	0	0	0	0	0	0	0	0	0	0	0	0	0.000284576	0	0	0	0	0.000140489	0	0	0	0	0	0
Eubacterium sp. CAG:180	0	0	0	0	0	0	0	0	0	0	0	0	0	0	0	0	0	0	0	0	0	0	0.000399202	0.00168587	0.000847817	0	0	0	0.000161525	0.00975419
Eubacterium sp. CAG:202	0.000823723	0	0	0	0	0	0	0	0	0	0.000352734	0	0	0	0	0	0	0	0	0	0.000299581	0.000408163	0	0	0	0	0	0	0	0
Eubacterium sp. CAG:274	0	0	0	0	0	0	0	0	0	0	0	0	0	0	0	0	0	0	0	0	0.00599161	0.00877551	0.00172987	0.00309076	0.00268475	0.000518875	0.00073303	0.000133245	0.00371507	0.000780336
Eubacterium sp. CAG:38	0.000823723	0	0.00098912	0.000189681	0.00167785	0	0	0	0.00105042	0	0	0	0.000268745	0.000315756	0	0	0	0	0	0.000401284	0.000599161	0.000204082	0	0.000280978	0.000282606	0	0.00131945	0	0	0.000390168
Eubacterium sp. CAG:581	0	0	0	0	0	0	0	0	0	0	0.00141094	0	0.00053749	0.000947269	0	0	0	0	0.000284576	0.000802568	0.0245656	0.0185714	0	0.00168587	0.000141303	0	0	0.0139907	0	0.0152165
Eubacterium sp. CAG:786	0.000823723	0	0.00197824	0	0	0	0	0	0	0	0	0	0	0	0	0.000256148	0.000682594	0	0.000284576	0.000401284	0	0	0	0	0	0.000259437	0	0	0	0
Eubacterium sp. CAG:841	0	0	0	0	0	0	0	0	0	0	0	0	0	0	0	0	0	0	0	0	0	0	0	0	0.000141303	0	0	0	0	0
Eubacterium species incertae sedis	0.000823723	0	0.00098912	0.00151745	0	0.00277778	0	0.00213447	0	0	0.000176367	0.000191534	0.00107498	0.00189454	0.00133869	0	0	0.00117399	0.0011383	0.000802568	0.000299581	0	0.000399201	0.000140489	0.000847817	0.000129719	0	0.000133245	0.00032305	0.00156067
Eubacterium ventriosum	0	0	0.00098912	0	0	0.00138889	0.00431965	0	0	0	0	0	0	0	0	0	0	0	0	0	0	0.000204082	0	0	0	0	0	0	0	0
Faecalibacterium prausnitzii	0.00823723	0.0109428	0.00395648	0.000569043	0.0100671	0.00416667	0.0194384	0.0309498	0.00630252	0.0188552	0.005291	0.00536296	0.00725611	0.00284181	0.0327979	0.00358607	0.0116041	0.00211317	0.00512237	0.00963082	0.0347513	0.0542857	0.00518962	0.0214948	0.0166737	0.00778311	0.0148072	0.00932712	0.00177677	0.0144362
Faecalibacterium sp.	0	0.000841751	0.00098912	0.000189681	0.00167785	0	0.00215983	0	0	0.0013468	0	0.000191534	0.000268745	0	0.00133869	0.000256148	0.00136519	0	0.000569152	0.00160514	0.000599161	0.000408163	0.00093147	0.00182636	0	0.000129719	0.00659727	0.0023984	0.000161525	0.000390168
Faecalibacterium species incertae sedis	0.00329489	0.003367	0	0.000379363	0.00671141	0	0.012959	0.0149413	0.00315126	0.0141414	0.00458554	0.0164719	0.0077936	0.00631512	0.020415	0.00332992	0.0119454	0.00305236	0.0102447	0.0128411	0.0173757	0.0222449	0.00172987	0.0136274	0.0206302	0.00259437	0.00307873	0.0023984	0.00032305	0.0257511
Fibrobacter intestinalis	0	0	0	0	0	0	0	0	0	0	0	0	0	0	0	0	0	0	0	0	0	0	0	0.000140489	0	0	0.00293212	0	0.00242287	0
Firmicutes bacterium	0	0	0	0	0	0	0	0	0	0	0.000176367	0.000383068	0.000268745	0.00157878	0.000669344	0.00281762	0.00136519	0.000234797	0	0.00160514	0.000299581	0	0	0	0	0	0.000146606	0	0.000161525	0.000390168
Firmicutes bacterium ADurb.Bin467	0	0.000841751	0	0	0.00335571	0	0	0	0	0.000673401	0.000352734	0.000383068	0.00053749	0.000947269	0.000334672	0.000512295	0.000682594	0.000469594	0.000853728	0.000802568	0	0	0.000266134	0	0	0.000129719	0.000146606	0	0.000161525	0
Firmicutes bacterium ASF500	0	0.000841751	0	0.000569044	0	0	0	0.00106724	0	0.0020202	0	0	0	0	0	0	0	0	0	0	0	0	0	0	0	0.000389156	0	0	0.000484574	0
Firmicutes bacterium CAG:102	0	0	0	0	0	0.00138889	0	0.00640341	0	0	0	0	0	0	0	0	0	0	0	0	0	0	0	0	0	0	0	0	0	0
Firmicutes bacterium CAG:103	0	0	0	0	0	0	0	0	0	0	0	0.000957671	0	0	0	0	0	0	0	0	0	0	0	0	0	0	0	0	0	0
Firmicutes bacterium CAG:114	0	0	0	0	0	0	0	0	0	0	0	0	0	0	0	0	0	0	0	0	0	0	0	0.000140489	0	0	0	0	0	0
Firmicutes bacterium CAG:129	0	0	0	0	0	0	0	0	0	0	0	0	0	0	0	0	0	0	0	0	0	0	0	0	0.000141303	0	0	0	0	0
Firmicutes bacterium CAG:170	0.00164745	0	0	0	0	0	0	0	0	0	0.000529101	0.00134074	0.00268745	0.000947269	0.0023427	0.000512295	0.00307167	0.000704391	0.00142288	0.00120385	0	0	0.00625416	0.00140489	0.00155433	0.00116747	0.00527782	0.000666223	0.000161525	0.000390168
Firmicutes bacterium CAG:227	0	0	0	0	0.00167785	0	0.00431965	0	0	0	0	0.000191534	0	0	0	0	0	0.000234797	0	0	0	0	0	0	0	0	0	0	0	0
Firmicutes bacterium CAG:238	0	0	0	0	0	0	0	0	0	0	0.000176367	0.000191534	0	0.00221029	0.00100402	0.00153688	0.000682594	0	0	0.000802568	0	0	0	0.000280978	0.000141303	0	0	0	0	0
Firmicutes bacterium CAG:272	0	0	0	0	0	0	0	0	0	0	0	0	0	0	0	0	0	0	0	0	0	0	0	0.000140489	0.000565211	0.000129719	0	0.000266489	0	0
Firmicutes bacterium CAG:313	0	0	0	0	0	0	0	0	0	0	0.00176367	0.000191534	0.00349368	0.000315756	0.000669344	0.00204918	0	0.00939188	0.0082527	0.00561798	0	0	0	0	0	0	0	0	0	0
Firmicutes bacterium CAG:341	0	0	0	0	0	0	0	0	0	0	0	0	0	0	0	0	0	0	0	0	0.000299581	0	0.000133067	0	0	0.000129719	0	0	0	0
Firmicutes bacterium CAG:449	0	0	0	0	0	0	0	0	0	0	0.000176367	0.000191534	0.000268745	0.000315756	0.00301205	0.00230533	0.000341297	0.000234797	0.000569152	0.000401284	0	0	0	0	0	0	0	0	0	0
Firmicutes bacterium CAG:460	0	0	0	0	0	0	0	0	0	0	0	0	0	0	0	0.00153688	0.000341297	0.000234797	0	0	0	0	0	0	0	0	0	0	0	0
Firmicutes bacterium CAG:475	0	0	0	0	0	0	0	0	0	0	0	0.000383068	0	0.000315756	0	0.00128074	0	0	0	0	0	0	0	0	0	0	0	0	0	0
Firmicutes bacterium CAG:534	0	0	0	0.000189681	0	0	0	0	0	0	0	0	0	0.00757815	0.00133869	0	0.0225256	0	0	0.000401284	0	0	0.00133067	0.000140489	0	0.00622649	0	0.000133245	0	0.000390168
Firmicutes bacterium CAG:555	0.000823723	0	0	0	0	0	0	0.00426894	0.00630252	0.000673401	0.000352734	0	0.000268745	0.000315756	0.000334672	0.000256148	0	0	0	0.000401284	0	0	0	0	0	0	0	0	0	0
Firmicutes bacterium CAG:582	0	0	0	0	0	0	0	0	0	0	0.000176367	0	0.000268745	0	0	0.000256148	0	0.000469594	0	0.00200642	0.000299581	0	0	0.000280978	0	0	0	0	0	0.000780336
Firmicutes bacterium CAG:631	0	0	0	0	0	0	0	0	0	0	0	0	0	0.00252605	0.000334672	0	0	0	0.000284576	0.00361156	0.000599161	0.000816327	0	0.000140489	0	0	0	0	0	0
Firmicutes bacterium CAG:791	0	0	0	0	0	0	0	0	0	0	0	0	0	0	0	0	0	0	0	0	0.000299581	0.000408163	0	0	0	0	0	0	0	0
Firmicutes bacterium CAG:83	0	0	0	0	0	0	0	0	0	0	0	0.000191534	0	0	0	0	0	0	0.000284576	0	0	0	0	0	0	0	0	0	0	0
Firmicutes bacterium CAG:884	0	0	0.00197824	0	0.00335571	0	0	0	0	0	0	0	0.00053749	0.000315756	0.000334672	0	0	0.000234797	0	0	0	0.000204082	0	0	0	0	0	0	0	0
Firmicutes bacterium CAG:94	0	0	0	0	0	0	0	0	0	0	0	0	0	0	0.000334672	0	0	0	0	0	0	0	0	0	0	0	0	0	0	0
Firmicutes bacterium CAG:95	0	0	0	0	0	0	0	0	0	0	0	0	0	0	0	0	0	0	0	0	0	0	0.000798403	0	0	0	0	0	0.00113067	0
Firmicutes sp.	0	0.00252525	0	0	0	0	0	0.00213447	0	0	0	0	0	0.000947268	0.000669344	0.000768443	0	0	0.000284576	0.000802568	0.00748952	0.00102041	0	0	0.000141303	0	0	0.000133245	0	0
Firmicutes species incertae sedis	0.0255354	0.0159933	0.334322	0.0151745	0.0251678	0.215278	0.110151	0.0469584	0.165966	0.0821549	0.0156967	0.00919364	0.0185434	0.0341017	0.0414993	0.0665984	0.0269625	0.0225405	0.0389869	0.0417335	0.00449371	0.00469388	0.00385895	0.00491711	0.00423909	0.00129719	0.00381176	0.00226516	0.0108222	0.00897386
Flavonifractor plautii	0.00164745	0.00252525	0.00395648	0.000569044	0.0033557	0.00277778	0.00431965	0.00426894	0.00210084	0.0013468	0.000352734	0	0	0	0.000334672	0.000256148	0.00102389	0.000469594	0	0	0	0	0	0.000140489	0	0.000518875	0.000293212	0	0.000969149	0
Fournierella massiliensis	0	0	0	0	0	0	0	0.00106724	0	0	0.000176367	0	0.00053749	0	0	0	0.000341297	0	0	0	0	0.000612245	0	0	0.000141303	0	0	0	0	0
Fusicatenibacter saccharivorans	0	0	0	0	0	0	0	0	0	0	0	0	0	0	0	0	0	0	0	0	0	0	0.000133067	0	0	0.000129719	0	0	0	0.000390168
Fusobacteria species incertae sedis	0	0	0	0	0	0	0	0	0	0	0	0	0	0	0	0	0	0	0	0	0.00239665	0.00122449	0	0.000140489	0	0	0	0	0	0.00156067
Fusobacterium hwasookii/nucleatum	0	0	0	0	0	0	0	0	0	0	0	0	0	0	0	0	0	0	0	0	0.000299581	0.000204082	0.000133067	0.000280978	0.000141303	0	0.000146606	0	0	0
Fusobacterium periodonticum	0	0	0	0	0	0	0	0	0	0	0	0	0	0	0	0	0	0	0	0	0.00179748	0.00204082	0.000532269	0.00182636	0.000565211	0	0.000146606	0.000133245	0.000161525	0.000390168
Fusobacterium sp.	0	0	0	0	0	0	0	0	0	0	0	0	0	0	0	0.000256148	0	0	0.000284576	0	0.00119832	0.000408163	0	0.00280978	0	0	0	0	0	0
Fusobacterium sp. CAG:815	0	0	0	0	0	0	0	0	0	0	0	0	0	0	0	0	0	0	0	0	0	0	0	0.000280978	0	0	0	0	0	0
Fusobacterium sp. oral taxon 370	0	0	0	0	0	0	0	0	0	0	0	0	0	0	0	0	0	0	0	0	0.000299581	0	0	0	0	0	0	0	0	0
Gemella cuniculi	0	0	0	0.000189681	0	0	0	0	0	0	0	0	0	0	0	0	0	0	0	0	0	0	0	0	0	0	0	0	0	0
Gemella haemolysans	0	0	0	0	0	0	0	0	0	0	0	0	0	0	0	0	0	0	0	0	0	0	0.000133067	0	0	0	0	0.000133245	0	0.000390168
Gemella morbillorum	0	0	0	0	0	0	0	0	0	0	0	0	0	0	0	0	0	0	0	0	0	0	0	0.000140489	0	0	0	0	0.000161525	0
Gemella sanguinis	0	0	0	0	0	0	0	0	0	0	0	0	0	0	0	0	0	0	0	0	0	0	0.000133067	0.000280978	0.000141303	0	0.000146606	0	0.000161525	0
Granulicatella adiacens	0	0	0	0	0	0	0	0	0	0	0	0	0	0	0	0	0	0	0	0	0	0.000408163	0	0.000140489	0.000141303	0	0	0	0	0
Haemophilus influenzae/parainfluenzae	0	0	0	0	0	0	0	0	0	0	0	0	0	0	0	0	0	0	0	0	0.000898742	0.000408163	0.000266134	0.000280978	0.000282606	0.000129719	0	0	0	0
Haemophilus paraphrohaemolyticus	0	0	0	0	0	0	0	0	0	0	0	0	0	0	0	0	0	0	0	0	0	0	0	0	0.000282606	0	0	0	0	0
Haemophilus sp.	0	0	0	0	0	0	0	0	0	0	0	0	0	0	0	0	0	0	0	0	0	0	0	0	0.000141303	0	0	0	0	0
Helicobacter macacae	0	0	0	0	0	0	0	0	0	0	0.010582	0.013982	0.00510615	0.0135775	0.0267738	0.0158811	0.00819113	0.00375675	0.00569152	0.00882825	0	0	0	0	0	0	0	0	0	0
Intestinibacter bartlettii	0.000823723	0.0218855	0.00296736	0.00739757	0.00167785	0.00138889	0.00215983	0	0.00210084	0.0013468	0.000881834	0.000574603	0.00403117	0.00378907	0.00502008	0.0117828	0	0.00117399	0.00227661	0.00160514	0	0	0	0	0.000282606	0	0	0.000133245	0	0
Intestinimonas butyriciproducens	0.000823723	0.0016835	0.00197824	0.000189681	0.00167785	0	0	0.00106724	0	0.000673401	0	0	0	0	0	0	0	0	0	0	0	0	0	0	0	0	0	0.000133245	0	0
Intestinimonas massiliensis	0	0.0016835	0.00098912	0.000189681	0	0.00138889	0	0	0.00105042	0.000673401	0.000176367	0	0	0.000315756	0.000334672	0.000256148	0	0.000234797	0	0.000802568	0	0	0.000798403	0	0	0.000389156	0.000293212	0.000532978	0.00226135	0
Lachnoanaerobaculum sp.	0	0	0	0	0	0	0	0	0	0	0	0	0	0	0	0	0	0	0	0	0	0.000408163	0.000133067	0.000140489	0	0	0	0	0.000161525	0
Lachnoclostridium phytofermentans	0	0	0	0	0	0.00138889	0	0	0	0	0	0	0	0	0	0	0	0	0	0	0	0	0	0	0	0	0	0	0	0
Lachnospira sp.	0	0	0	0	0	0	0	0.00106724	0	0	0	0	0	0	0	0	0	0	0	0	0.000299581	0.000816327	0.00532269	0	0.000423908	0.00181606	0.00175927	0.00266489	0	0.000390168
Lachnospiraceae species incertae sedis	0.00247117	0	0.00098912	0.0060698	0	0.00277778	0	0	0	0	0.000352734	0	0.000268745	0.00189454	0.00133869	0.0102459	0	0.000234797	0	0.000401284	0.00209706	0.00163265	0.00093147	0.00154538	0.00197824	0.000908031	0.00102624	0.0011992	0.000161525	0.00234101
Lactobacillales species incertae sedis	0	0	0	0	0	0	0	0	0	0	0	0	0	0	0	0	0	0	0	0	0	0	0.000399202	0.000140489	0	0	0	0	0.000161525	0
Lactobacillus amylovorus/kitasatonis	0	0	0	0	0	0	0	0	0	0	0.0171076	0.000191534	0.000268745	0	0	0.000256148	0	0	0.000284576	0	0	0	0	0	0	0	0	0	0	0
Lactobacillus animalis/murinus	0	0	0	0	0	0	0	0	0	0	0	0	0	0	0	0	0	0	0	0	0	0	0	0	0.000141303	0	0.000146606	0	0	0
Lactobacillus gorillae	0	0	0	0	0	0	0	0	0	0	0	0	0	0	0	0	0	0	0	0	0	0	0	0	0.000141303	0	0.000586424	0	0.000484574	0.00273117
Lactobacillus intestinalis	0	0	0	0	0	0	0	0	0	0	0.000176367	0	0	0	0	0	0	0	0	0	0	0	0	0	0	0	0	0	0	0
Lactobacillus johnsonii	0	0	0	0	0	0	0	0	0	0	0.000176367	0	0	0	0	0	0	0	0	0	0	0	0	0	0.000141303	0	0	0	0	0.000390168
Lactobacillus mucosae	0	0	0	0	0.00335571	0	0.00863931	0	0.00420168	0	0.00176367	0.000383068	0.000268745	0	0	0.000256148	0	0	0	0	0	0	0	0	0	0	0	0	0	0
Lactobacillus reuteri	0	0	0	0	0	0	0	0	0	0	0.00141094	0	0.000268745	0	0.00100402	0	0.00102389	0	0	0	0	0	0	0	0.000565211	0	0.000146606	0	0	0
Lactobacillus ruminis	0	0	0	0.0030349	0	0	0	0	0	0	0.000529101	0.000191534	0.00188122	0.000315756	0	0.00665984	0	0.00187838	0	0	0	0	0	0	0	0	0	0	0	0
Lactobacillus species incertae sedis	0	0	0	0	0	0	0	0	0	0	0	0	0.000268745	0	0	0	0	0	0	0	0	0	0	0	0	0	0	0	0	0
Lactococcus garvieae	0	0	0	0	0	0	0	0	0	0	0	0.000191534	0.000268745	0	0	0	0	0	0	0	0	0	0	0	0	0	0	0	0	0
Lautropia mirabilis	0	0	0	0	0	0	0	0	0	0	0	0	0	0	0	0	0	0	0	0	0.000599161	0.000204082	0	0.000280978	0	0	0	0	0	0
Lentisphaerae bacterium ADurb.Bin242	0.00164745	0.00252525	0	0.000948407	0.00503356	0.00416667	0.00215983	0.00106724	0	0.0020202	0	0	0	0	0	0	0	0	0	0	0	0	0.000133067	0	0.000141303	0.000129719	0	0.000399734	0.00209982	0
Leptotrichia sp. oral taxon 215	0	0	0	0	0	0	0	0	0	0	0	0	0	0	0	0	0	0	0	0	0.000299581	0.000612245	0.000133067	0.000421467	0.000141303	0	0	0	0	0
Leptotrichia sp. oral taxon 879	0	0	0	0	0	0	0	0	0	0	0	0	0	0	0	0	0	0	0	0	0	0.000204082	0	0	0	0	0	0	0	0
Leptotrichia species incertae sedis	0	0	0	0	0	0	0	0	0	0	0	0	0	0	0	0	0	0	0	0	0.000599161	0.000816327	0.000266134	0.000280978	0	0	0	0	0	0
Leptotrichia wadei	0	0	0	0	0	0	0	0	0	0	0	0	0	0	0	0	0	0	0	0	0.000299581	0.000612245	0	0.000140489	0	0	0	0	0	0
Libanicoccus massiliensis	0	0	0	0	0	0	0	0.00106724	0	0	0.000352734	0.000766137	0	0.000315756	0	0.000256148	0	0	0.000284576	0	0.000299581	0	0	0	0	0	0	0	0	0.000780336
Mailhella massiliensis	0	0	0.00296736	0.000189681	0	0	0	0.00106724	0	0	0	0	0	0	0	0	0	0	0	0	0	0	0	0	0	0	0	0	0	0
Massilimaliae massiliensis	0	0.000841751	0	0.000379363	0	0	0	0	0.00105042	0	0	0	0	0	0	0	0	0	0	0	0	0	0	0	0	0	0	0	0	0
Megamonas funiformis/rupellensis	0	0	0	0	0	0	0	0	0	0	0	0	0	0	0	0	0	0	0	0	0	0	0	0	0	0	0.000146606	0	0	0
Megasphaera massiliensis	0	0	0	0.000189681	0	0	0	0	0	0	0	0	0	0	0	0	0	0	0	0	0	0	0	0	0	0	0	0	0	0
Megasphaera sp.	0	0	0	0.000379363	0	0	0	0	0	0	0	0	0	0	0.00100402	0	0.000341297	0	0	0	0	0	0	0	0	0	0	0	0	0
Methanobrevibacter smithii	0.0502471	0.0681818	0.0296736	0.0385053	0.00335571	0.025	0.0669546	0.00426894	0.00420168	0.0296296	0.000352734	0.00134074	0.037893	0.00252605	0.000669344	0.000256148	0.00102389	0.0286452	0	0.000401284	0	0.000204082	0.00212907	0.00196685	0.0170976	0.0189389	0.0280018	0.012525	0.0263285	0.00507218
Methanoculleus sp.	0	0.0513468	0	0.0225721	0	0.00833333	0	0	0	0.0276094	0	0	0	0	0	0	0	0	0	0	0	0.000204082	0.000798403	0	0.000141303	0.0014269	0.000146606	0.00186542	0.00371507	0
Methanosphaera stadtmanae	0	0	0	0	0	0	0	0	0	0	0	0	0	0	0.000334672	0	0	0	0	0	0	0	0	0	0.000141303	0.000129719	0.000293212	0.000133245	0.000161525	0.000390168
Mitsuokella multacida	0	0	0	0.000189681	0	0	0	0	0	0	0	0	0	0	0	0	0	0	0	0	0	0	0	0	0.000706514	0	0	0	0	0
Mogibacterium species incertae sedis	0	0	0	0	0	0	0	0	0	0	0	0	0	0	0	0	0	0	0	0	0	0	0	0	0	0	0	0	0.00032305	0
Mogibacterium timidum	0	0	0	0.000189681	0	0	0	0	0	0	0	0	0	0	0	0	0	0	0	0	0	0	0	0	0	0	0	0	0	0
Mollicutes bacterium Phil14	0	0.000841751	0	0	0	0	0	0	0	0	0	0	0	0.00473634	0.00100402	0	0	0	0	0.000401284	0	0	0	0	0	0	0	0	0	0
Mycoplasma sp. CAG:472	0	0	0	0	0	0	0	0	0	0	0.00405644	0.00421375	0.0169309	0.00631513	0.0274431	0.0514857	0.000341297	0.0187838	0.035572	0.00682183	0	0	0.00385895	0.000280978	0	0	0	0	0	0
Mycoplasma sp. CAG:611	0	0	0	0	0	0	0	0	0	0	0	0	0	0.00884117	0.00167336	0.000256148	0.000341297	0.00164358	0	0	0	0	0	0	0	0	0	0	0	0
Mycoplasma sp. CAG:877	0	0	0	0	0	0	0	0	0	0	0.000881834	0.0067037	0.00429992	0	0.00736278	0.000768443	0.00102389	0.00305236	0.0150825	0	0	0	0	0	0	0	0	0	0	0
Mycoplasma sp. CAG:956	0	0	0	0	0	0	0	0	0.00105042	0	0	0	0	0	0	0	0	0	0.000284576	0.000401284	0	0.000204082	0	0.000421467	0.00098912	0.000129719	0	0.000532978	0.000161525	0
Neisseria bacilliformis	0	0	0	0	0	0	0	0	0	0	0	0	0	0	0	0	0	0	0	0	0	0	0.000133067	0.000140489	0	0	0	0	0	0
Neisseria cinerea	0	0	0	0	0	0	0	0	0	0	0	0	0	0	0	0	0	0	0	0	0	0	0	0.000140489	0	0	0	0	0	0
Neisseria flavescens	0	0	0	0	0	0	0	0	0	0	0	0	0	0	0	0	0	0	0	0	0	0	0	0	0	0.000129719	0	0	0	0
Neisseria meningitidis	0	0	0	0	0	0	0	0	0	0	0	0	0	0	0	0	0	0	0	0	0.000599161	0	0.000133067	0.000140489	0.00141303	0	0.000293212	0	0	0
Neisseria sicca/macacae	0	0	0	0	0	0	0	0	0	0	0	0	0	0	0	0	0	0	0	0	0	0	0	0.000280978	0.000141303	0	0	0	0	0
Neisseria sp.	0	0	0	0	0	0	0	0	0	0	0	0	0	0	0	0	0	0	0	0	0	0.000612245	0.000266134	0	0.000282606	0.000259437	0	0	0.000161525	0
Neisseria sp. oral taxon 014	0	0	0	0	0	0	0	0	0	0	0	0	0	0	0	0	0	0	0	0	0	0	0	0.000140489	0.000282606	0	0	0	0	0.000780336
Neisseriaceae sp.	0	0	0	0	0	0	0	0	0	0	0	0	0	0	0	0	0	0	0	0	0.000299581	0	0	0.000140489	0.000141303	0	0	0	0	0
Olsenella provencensis	0	0	0	0	0	0.00138889	0	0	0	0	0	0	0	0	0	0.000256148	0	0	0	0	0	0	0	0	0	0	0	0	0	0
Olsenella sp.	0	0	0	0	0	0	0.00431965	0	0	0	0	0	0	0	0	0	0	0	0	0	0	0	0	0	0	0	0	0	0	0
Olsenella species incertae sedis	0	0	0	0	0	0.00138889	0	0	0	0	0	0	0	0	0	0	0	0	0	0	0	0	0	0	0	0	0	0	0	0
Oribacterium asaccharolyticum	0	0	0	0	0	0	0	0	0	0	0	0	0	0	0	0	0	0	0	0	0	0	0	0.000140489	0	0	0	0	0	0
Oribacterium sinus	0	0	0	0	0	0	0	0	0	0	0	0	0	0	0	0	0	0	0	0	0	0	0	0.000280978	0	0	0	0	0.000161525	0
Oscillibacter sp.	0.00329489	0.00589226	0.00692384	0.000569044	0.0201342	0.00416667	0.00647948	0.00640341	0.00840336	0.003367	0.000881834	0.00134074	0.00268745	0.00284181	0.00568942	0.00307377	0.0112628	0.00281756	0.00170746	0.00441412	0	0.000204082	0.00172987	0.00154538	0.000847817	0.000778311	0.000439818	0.00106596	0.000484575	0.000780336
Oscillibacter sp. 1-3	0	0.00252525	0.00098912	0.000189681	0.00335571	0.00138889	0.00431965	0	0.00210084	0.0013468	0	0	0.000268745	0.000631512	0	0.000256148	0.000682594	0	0	0	0	0	0	0.000140489	0	0	0	0.000266489	0.000161525	0
Oscillibacter sp. 57_20	0.00741351	0.0109428	0.0158259	0.0030349	0.0302013	0.0125	0.0172786	0.0106724	0.0147059	0.0148148	0.000529101	0.000574603	0.00107498	0.00915693	0.00468541	0.00179303	0.00204778	0.000939188	0.00199203	0.00481541	0.000599162	0.000816327	0.00133067	0.0012644	0.000565211	0.000778312	0.00073303	0.000799468	0.0032305	0.00156067
Oscillibacter sp. CAG:155	0.000823723	0.000841751	0.00197824	0	0.00167785	0.00138889	0	0.00106724	0	0.000673401	0	0	0	0	0	0	0	0	0	0	0	0	0.00119761	0	0	0	0	0	0.000161525	0
Oscillibacter sp. CAG:241_62_21	0	0	0.00098912	0	0	0	0	0	0	0	0	0	0	0	0	0	0	0	0	0	0	0	0	0	0	0	0	0	0	0
Oscillibacter sp. PC13	0.000823723	0.00252525	0.00098912	0.000569044	0	0	0.00215983	0	0.00105042	0	0	0	0	0	0	0	0	0	0	0	0	0	0.000399202	0	0	0.000389156	0.000293212	0	0.000161525	0
Oscillibacter species incertae sedis	0.00741351	0.0151515	0.00692384	0.00227618	0.0302013	0.0111111	0.0151188	0.00747065	0.0157563	0.0107744	0.0015873	0.00153227	0.00214996	0.00252605	0.00635877	0.000512295	0.00580205	0.000704391	0.00284576	0.00321027	0	0.000408164	0.00186294	0.000842933	0.000423908	0.00129719	0.00161267	0.000799468	0.00290745	0
Oscillibacter valericigenes	0	0	0	0	0.00335571	0	0	0	0	0	0	0	0	0	0	0	0	0	0	0	0	0	0	0	0	0	0	0	0	0
Oscillospiraceae bacterium Zagget4	0	0	0	0	0	0	0	0.00106724	0	0	0	0	0	0	0	0	0	0	0	0	0	0	0	0	0	0	0	0	0	0
Paeniclostridium sordellii	0	0	0	0.000569044	0	0	0	0	0	0	0	0	0	0	0	0	0	0	0	0	0	0	0	0	0	0	0	0	0	0
Parabacteroides distasonis	0	0.0176768	0	0.00341426	0	0	0	0	0	0	0	0	0	0	0	0	0	0	0	0	0	0	0	0	0	0	0	0	0	0
Parabacteroides goldsteinii	0	0	0.00098912	0	0	0	0	0	0	0	0	0	0	0	0	0	0	0	0	0	0	0	0	0	0	0	0	0.000133245	0	0
Parabacteroides sp. SN4	0	0	0	0	0	0	0	0	0	0	0	0	0	0	0	0	0.000341297	0	0	0	0.000299581	0.000204082	0.000133067	0.000140489	0	0	0.000439818	0.000932712	0.000484574	0.000390168
Paraprevotella xylaniphila	0	0	0	0	0	0	0	0	0	0	0	0	0	0	0	0	0	0	0	0	0	0	0	0.000140489	0	0	0	0	0	0.000390168
Peptostreptococcaceae species incertae sedis	0	0	0	0	0	0	0	0	0	0	0.000529101	0	0.000268745	0.00347332	0.000334672	0.00332992	0	0	0	0	0	0	0.000266134	0.000140489	0.000141303	0	0	0	0	0
Peptostreptococcus anaerobius	0	0	0	0	0	0	0	0	0	0	0	0	0	0	0	0	0	0	0	0	0	0	0	0	0	0.000259437	0	0	0	0
Phascolarctobacterium succinatutens	0	0	0	0	0	0	0	0	0	0	0	0	0.000268745	0.000631512	0.00100402	0.00102459	0.00102389	0	0.000569152	0.00120385	0.00748952	0.00959184	0.0324684	0.0262714	0.00833687	0.0373589	0.0256561	0.0210526	0.0218058	0.00546235
Phoenicibacter massiliensis	0	0	0	0	0	0	0	0	0	0	0	0	0	0	0	0	0	0	0	0	0	0	0	0	0.000141303	0	0.000146606	0	0	0
Porphyromonadaceae species incertae sedis	0	0	0	0	0	0	0	0	0	0	0	0	0	0	0	0	0	0	0	0	0	0	0	0	0.000282606	0	0	0	0	0
Porphyromonas catoniae	0	0	0	0	0	0	0	0	0	0	0	0	0	0	0	0	0	0	0	0	0	0	0	0.000140489	0	0	0	0	0	0
Porphyromonas gingivalis	0	0	0	0	0	0	0	0	0	0	0	0	0	0	0	0	0	0	0	0	0.000599161	0.00142857	0	0	0	0	0	0	0	0
Porphyromonas somerae	0	0	0	0	0	0	0	0	0	0	0	0	0	0	0	0	0	0	0	0	0.000599161	0.000204082	0	0.000140489	0.000282606	0.000129719	0	0	0	0
Prevotella copri	0	0	0	0	0	0	0	0	0	0	0.00634921	0.00593756	0.00483741	0.00284181	0.00468541	0.00742828	0.00989761	0.00446114	0.0139442	0.00200642	0.0898742	0.0646939	0.0411178	0.082748	0.106542	0.0946945	0.0944143	0.216922	0.0536262	0.108467
Prevotella dentalis/seregens	0	0	0	0	0	0	0	0	0	0	0	0	0	0	0	0	0	0	0.0071144	0	0	0	0	0	0	0	0	0	0	0
Prevotella denticola	0	0	0	0	0	0	0	0	0	0	0	0	0	0	0	0	0	0	0	0	0.00838826	0	0	0.00421467	0	0	0	0	0.000969149	0
Prevotella histicola	0	0	0	0	0	0	0	0	0	0	0	0	0	0	0	0	0	0	0	0	0	0	0.000266134	0	0	0	0	0	0	0
Prevotella melaninogenica	0	0	0	0	0	0	0	0	0	0	0	0	0	0	0	0	0	0	0	0	0	0.000408163	0	0.000280978	0.000282606	0.000129719	0	0	0.00032305	0
Prevotella nanceiensis	0	0	0	0	0	0	0	0	0	0	0	0	0	0	0	0	0	0	0	0	0.000299581	0.000204082	0.000133067	0.000702445	0.000141303	0	0	0	0	0
Prevotella pallens	0	0	0	0	0	0	0	0	0	0	0	0	0	0	0	0	0	0	0	0	0	0	0.000266134	0	0	0	0	0	0	0
Prevotella ruminicola	0	0	0	0	0	0	0	0	0	0	0	0	0	0	0	0	0	0	0	0	0	0.000204082	0	0	0	0	0	0	0	0
Prevotella shahii	0	0	0	0	0	0	0	0	0	0	0	0	0	0	0	0	0	0	0	0	0	0	0	0.000140489	0	0	0	0	0	0
Prevotella sp.	0	0	0	0	0	0	0	0	0	0	0.000176367	0.000191534	0.000268745	0	0.000669344	0.000768443	0.00170648	0	0	0	0	0	0.00172987	0	0	0	0.0134878	0.0106596	0	0
Prevotella sp. CAG:1058	0	0	0	0	0	0	0	0	0	0	0	0	0	0	0	0	0	0	0.000284576	0	0	0	0.000133067	0	0	0	0	0	0	0
Prevotella sp. CAG:1092	0	0	0	0	0	0	0	0	0	0	0	0	0	0	0	0	0	0	0	0	0.00239665	0.00204082	0.0115768	0.0785333	0.0350431	0.0105072	0.0278552	0.0459694	0.00872234	0.0238002
Prevotella sp. CAG:1185	0	0	0	0.000758725	0.00671141	0	0	0	0.00315126	0	0	0	0	0	0	0	0	0	0	0	0	0	0	0	0	0	0	0	0	0
Prevotella sp. CAG:474	0	0	0	0	0	0	0	0	0	0	0	0	0	0	0	0	0	0	0	0	0.000299581	0.000612245	0	0	0	0	0	0	0	0
Prevotella sp. CAG:520	0	0	0	0	0	0	0	0	0	0	0.000529101	0	0.000268745	0	0.000334672	0	0	0	0	0	0	0	0	0	0	0	0	0	0	0
Prevotella species incertae sedis	0	0	0	0	0	0	0.00215983	0	0.00105042	0.000673401	0.173369	0.23846	0.18409	0.0249447	0.080656	0.0443135	0.248464	0.0934492	0.123221	0.0642055	0.156381	0.12449	0.12149	0.183619	0.268051	0.093527	0.113033	0.102465	0.226942	0.112758
Prevotella stercorea	0.000823723	0	0	0	0	0	0.00863931	0	0	0	0.000529101	0	0	0	0	0	0	0	0	0	0.0602157	0.00489796	0.00093147	0.00435516	0.00296736	0.00402127	0.00674388	0.00373085	0.00516879	0.0280921
Prevotellaceae species incertae sedis	0	0	0	0	0	0	0	0	0	0	0.000176367	0	0.00053749	0	0.000334672	0.000512295	0	0	0	0	0	0.000612245	0	0.00210733	0.00127173	0.000389156	0	0	0	0
Proteobacteria sp.	0	0	0	0.026176	0	0	0	0	0	0	0.000176367	0	0.000268745	0	0.000334672	0.000256148	0.000341297	0	0.000284576	0.000401284	0	0	0	0.000140489	0	0	0.000146606	0.000266489	0.000161525	0.000390168
Providencia alcalifaciens	0	0	0	0	0	0	0	0	0	0	0	0	0	0	0	0	0	0	0	0	0	0	0	0	0	0	0	0.000399734	0	0
Pseudoflavonifractor capillosus	0.000823723	0.00252525	0.00296736	0.000189681	0.00335571	0.00416667	0.00215983	0.00213447	0.00420168	0.000673401	0	0	0	0.000315756	0.000334672	0	0.000341297	0.000234797	0	0.000802568	0.000599161	0.000204082	0.000399202	0	0	0.000259437	0.000293212	0	0.00161525	0.000390168
Pseudoflavonifractor sp. Marseille-P3106	0.00247117	0	0.00296736	0	0.00335571	0	0	0	0	0	0	0	0	0	0	0	0	0	0	0.000401284	0	0	0	0	0	0	0	0	0	0
Pseudoflavonifractor species incertae sedis	0	0	0	0	0.00671141	0	0	0	0	0	0	0	0	0	0	0	0	0	0	0	0	0	0	0	0	0	0	0	0	0
Pseudomonas helleri	0	0	0	0	0	0	0	0	0	0	0	0	0	0	0.000669344	0	0	0	0	0	0	0	0	0	0	0	0	0	0	0
Pseudopropionibacterium propionicum	0	0	0	0	0	0	0	0	0	0	0	0	0	0	0	0	0	0	0	0	0	0	0	0	0	0.000129719	0	0	0	0
Ralstonia pickettii	0	0	0	0	0	0	0	0	0	0	0	0	0	0	0	0	0	0	0	0	0.000299581	0	0	0	0	0	0	0	0	0
Rhizobium sp.	0	0	0	0	0	0	0	0	0	0	0	0	0	0	0.000334672	0	0	0	0	0.000401284	0	0	0	0	0	0	0	0	0	0
Rhodospirillaceae species incertae sedis	0	0	0	0.000379363	0.00838926	0	0	0.0875133	0.00105042	0.0383838	0	0	0	0	0	0	0	0	0	0	0	0	0.00106454	0.000140489	0	0.000129719	0	0	0	0
Romboutsia timonensis	0	0.000841751	0	0.000379363	0	0	0	0	0	0	0	0	0	0	0	0	0	0	0	0	0	0	0	0	0.000565211	0	0	0	0.000161525	0
Roseburia faecis	0	0	0	0	0	0	0	0	0	0	0	0	0	0.000315756	0	0	0	0	0	0	0.000299581	0	0	0.000140489	0	0	0	0	0	0.000390168
Roseburia hominis	0	0.00673401	0.00296736	0.0307284	0	0	0	0	0	0	0.000176367	0.000191534	0.00349368	0	0.000334672	0.000256148	0.00204778	0	0.000284576	0.00200642	0.000599161	0.000204082	0.000133067	0.000421467	0.000282606	0.000389156	0.00117285	0.000133245	0.00032305	0.00195084
Roseburia intestinalis	0	0	0	0.000189681	0	0	0	0	0	0	0.000352734	0.000191534	0.000268745	0.000631512	0.000334672	0.000768443	0	0.000234797	0	0.000401284	0	0	0	0	0	0	0	0	0	0
Roseburia inulinivorans	0	0	0	0	0	0	0.00215983	0	0	0	0	0	0	0	0	0.000512295	0	0	0	0	0.000599161	0.000408163	0	0	0	0	0	0	0	0
Roseburia sp.	0	0	0.00296736	0.00398331	0	0	0	0.00106724	0.00315126	0	0	0	0.000806235	0.00189454	0.000334672	0.000256148	0.000341297	0.000234797	0.000569152	0.00160514	0.0110845	0.00755102	0.000665336	0.00786738	0.000141303	0.000259437	0.0023457	0.00106596	0.000646099	0.00156067
Roseburia sp. 40_7	0.00164745	0.0016835	0.00197824	0.000379363	0	0	0	0.00213447	0.00105042	0	0	0.000191534	0.000268745	0.00252605	0	0	0	0	0.000284576	0.000401284	0	0	0	0	0	0	0	0	0	0
Roseburia sp. 499	0	0.00505051	0	0	0	0	0	0	0	0	0	0	0	0	0	0	0	0	0	0	0	0	0	0	0	0	0	0	0	0
Roseburia sp. 831b	0	0	0	0	0	0	0	0	0	0	0	0	0	0	0	0	0	0	0	0	0.000299581	0	0	0	0	0	0	0.000133245	0	0.0011705
Roseburia sp. CAG:182	0	0	0	0	0	0	0	0	0	0	0.0015873	0	0.00214996	0.000631512	0.000669344	0.000512296	0.000682594	0.00352195	0.000284576	0	0.000299581	0.000612245	0.000133067	0.000140489	0	0	0	0.000133245	0.00032305	0
Roseburia sp. CAG:309	0.000823723	0	0.00098912	0	0	0	0.00215983	0.00106724	0	0.000673401	0.000352734	0.0011492	0.00053749	0.000947269	0	0	0	0.000234797	0.000284576	0.000802568	0	0	0	0	0	0	0	0	0	0
Roseburia sp. CAG:380	0	0	0	0	0	0	0	0	0	0	0	0	0	0	0	0.000256148	0	0	0	0.000401284	0.000299581	0.000204082	0	0.000140489	0	0	0	0	0	0.000390168
Roseburia sp. CAG:471	0	0.000841751	0	0	0.00335571	0.00138889	0	0	0.00105042	0.0013468	0.000352734	0.000191534	0.000806235	0.000631512	0.000334672	0.000256148	0	0.000234797	0	0.000401284	0	0.000408163	0	0	0	0	0	0	0	0
Roseburia species incertae sedis	0	0.000841751	0.00098912	0.0254173	0	0.00277778	0	0	0	0.0013468	0.000352734	0.00095767	0.00214996	0.00694664	0.00568942	0.00332992	0.00648464	0.00399155	0.00256118	0.00401284	0.0077891	0.00591837	0.000665336	0.00477662	0.00748905	0.000259438	0.00073303	0.00306462	0.00161525	0.00507218
Rothia aeria/dentocariosa	0	0	0	0	0	0	0	0	0	0	0	0	0	0	0	0	0	0	0	0	0	0	0	0	0.000141303	0	0	0	0.000161525	0
Rothia dentocariosa	0	0	0	0	0	0	0	0	0	0	0	0	0	0	0	0	0	0	0	0	0	0	0	0	0.000282606	0	0	0	0.000161525	0
Rothia mucilaginosa	0	0	0	0	0	0	0	0	0	0	0	0	0	0	0	0	0	0	0	0	0.000299581	0	0.000266134	0.000140489	0.000423908	0	0	0.000133245	0	0.000390168
Ruminococcaceae bacterium D16	0.00164745	0.000841751	0.00197824	0.000379363	0.00503356	0.00416667	0.00863931	0.00426894	0.00315126	0.0020202	0.000176367	0.000574603	0.000806235	0.000631512	0.000334672	0.000512295	0	0	0	0.000401284	0	0.000816327	0.000266134	0	0	0.000129719	0	0.000133245	0.000484574	0.000780336
Ruminococcaceae bacterium D5	0	0.003367	0.00197824	0.000379363	0	0	0	0	0	0	0	0	0	0	0	0	0	0	0	0	0	0	0	0	0	0	0	0	0	0
Ruminococcaceae bacterium Marseille-P2935	0	0.0016835	0	0.000189681	0	0	0	0	0	0	0	0	0	0	0	0	0	0	0	0	0	0	0	0	0	0	0	0	0	0
Ruminococcaceae species incertae sedis	0.00823723	0.00252525	0	0.000379363	0.00838926	0.00138889	0.00647948	0.0106724	0.00420168	0.0107744	0.00458554	0.00746983	0.00967482	0.00947269	0.0414993	0.00281762	0.0208191	0.00399155	0.00654525	0.0128411	0.0209706	0.0365306	0.00638722	0.00547907	0.0185107	0.00298353	0.00293212	0.00866089	0.00468422	0.0132657
Ruminococcus bicirculans	0	0	0	0	0	0	0	0	0	0	0	0.000383068	0	0	0.0023427	0	0	0.000469594	0	0	0.000299581	0.000816327	0	0.000140489	0.000141303	0	0	0	0	0.000390168
Ruminococcus bromii	0.00906096	0.00252525	0	0.484067	0	0	0.00863931	0	0	0	0.0118166	0.00976824	0.00188122	0.000631512	0.000334672	0.0048668	0.00102389	0.00117399	0.170176	0.00120385	0.000898742	0.000612245	0.00133067	0.00674347	0.0098912	0.00635621	0	0.00279814	0.0334356	0.0113149
Ruminococcus callidus	0	0	0	0.000569044	0	0	0	0	0	0	0.000176367	0.000191534	0.00134373	0	0	0	0.000341297	0	0	0.000401284	0	0	0	0.000280978	0.000706514	0.00311324	0.00366515	0	0	0.000390168
Ruminococcus champanellensis	0	0	0	0	0	0	0	0	0	0	0	0.000191534	0	0	0.000334672	0	0.000682594	0.000234797	0	0.000802568	0	0	0	0	0.000141303	0.00505902	0	0	0	0
Ruminococcus sp.	0	0	0	0	0	0.00138889	0	0	0	0	0.000529101	0	0.00618113	0.00126303	0.0127175	0.00640369	0.000341297	0.000234797	0.000284576	0.0168539	0	0	0.000266134	0.00295027	0.000282606	0.00337268	0.0269755	0.00319787	0.00032305	0.000390168
Ruminococcus sp. CAG:177	0.00329489	0	0	0.000569044	0	0	0	0	0.00105042	0.0013468	0.000529101	0.0153227	0.00994356	0.00284181	0.00970549	0.0527664	0.0348123	0.00399155	0.00939101	0.00120385	0	0	0.00146374	0.00140489	0.0127173	0.00233493	0.0356253	0.0111925	0.0019383	0.00897386
Ruminococcus sp. CAG:254	0	0	0	0.00113809	0	0	0	0	0	0	0.00440917	0.000191534	0.000268745	0.0138933	0.00133869	0.000512296	0.0273038	0	0	0.0100321	0.00119832	0.00387755	0.00439122	0.00154538	0.00339127	0	0	0.00266489	0.00403812	0.00156067
Ruminococcus sp. CAG:330	0	0	0	0	0	0	0	0	0	0	0	0	0	0	0	0	0.000341297	0	0	0	0	0	0	0	0	0	0	0	0	0
Ruminococcus sp. CAG:382	0	0	0	0	0	0	0	0	0	0	0.000176367	0	0.000268745	0.000631512	0.000334672	0.000768443	0.00136519	0.000234797	0.000284576	0	0	0	0	0	0.000141303	0	0	0.000133245	0	0
Ruminococcus sp. CAG:403	0	0	0	0	0	0	0	0	0	0	0.000352734	0	0	0	0	0	0.000341297	0.000234797	0	0.000401284	0	0.000408163	0.000266134	0.000140489	0.000423908	0	0.000146606	0.00426382	0.000161525	0.000390168
Ruminococcus sp. CAG:488	0	0	0	0	0	0	0	0	0	0	0	0	0	0	0	0.000256148	0	0	0	0	0	0	0	0	0	0	0	0	0	0
Ruminococcus sp. CAG:563	0	0	0	0	0	0.00277778	0	0	0	0	0	0.000574603	0.00053749	0.000315756	0.00167336	0.000256148	0.000341297	0.000234797	0.000284576	0.00200642	0	0	0	0	0.000141303	0	0	0	0	0
Ruminococcus sp. CAG:579	0	0	0.00098912	0.000189681	0	0	0	0	0	0.0013468	0	0	0	0.000315756	0	0	0	0	0	0.000401284	0	0	0	0	0.00155433	0.00181606	0	0	0	0.00156067
Ruminococcus sp. CAG:624	0	0	0	0.000189681	0	0.0541667	0.00431965	0.00106724	0.00105042	0.000673401	0.0026455	0.00306455	0	0.000315756	0.00635877	0	0.00238908	0.000939188	0	0.00642055	0	0	0	0	0	0	0	0	0	0
Ruminococcus sp. CAG:724	0	0	0	0	0	0	0	0	0	0	0	0.000957671	0	0.00694664	0.00100402	0	0.00204778	0.00375675	0.00739898	0.00722311	0	0	0	0	0	0	0	0	0	0
Ruminococcus sp. UNK.MGS-30	0	0	0	0	0	0	0	0	0	0	0	0.000191534	0	0.000315756	0.000334672	0	0.000341297	0.000234797	0	0	0	0	0	0	0	0	0	0	0	0
Ruminococcus species incertae sedis	0	0	0	0.00113809	0.0318792	0	0.00647948	0	0.0178571	0	0.00194004	0.000191534	0.000268745	0.000631512	0.00133869	0.000768443	0.00102389	0.00117399	0	0.00200642	0.000299581	0.000612245	0	0.000280978	0	0	0.00073303	0.0023984	0	0.0011705
Ruthenibacterium lactatiformans	0	0.0016835	0	0.00322458	0.00167785	0	0	0	0	0	0	0	0	0	0	0	0	0	0	0	0	0	0	0	0	0.000129719	0.000146606	0	0.000161525	0
Selenomonadaceae species incertae sedis	0	0	0	0	0	0	0	0	0	0	0	0	0	0.000631512	0	0	0	0	0	0	0.00269623	0.00265306	0.00212907	0.00772689	0.000423908	0	0.0123149	0.000266489	0.00113067	0
Senegalimassilia anaerobia	0	0	0	0	0.00167785	0	0	0	0	0	0	0	0	0	0	0	0	0	0	0	0	0	0	0	0	0	0	0.000133245	0.000161525	0.000390168
Solobacterium species incertae sedis	0	0	0	0	0	0	0	0	0	0	0	0	0	0	0	0	0	0	0	0	0	0	0	0.000280978	0.000141303	0	0	0	0.000161525	0
Sphaerochaeta sp. Phil3	0	0	0	0	0	0	0	0	0	0	0	0.000383068	0	0	0	0	0	0	0	0	0	0	0	0	0.000706514	0.000778311	0	0.000133245	0.00032305	0
Sphingomonadales bacterium EhC05	0	0	0	0	0	0	0	0	0	0	0	0	0	0	0	0	0	0	0	0	0	0	0	0	0	0.000129719	0	0	0	0.000390168
Staphylococcaceae sp.	0	0	0	0	0	0	0	0	0	0	0	0	0	0	0	0	0	0	0	0	0	0	0	0.000280978	0	0	0	0	0.00032305	0
Stomatobaculum longum	0	0	0	0	0	0	0	0	0	0	0	0	0	0	0	0	0	0	0	0	0	0.000204082	0.000133067	0.000140489	0.000282606	0	0	0	0	0
Streptococcus agalactiae	0	0	0	0	0	0	0	0	0	0	0	0	0	0	0	0	0	0	0	0	0	0	0	0	0	0	0	0	0	0.000390168
Streptococcus anginosus	0	0	0	0.000189681	0	0	0	0	0	0	0	0	0	0	0	0	0	0	0	0	0	0	0	0	0	0.000129719	0	0	0	0
Streptococcus australis	0	0	0	0	0	0	0	0	0	0	0	0	0	0	0	0	0	0	0	0	0.000299581	0.000204082	0.000133067	0.000140489	0.000423908	0.000778311	0	0.000133245	0.00032305	0.0011705
Streptococcus cristatus	0	0	0	0	0	0	0	0	0	0	0	0	0	0	0	0	0	0	0	0	0	0.000408163	0.000133067	0	0	0	0	0	0	0
Streptococcus equinus	0	0	0	0.0457132	0	0	0	0	0	0	0	0	0	0	0	0	0	0	0	0	0	0	0	0	0	0	0	0	0	0
Streptococcus gordonii	0	0	0	0	0	0	0	0	0	0	0	0	0	0	0	0	0	0	0	0	0	0	0.000133067	0	0	0	0	0	0	0
Streptococcus gordonii/cristatus	0	0	0	0	0	0	0	0	0	0	0	0	0	0	0	0	0	0	0	0	0	0.000612245	0	0	0.000141303	0.000129719	0	0	0.000161525	0
Streptococcus infantis	0	0	0	0	0	0	0	0	0	0	0	0	0	0	0	0	0	0	0	0	0.000299581	0	0	0.000842934	0.000282606	0	0	0	0.000161525	0
Streptococcus intermedius	0	0	0	0	0	0	0	0	0	0	0	0	0	0	0	0	0	0	0	0	0	0.000204082	0	0	0	0	0	0	0	0
Streptococcus mutans	0	0	0	0	0	0	0	0	0	0	0	0	0	0	0	0	0	0	0	0	0	0.000408163	0	0	0	0	0	0	0	0
Streptococcus oralis	0	0	0	0	0	0	0	0	0	0	0	0	0	0	0	0	0	0	0	0	0	0	0	0.000280978	0.000141303	0	0	0	0	0
Streptococcus oralis/mitis	0	0	0	0	0	0	0	0	0	0	0	0	0	0	0	0	0	0	0	0	0	0	0.000133067	0	0.000141303	0	0	0	0	0
Streptococcus oralis/pseudopneumoniae	0	0	0	0	0	0	0	0	0	0	0	0	0	0	0	0	0	0	0	0	0	0	0.000133067	0.000140489	0.000282606	0	0	0.000133245	0	0
Streptococcus parasanguinis	0	0	0	0	0	0	0	0	0	0	0	0	0	0	0	0	0	0	0	0	0.000599161	0.000612245	0.00106454	0.000421467	0.000282606	0.000648593	0.000146606	0.000133245	0.000161525	0.000780336
Streptococcus peroris	0	0	0	0	0	0	0	0	0	0	0	0	0	0	0	0	0	0	0	0	0	0	0	0.000140489	0	0	0	0	0	0
Streptococcus pseudopneumoniae/infantis	0	0	0	0	0	0	0	0	0	0	0	0	0	0	0	0	0	0	0	0	0	0.000204082	0	0.000280978	0.000282606	0.000129719	0	0.000133245	0.000484574	0.000780336
Streptococcus salivarius	0	0	0	0	0	0	0	0	0	0	0	0	0	0	0	0	0	0	0	0	0	0	0	0	0	0.000259437	0	0	0	0.000390168
Streptococcus sanguinis/cristatus	0	0	0	0	0	0	0	0	0	0	0	0	0	0	0	0	0	0	0	0	0	0.000612245	0.000133067	0	0.000141303	0	0.000146606	0.000266489	0	0
Streptococcus sp.	0	0.000841751	0	0.0051214	0	0	0	0	0	0	0	0	0	0.00410483	0	0	0	0	0	0	0.000599161	0.00367347	0.00093147	0.0025288	0.00155433	0.00752367	0.000439818	0.0011992	0.00226135	0.00390168
Streptococcus sp. 263_SSPC	0	0	0	0	0	0	0	0	0	0	0	0	0	0	0	0	0	0	0	0	0.000299581	0	0.000133067	0.000421467	0.000282606	0	0	0.000133245	0	0
Streptococcus sp. F0442	0	0	0	0	0	0	0	0	0	0	0	0	0	0	0	0	0	0	0	0	0	0	0.000133067	0	0.000282606	0.000389156	0	0	0	0
Streptococcus sp. HMSC067H01	0	0	0	0	0	0	0	0	0	0	0	0	0	0	0	0	0	0	0	0	0	0	0	0	0	0.00103775	0	0	0	0
Streptococcus sp. HPH0090	0	0	0	0	0	0	0	0	0	0	0	0	0	0	0	0	0	0	0	0	0	0	0	0.000140489	0	0	0	0	0	0
Streptococcus species incertae sedis	0	0	0	0	0	0	0	0	0	0	0	0	0	0	0	0	0	0	0	0	0.000599161	0.000204082	0	0	0	0	0	0	0.00032305	0
Streptococcus thermophilus	0	0	0	0	0	0	0	0	0	0	0	0	0	0	0	0	0	0	0	0	0.000299581	0.000408163	0	0	0	0	0	0.000266489	0	0.000780336
Streptococcus timonensis	0	0	0	0	0	0	0	0	0	0	0	0	0	0	0	0	0	0	0	0	0	0	0	0.000280978	0.000141303	0	0	0	0.000161525	0
Subdoligranulum variabile	0	0	0	0	0	0	0	0	0	0	0	0	0	0	0	0	0	0	0.000284576	0	0	0	0	0	0	0	0	0	0	0
Succinivibrio dextrinosolvens	0	0	0	0	0	0	0	0	0	0	0.0365079	0.000574603	0.00322494	0.00189454	0.00468541	0.00204918	0.000682594	0.00375675	0.0330108	0.00160514	0.110545	0.106939	0.0998004	0.0196684	0.0114455	0.00272409	0.0313737	0.0846103	0.00419965	0.00390168
Succinivibrionaceae sp.	0	0	0	0	0	0	0	0	0	0	0.0262787	0.000574603	0.00268745	0.000947269	0.00334672	0.00256148	0.000341297	0.00281756	0.0290268	0.00200642	0.0305572	0.0293878	0.00239521	0.00309076	0.00649993	0.00272409	0	0	0.00306897	0.0011705
Sutterella species incertae sedis	0	0	0	0	0	0	0	0	0	0	0	0	0	0	0	0	0	0	0	0	0.00449371	0.00346939	0	0	0	0.000129719	0.000293212	0	0.000161525	0
Sutterella wadsworthensis	0	0	0	0	0	0	0	0	0	0	0	0	0	0	0	0	0	0	0	0	0	0	0	0	0	0	0	0	0.000161525	0
Terrisporobacter glycolicus	0	0.000841751	0	0	0	0	0	0	0	0	0	0	0	0.000315756	0	0	0	0	0	0	0	0	0	0	0	0	0	0	0	0
Terrisporobacter othiniensis	0	0	0	0	0	0	0	0	0	0	0	0	0	0.000315756	0	0	0	0	0	0	0	0	0	0	0	0	0	0	0	0
Tissierellia bacterium KA00581	0	0	0	0	0	0	0	0.00106724	0	0	0.000176367	0	0	0.000315756	0	0	0	0	0	0.000401284	0	0	0	0	0	0	0	0	0	0
Treponema berlinense	0	0	0	0	0	0	0	0	0	0	0	0	0	0	0	0	0	0	0.000284576	0.0108347	0.00449371	0.00326531	0.0113107	0.0245856	0.00098912	0.00233493	0.0131945	0.00826116	0.0184138	0.00936403
Treponema succinifaciens	0	0	0	0	0	0	0	0.00106724	0	0	0	0	0	0.000315756	0	0.000256148	0	0	0	0	0	0	0.000266134	0.000421467	0.000847817	0	0	0.00386409	0	0
Turicibacter sanguinis	0	0	0	0	0	0	0	0	0	0	0	0	0	0	0	0	0	0	0	0	0	0	0	0	0.000141303	0	0	0	0.000161525	0
Tyzzerella nexilis	0.000823723	0.000841751	0	0	0	0	0	0	0	0	0	0	0	0	0	0	0	0	0	0	0	0	0	0	0	0	0	0	0	0
Tyzzerella species incertae sedis	0	0	0	0	0	0.00277778	0	0.00106724	0	0	0	0	0	0	0	0	0	0	0	0	0	0	0	0	0	0	0	0	0	0
uncultured Blautia sp.	0	0	0	0	0	0	0	0	0	0	0	0	0	0	0	0.000768443	0	0.000234797	0.000569152	0.000401284	0.000898742	0.000408163	0.00372588	0.00112391	0.000565212	0.0106369	0.00307873	0.00226516	0.0263285	0.000780336
uncultured Clostridium sp.	0	0.0016835	0	0.00170713	0	0	0	0.00106724	0.00210084	0.0350168	0	0.000574602	0.00053749	0.000315756	0.00133869	0.00128074	0	0	0	0.00200642	0.00179748	0.000816327	0.0283433	0.00238831	0.000706515	0.0020755	0.00659727	0.00199867	0.00290745	0.00195084
uncultured Eubacterium sp.	0	0	0	0	0	0	0	0	0	0	0	0.000383068	0.000268745	0	0	0.000256148	0	0.000469594	0.000569152	0.000401284	0	0	0	0	0.000141303	0.000129719	0	0.000666223	0.00032305	0
uncultured Flavonifractor sp.	0.000823723	0.000841751	0.00098912	0	0	0.00138889	0.00215983	0.00106724	0.00105042	0	0	0	0	0	0	0.000256148	0.000341297	0	0	0	0	0	0.000133067	0	0	0	0	0	0.000161525	0
Veillonella atypica	0	0	0	0	0	0	0	0	0	0	0	0	0	0	0	0	0	0	0	0	0.000299581	0.000816327	0.000133067	0.000280978	0	0	0	0	0.000161525	0
Veillonella dispar	0	0	0	0	0	0	0	0	0	0	0	0	0	0	0	0	0	0	0	0	0.000299581	0.000612245	0.000133067	0	0	0	0.000293212	0	0	0
Veillonella parvula	0	0	0	0	0	0	0	0	0	0	0	0	0	0	0	0	0	0	0	0	0.000299581	0.000204082	0	0	0	0.000129719	0	0	0	0
Veillonella rogosae	0	0	0	0	0	0	0	0	0	0	0	0	0	0	0	0	0	0	0	0	0.000898742	0.000612245	0.000133067	0.000280978	0.000141303	0	0.000146606	0	0.000161525	0
Veillonella species incertae sedis	0	0	0	0	0	0	0	0	0	0	0	0	0	0	0	0	0	0	0	0	0.000299581	0.000612245	0.000133067	0	0	0	0.000146606	0	0	0
Veillonella tobetsuensis	0	0	0	0	0	0	0	0	0	0	0	0	0	0	0	0	0	0	0	0	0	0	0	0.000140489	0	0	0	0	0	0
-1	0.131796	0.0614478	0.135509	0.0422989	0.283557	0.381944	0.218143	0.404482	0.0829832	0.421549	0.0313933	0.2172	0.067455	0.0978844	0.0763052	0.0704406	0.0638225	0.17375	0.0677291	0.123596	0.0790893	0.0891837	0.197206	0.11211	0.114879	0.278246	0.0906026	0.101266	0.1801	0.176356
Genus	Fol1	Fol2	Fol3	Fol4	Fol5	Fol6	Fol7	Fol8	Fol9	Fol10	Omn1	Omn2	Omn3	Omn4	Omn5	Omn6	Omn7	Omn8	Omn9	Omn10	Fru1	Fru2	Fru3	Fru4	Fru5	Fru6	Fru7	Fru8	Fru9	Fru10
g_Bacteroides	0.00329489	0.0934343	0.024728	0.0650607	0.0033557	0.00277778	0.00431965	0.00426894	0.00420168	0.0141414	0.000176367	0	0	0	0.000334672	0	0	0	0.000284576	0	0.00209706	0.000816328	0.0326015	0.00786738	0.00197824	0.00337268	0.00747691	0.00666223	0.00888386	0.00273118
g_Clostridium	0.120264	0.0589226	0.0722057	0.00512139	0.0469799	0.0416667	0.0647948	0.022412	0.0304622	0.0922559	0.415873	0.116644	0.264714	0.252605	0.137216	0.145748	0.0518771	0.297957	0.0853728	0.139647	0.0877771	0.0957143	0.145709	0.0938466	0.0775752	0.077442	0.0253628	0.0650233	0.0568567	0.167772
g_Eubacterium	0.0214168	0.00841751	0.00890208	0.00284522	0.0436242	0.00694444	0.00863931	0.00640342	0.00420168	0.0026936	0.00564374	0.00191534	0.0029562	0.00568361	0.00635877	0.0053791	0.00307167	0.00258277	0.00910643	0.0116372	0.0626123	0.0646939	0.00612109	0.0219163	0.0145542	0.0129719	0.00439818	0.0187875	0.0121144	0.0382364
g_Ruminococcus	0.0123558	0.00252525	0.00098912	0.48786	0.0318792	0.0583333	0.0194384	0.00106724	0.019958	0.003367	0.022575	0.0310285	0.0206934	0.0281023	0.0378179	0.0665984	0.0726962	0.0129138	0.18782	0.0489567	0.00329539	0.00632653	0.0077179	0.0134869	0.0295323	0.0227007	0.0671456	0.0266489	0.0413503	0.0261412
g_Abiotrophia	0	0	0	0	0	0	0	0	0	0	0	0	0	0	0	0	0	0	0	0	0	0	0.000133067	0.000140489	0	0.000129719	0	0	0.000161525	0
g_Acholeplasma	0	0	0	0	0	0.00138889	0	0	0	0	0	0	0	0	0.000334672	0	0	0	0	0	0	0	0	0	0	0	0	0	0	0
g_Acidaminococcus	0	0	0	0	0	0	0	0	0	0	0	0	0	0	0	0	0	0	0	0	0	0	0	0	0.00098912	0	0	0	0	0.00156067
g_Acidiphilium	0	0	0	0	0	0	0	0	0	0	0.000705467	0.000766137	0.000806235	0.000947269	0.00100402	0.00204918	0.00204778	0.000469594	0.000284576	0.000401284	0	0	0	0	0	0	0	0	0	0
g_Actinomyces	0	0	0	0	0	0	0	0	0	0	0	0	0	0	0	0	0	0	0	0	0	0.000204082	0.000133067	0.000280978	0.000565212	0	0	0.000666224	0.000161525	0
g_Adlercreutzia	0	0	0	0	0.00167785	0	0	0	0	0	0	0	0	0	0	0	0	0	0	0	0	0	0	0	0	0	0	0	0	0
g_Aggregatibacter	0	0	0	0	0	0	0	0	0	0	0	0	0	0	0	0	0	0	0	0	0	0.000408163	0	0	0.000141303	0	0	0	0	0
g_Akkermansia	0	0.000841751	0.00197824	0	0	0	0	0	0	0	0	0	0	0	0	0	0	0	0	0	0	0	0	0	0	0	0	0	0	0
g_Alistipes	0.0420099	0.0799663	0.0108803	0.0229514	0.0486577	0.0222222	0.103672	0.0384205	0.143908	0.0424242	0	0.00440529	0	0	0.000669344	0.00256148	0	0	0	0	0	0	0	0	0	0	0	0	0	0
g_Alloprevotella	0	0.000841751	0	0	0	0	0	0	0	0	0	0	0	0	0	0	0	0	0	0	0	0	0	0	0	0	0	0	0	0
g_Anaerostipes	0.000823723	0.00252525	0	0	0	0	0.00647948	0.00213447	0.00105042	0.0013468	0.000352734	0.000383068	0.000268745	0	0.000669344	0.000256148	0.000341297	0.000234797	0.000853728	0.00120385	0.000898742	0.000204082	0.000665336	0.000561956	0.00113042	0.000259438	0.00073303	0.0011992	0.00032305	0
g_Anaerotruncus	0	0	0	0	0	0	0	0	0	0	0	0	0	0	0	0.000256148	0.000682594	0.000234797	0	0	0	0	0	0.000140489	0.00155433	0.000129719	0.000146606	0	0	0
g_Atopobium	0	0	0	0	0	0	0	0	0	0	0	0	0	0	0	0	0	0	0	0	0	0	0	0	0	0	0	0	0.000161525	0
g_Azospirillum	0	0	0	0.000379363	0	0	0	0	0	0	0	0	0	0	0	0	0	0	0	0	0	0	0	0	0	0	0	0	0	0
g_Bifidobacterium	0	0.000841751	0.0178042	0	0.0318792	0.00277778	0.00215983	0.0266809	0.17437	0	0.0925926	0.138288	0.0438054	0.146827	0.00368139	0.0899078	0.0221843	0.00892228	0.0258964	0.00401284	0.0161774	0.0942857	0.00612109	0.0182636	0.0645754	0	0	0	0.000969149	0.0195084
g_Bilophila	0.000823723	0.000841751	0.00098912	0.000569044	0	0.00138889	0	0.00106724	0	0.000673401	0	0	0	0	0	0	0	0	0	0	0	0	0	0	0	0	0	0	0	0
g_Bittarella	0	0	0	0	0	0	0	0.00426894	0	0	0	0	0	0	0	0	0	0	0	0	0	0	0	0	0	0	0	0	0	0
g_Blautia	0	0.00757576	0.00098912	0	0.00503356	0.00138889	0.00215983	0.00213447	0.00105042	0.000673401	0.000529101	0.00095767	0.00134373	0.00126302	0.00167336	0.00204918	0.000341297	0.000939188	0.00227661	0.00120385	0.00179748	0.00102041	0.00452429	0.00182636	0.00113042	0.0111558	0.00337194	0.00346436	0.0268131	0.00312134
g_Brachyspira	0.00329489	0	0	0	0.00167785	0.00555556	0.00431965	0.00106724	0.00630252	0	0.00123457	0.000957671	0.00053749	0.000947269	0.000669344	0.00204918	0	0.00211317	0.000284576	0.000802568	0	0	0	0	0	0	0	0	0	0
g_Butyricicoccus	0.000823723	0.0016835	0	0.000189681	0	0.00138889	0	0	0	0.000673401	0.000881835	0.00134074	0.00107498	0.00568361	0.0083668	0.000768443	0.00546075	0.000704391	0	0.00842697	0.000898742	0.000204082	0.000399202	0.00112391	0.000282606	0	0.00073303	0	0.000161525	0.000780336
g_Butyricimonas	0	0	0	0	0	0	0	0	0	0	0	0	0	0.000315756	0	0	0	0	0	0	0	0	0	0	0	0	0	0	0	0
g_Butyrivibrio	0.385502	0.00925926	0.00098912	0.00625948	0.00503356	0.00694444	0	0.0138741	0.0241597	0.030303	0.000352734	0	0	0	0.000334672	0	0	0	0.000284576	0.000401284	0.000599161	0.000408163	0.000133067	0.000842934	0.000141303	0.000259437	0	0	0.000807624	0.000780336
g_Caecibacter	0	0	0	0	0	0	0	0	0	0	0	0	0	0	0	0	0	0	0	0	0	0	0	0	0.00155433	0.000129719	0	0	0	0.000780336
g_Campylobacter	0	0	0	0	0	0	0	0	0	0	0	0	0	0	0	0	0	0	0	0	0	0	0.000133067	0	0	0	0	0.00186542	0.000807624	0
g_Capnocytophaga	0	0	0	0	0	0	0	0	0	0	0	0	0	0	0	0	0	0	0	0	0.000599161	0.000408164	0	0	0	0	0	0	0.000161525	0
g_Colibacter	0	0	0	0.000189681	0	0	0	0	0	0	0	0	0	0	0	0	0	0	0	0	0	0	0	0	0	0	0	0	0	0
g_Collinsella	0	0	0	0	0	0	0	0	0	0	0.000352734	0.000574602	0.000268745	0	0	0	0	0	0.000284576	0	0	0.00102041	0.000266134	0.000280978	0.00098912	0	0.000439818	0.000133245	0	0.000390168
g_Comamonas	0	0	0	0	0	0	0	0	0	0	0	0	0	0	0	0	0	0	0	0	0	0	0	0	0	0	0	0.0011992	0	0
g_Coprobacillus	0	0	0	0	0	0	0	0	0	0	0.000176367	0	0.00134373	0	0.00133869	0.000256148	0	0.000234797	0.0011383	0	0.00718993	0.00632653	0.00758483	0.000280978	0.000706514	0	0	0.000932712	0	0.00897386
g_Coprococcus	0	0.000841751	0	0.000189681	0	0	0	0	0	0	0.0010582	0.0011492	0.00134373	0.000947268	0.00100402	0.00128074	0.00136519	0.0284104	0.00170746	0.00160514	0.00269623	0.0234694	0.00798403	0.00674347	0.00169563	0.0105072	0.00439818	0.0035976	0.000807624	0.0171674
g_Coraliomargarita	0.000823723	0.026936	0.00197824	0.000379363	0.00335571	0.00138889	0.00647948	0.0277481	0.00210084	0.00875421	0	0	0	0	0	0	0	0	0	0	0	0	0	0	0	0	0	0	0	0
g_Cutibacterium	0	0	0	0	0	0	0	0	0	0	0	0	0	0	0	0	0	0	0	0.000401284	0	0	0	0	0	0	0	0	0	0
g_Desulfovibrio	0	0.013468	0	0.0134674	0	0.0180556	0	0	0	0	0	0	0	0	0	0	0	0	0	0	0	0	0.00186294	0	0.00169563	0.00259437	0.00381176	0.000666223	0.00145372	0.00312134
g_Dialister	0	0	0	0	0	0	0	0	0	0	0.000176367	0	0	0	0.000334672	0.00102459	0	0.000234797	0	0	0	0.000204082	0	0	0	0	0	0	0	0.000390168
g_Dorea	0	0	0	0.000379363	0	0	0	0	0	0.003367	0.000176367	0.000383068	0.00053749	0.000631512	0.00267738	0.000768443	0	0.000234797	0.000853728	0.00160514	0.00329539	0.00673469	0.00106454	0.00224782	0.00226085	0.000648593	0.000586424	0.000399734	0.000484575	0.00429185
g_Duodenibacillus	0	0	0	0	0	0	0	0	0	0	0	0	0	0	0	0	0	0	0	0	0	0	0.00133067	0.000983422	0	0	0	0.000133245	0	0
g_Eggerthella	0	0	0	0	0	0	0	0	0	0	0	0	0	0	0	0	0	0	0	0	0	0	0.000399202	0.000842934	0.000423909	0	0.000439818	0.000133245	0.000161525	0
g_Eikenella	0	0	0	0	0	0	0	0	0	0	0	0	0	0	0	0	0	0	0	0	0	0	0	0.000280978	0	0	0	0	0	0
g_Eisenbergiella	0	0	0	0	0	0	0	0	0	0	0	0	0	0	0	0	0	0.000234797	0	0	0	0	0	0	0	0	0	0	0	0
g_Elusimicrobium	0	0	0	0	0	0	0	0	0	0	0	0	0	0	0	0	0	0	0	0	0	0	0	0.00646249	0	0.00972889	0	0.0101266	0.0012922	0
g_Enterococcus	0	0	0	0	0	0	0	0	0	0	0	0	0.000268745	0	0	0	0.000682594	0	0	0	0	0	0	0	0	0	0	0	0	0
g_Erysipelatoclostridium	0	0.000841751	0	0	0	0	0	0	0	0	0	0	0	0	0	0	0	0	0	0	0	0	0	0	0	0	0	0	0	0
g_Faecalibacterium	0.0115321	0.0151515	0.0049456	0.00113809	0.0184564	0.00416667	0.0345572	0.0458911	0.00945378	0.0343434	0.00987654	0.0220264	0.0153185	0.00915693	0.0545515	0.00717213	0.0249147	0.00516553	0.0159363	0.024077	0.0527262	0.0769388	0.00785096	0.0369486	0.0373039	0.0105072	0.0244832	0.0141239	0.00226135	0.0405774
g_Fibrobacter	0	0	0	0	0	0	0	0	0	0	0	0	0	0	0	0	0	0	0	0	0	0	0	0.000140489	0	0	0.00293212	0	0.00242287	0
g_Flavonifractor	0.00247117	0.003367	0.0049456	0.000569044	0.0033557	0.00416667	0.00647948	0.00533618	0.00315126	0.0013468	0.000352734	0	0	0	0.000334672	0.000512296	0.00136519	0.000469594	0	0	0	0	0.000133067	0.000140489	0	0.000518875	0.000293212	0	0.00113067	0
g_Fournierella	0	0	0	0	0	0	0	0.00106724	0	0	0.000176367	0	0.00053749	0	0	0	0.000341297	0	0	0	0	0.000612245	0	0	0.000141303	0	0	0	0	0
g_Fusicatenibacter	0	0	0	0	0	0	0	0	0	0	0	0	0	0	0	0	0	0	0	0	0	0	0.000133067	0	0	0.000129719	0	0	0	0.000390168
g_Fusobacterium	0	0	0	0	0	0	0	0	0	0	0	0	0	0	0	0.000256148	0	0	0.000284576	0	0.00359497	0.00265306	0.000665336	0.00519809	0.000706514	0	0.000293212	0.000133245	0.000161525	0.000390168
g_Gemella	0	0	0	0.000189681	0	0	0	0	0	0	0	0	0	0	0	0	0	0	0	0	0	0	0.000266134	0.000421467	0.000141303	0	0.000146606	0.000133245	0.00032305	0.000390168
g_Granulicatella	0	0	0	0	0	0	0	0	0	0	0	0	0	0	0	0	0	0	0	0	0	0.000408163	0	0.000140489	0.000141303	0	0	0	0	0
g_Haemophilus	0	0	0	0	0	0	0	0	0	0	0	0	0	0	0	0	0	0	0	0	0.000898742	0.000408163	0.000266134	0.000280978	0.000706515	0.000129719	0	0	0	0
g_Helicobacter	0	0	0	0	0	0	0	0	0	0	0.010582	0.013982	0.00510615	0.0135775	0.0267738	0.0158811	0.00819113	0.00375675	0.00569152	0.00882825	0	0	0	0	0	0	0	0	0	0
g_Intestinibacter	0.000823723	0.0218855	0.00296736	0.00739757	0.00167785	0.00138889	0.00215983	0	0.00210084	0.0013468	0.000881834	0.000574603	0.00403117	0.00378907	0.00502008	0.0117828	0	0.00117399	0.00227661	0.00160514	0	0	0	0	0.000282606	0	0	0.000133245	0	0
g_Intestinimonas	0.000823723	0.003367	0.00296736	0.000379362	0.00167785	0.00138889	0	0.00106724	0.00105042	0.0013468	0.000176367	0	0	0.000315756	0.000334672	0.000256148	0	0.000234797	0	0.000802568	0	0	0.000798403	0	0	0.000389156	0.000293212	0.000666223	0.00226135	0
g_Lachnoanaerobaculum	0	0	0	0	0	0	0	0	0	0	0	0	0	0	0	0	0	0	0	0	0	0.000408163	0.000133067	0.000140489	0	0	0	0	0.000161525	0
g_Lachnoclostridium	0	0	0	0	0	0.00138889	0	0	0	0	0	0	0	0	0	0	0	0	0	0	0	0	0	0	0	0	0	0	0	0
g_Lachnospira	0	0	0	0	0	0	0	0.00106724	0	0	0	0	0	0	0	0	0	0	0	0	0.000299581	0.000816327	0.00532269	0	0.000423908	0.00181606	0.00175927	0.00266489	0	0.000390168
g_Lactobacillus	0	0	0	0.0030349	0.00335571	0	0.00863931	0	0.00420168	0	0.021164	0.00095767	0.00322494	0.000315756	0.00100402	0.00717213	0.00102389	0.00187838	0.000284576	0	0	0	0	0	0.00098912	0	0.000879636	0	0.000484574	0.00312134
g_Lautropia	0	0	0	0	0	0	0	0	0	0	0	0	0	0	0	0	0	0	0	0	0.000599161	0.000204082	0	0.000280978	0	0	0	0	0	0
g_Leptotrichia	0	0	0	0	0	0	0	0	0	0	0	0	0	0	0	0	0	0	0	0	0.00119832	0.0022449	0.000399201	0.000842934	0.000141303	0	0	0	0	0
g_Parolsenella	0	0	0	0	0	0	0	0.00106724	0	0	0.000352734	0.000766137	0	0.000315756	0	0.000256148	0	0	0.000284576	0	0.000299581	0	0	0	0	0	0	0	0	0.000780336
g_Mailhella	0	0	0.00296736	0.000189681	0	0	0	0.00106724	0	0	0	0	0	0	0	0	0	0	0	0	0	0	0	0	0	0	0	0	0	0
g_Massilimaliae	0	0.000841751	0	0.000379363	0	0	0	0	0.00105042	0	0	0	0	0	0	0	0	0	0	0	0	0	0	0	0	0	0	0	0	0
g_Megamonas	0	0	0	0	0	0	0	0	0	0	0	0	0	0	0	0	0	0	0	0	0	0	0	0	0	0	0.000146606	0	0	0
g_Megasphaera	0	0	0	0.000569044	0	0	0	0	0	0	0	0	0	0	0.00100402	0	0.000341297	0	0	0	0	0	0	0	0	0	0	0	0	0
g_Methanobrevibacter	0.0502471	0.0681818	0.0296736	0.0385053	0.00335571	0.025	0.0669546	0.00426894	0.00420168	0.0296296	0.000352734	0.00134074	0.037893	0.00252605	0.000669344	0.000256148	0.00102389	0.0286452	0	0.000401284	0	0.000204082	0.00212907	0.00196685	0.0170976	0.0189389	0.0280018	0.012525	0.0263285	0.00507218
g_Methanoculleus	0	0.0513468	0	0.0225721	0	0.00833333	0	0	0	0.0276094	0	0	0	0	0	0	0	0	0	0	0	0.000204082	0.000798403	0	0.000141303	0.0014269	0.000146606	0.00186542	0.00371507	0
g_Methanosphaera	0	0	0	0	0	0	0	0	0	0	0	0	0	0	0.000334672	0	0	0	0	0	0	0	0	0	0.000141303	0.000129719	0.000293212	0.000133245	0.000161525	0.000390168
g_Mitsuokella	0	0	0	0.000189681	0	0	0	0	0	0	0	0	0	0	0	0	0	0	0	0	0	0	0	0	0.000706514	0	0	0	0	0
g_Mogibacterium	0	0	0	0.000189681	0	0	0	0	0	0	0	0	0	0	0	0	0	0	0	0	0	0	0	0	0	0	0	0	0.00032305	0
g_Mycoplasma	0	0	0	0	0	0	0	0	0.00105042	0	0.00493827	0.0109174	0.0212309	0.0151563	0.0364792	0.0525102	0.00170648	0.0234797	0.0509391	0.00722311	0	0.000204082	0.00385895	0.000702445	0.00098912	0.000129719	0	0.000532978	0.000161525	0
g_Neisseria	0	0	0	0	0	0	0	0	0	0	0	0	0	0	0	0	0	0	0	0	0.000599161	0.000612245	0.000532268	0.000842934	0.00211954	0.000389156	0.000293212	0	0.000161525	0.000780336
g_Thermophilibacter	0	0	0	0	0	0.00277778	0.00431965	0	0	0	0	0	0	0	0	0.000256148	0	0	0	0	0	0	0	0	0	0	0	0	0	0
g_Oribacterium	0	0	0	0	0	0	0	0	0	0	0	0	0	0	0	0	0	0	0	0	0	0	0	0.000421467	0	0	0	0	0.000161525	0
g_Oscillibacter	0.0197694	0.0378788	0.0346192	0.00663884	0.0889262	0.0305556	0.0453564	0.0256137	0.0420168	0.0309764	0.00299824	0.00344761	0.00618113	0.0151563	0.0167336	0.00563525	0.0197952	0.00446114	0.00654525	0.0124398	0.000599162	0.00142857	0.00652029	0.0037932	0.00183694	0.00324296	0.00307873	0.00293138	0.00710709	0.00234101
g_Paeniclostridium	0	0	0	0.000569044	0	0	0	0	0	0	0	0	0	0	0	0	0	0	0	0	0	0	0	0	0	0	0	0	0	0
g_Parabacteroides	0	0.0176768	0.00098912	0.00341426	0	0	0	0	0	0	0	0	0	0	0	0	0.000341297	0	0	0	0.000299581	0.000204082	0.000133067	0.000140489	0	0	0.000439818	0.00106596	0.000484574	0.000390168
g_Paraprevotella	0	0	0	0	0	0	0	0	0	0	0	0	0	0	0	0	0	0	0	0	0	0	0	0.000140489	0	0	0	0	0	0.000390168
g_Peptostreptococcus	0	0	0	0	0	0	0	0	0	0	0	0	0	0	0	0	0	0	0	0	0	0	0	0	0	0.000259437	0	0	0	0
g_Phascolarctobacterium	0	0	0	0	0	0	0	0	0	0	0	0	0.000268745	0.000631512	0.00100402	0.00102459	0.00102389	0	0.000569152	0.00120385	0.00748952	0.00959184	0.0324684	0.0262714	0.00833687	0.0373589	0.0256561	0.0210526	0.0218058	0.00546235
g_Phoenicibacter	0	0	0	0	0	0	0	0	0	0	0	0	0	0	0	0	0	0	0	0	0	0	0	0	0.000141303	0	0.000146606	0	0	0
g_Porphyromonas	0	0	0	0	0	0	0	0	0	0	0	0	0	0	0	0	0	0	0	0	0.00119832	0.00163265	0	0.000280978	0.000282606	0.000129719	0	0	0	0
g_Prevotella	0.000823723	0	0	0.000758725	0.00671141	0	0.0107991	0	0.00420168	0.000673401	0.180952	0.244589	0.189465	0.0277865	0.0863454	0.0525102	0.260068	0.0979103	0.144565	0.0662119	0.317855	0.197551	0.177645	0.354594	0.413028	0.20288	0.255534	0.379747	0.295752	0.273117
g_Providencia	0	0	0	0	0	0	0	0	0	0	0	0	0	0	0	0	0	0	0	0	0	0	0	0	0	0	0	0.000399734	0	0
g_Pseudoflavonifractor	0.00329489	0.00252525	0.00593472	0.000189681	0.0134228	0.00416667	0.00215983	0.00213447	0.00420168	0.000673401	0	0	0	0.000315756	0.000334672	0	0.000341297	0.000234797	0	0.00120385	0.000599161	0.000204082	0.000399202	0	0	0.000259437	0.000293212	0	0.00161525	0.000390168
g_Pseudomonas	0	0	0	0	0	0	0	0	0	0	0	0	0	0	0.000669344	0	0	0	0	0	0	0	0	0	0	0	0	0	0	0
g_Arachnia	0	0	0	0	0	0	0	0	0	0	0	0	0	0	0	0	0	0	0	0	0	0	0	0	0	0.000129719	0	0	0	0
g_Ralstonia	0	0	0	0	0	0	0	0	0	0	0	0	0	0	0	0	0	0	0	0	0.000299581	0	0	0	0	0	0	0	0	0
g_Rhizobium	0	0	0	0	0	0	0	0	0	0	0	0	0	0	0.000334672	0	0	0	0	0.000401284	0	0	0	0	0	0	0	0	0	0
g_Romboutsia	0	0.000841751	0	0.000379363	0	0	0	0	0	0	0	0	0	0	0	0	0	0	0	0	0	0	0	0	0.000565211	0	0	0	0.000161525	0
g_Roseburia	0.00247117	0.0151515	0.0098912	0.060698	0.00335571	0.00416667	0.00431965	0.00426894	0.0052521	0.003367	0.00317461	0.00287301	0.0104811	0.0145248	0.00769746	0.00614754	0.00955631	0.00845269	0.00426864	0.0100321	0.0212702	0.0153061	0.00159681	0.0134869	0.00791296	0.000908031	0.00425158	0.00453032	0.00290745	0.0105345
g_Rothia	0	0	0	0	0	0	0	0	0	0	0	0	0	0	0	0	0	0	0	0	0.000299581	0	0.000266134	0.000140489	0.000847817	0	0	0.000133245	0.00032305	0.000390168
g_Ruthenibacterium	0	0.0016835	0	0.00322458	0.00167785	0	0	0	0	0	0	0	0	0	0	0	0	0	0	0	0	0	0	0	0	0.000129719	0.000146606	0	0.000161525	0
g_Senegalimassilia	0	0	0	0	0.00167785	0	0	0	0	0	0	0	0	0	0	0	0	0	0	0	0	0	0	0	0	0	0	0.000133245	0.000161525	0.000390168
g_Solobacterium	0	0	0	0	0	0	0	0	0	0	0	0	0	0	0	0	0	0	0	0	0	0	0	0.000280978	0.000141303	0	0	0	0.000161525	0
g_Sphaerochaeta	0	0	0	0	0	0	0	0	0	0	0	0.000383068	0	0	0	0	0	0	0	0	0	0	0	0	0.000706514	0.000778311	0	0.000133245	0.00032305	0
g_Stomatobaculum	0	0	0	0	0	0	0	0	0	0	0	0	0	0	0	0	0	0	0	0	0	0.000204082	0.000133067	0.000140489	0.000282606	0	0	0	0	0
g_Streptococcus	0	0.000841751	0	0.0510243	0	0	0	0	0	0	0	0	0	0.00410483	0	0	0	0	0	0	0.00299581	0.00755102	0.00306054	0.00561956	0.00438039	0.0110261	0.00073303	0.00239841	0.00403812	0.00819353
g_Subdoligranulum	0	0	0	0	0	0	0	0	0	0	0	0	0	0	0	0	0	0	0.000284576	0	0	0	0	0	0	0	0	0	0	0
g_Succinivibrio	0	0	0	0	0	0	0	0	0	0	0.0365079	0.000574603	0.00322494	0.00189454	0.00468541	0.00204918	0.000682594	0.00375675	0.0330108	0.00160514	0.110545	0.106939	0.0998004	0.0196684	0.0114455	0.00272409	0.0313737	0.0846103	0.00419965	0.00390168
g_Sutterella	0	0	0	0	0	0	0	0	0	0	0	0	0	0	0	0	0	0	0	0	0.00449371	0.00346939	0	0	0	0.000129719	0.000293212	0	0.00032305	0
g_Terrisporobacter	0	0.000841751	0	0	0	0	0	0	0	0	0	0	0	0.000631512	0	0	0	0	0	0	0	0	0	0	0	0	0	0	0	0
g_Treponema	0	0	0	0	0	0	0	0.00106724	0	0	0	0	0	0.000315756	0	0.000256148	0	0	0.000284576	0.0108347	0.00449371	0.00326531	0.0115768	0.025007	0.00183694	0.00233493	0.0131945	0.0121253	0.0184138	0.00936403
g_Turicibacter	0	0	0	0	0	0	0	0	0	0	0	0	0	0	0	0	0	0	0	0	0	0	0	0	0.000141303	0	0	0	0.000161525	0
g_Tyzzerella	0.000823723	0.000841751	0	0	0	0.00277778	0	0.00106724	0	0	0	0	0	0	0	0	0	0	0	0	0	0	0	0	0	0	0	0	0	0
g_Veillonella	0	0	0	0	0	0	0	0	0	0	0	0	0	0	0	0	0	0	0	0	0.00209707	0.00285714	0.000532268	0.000702445	0.000141303	0.000129719	0.000586424	0	0.00032305	0
unclassified	0.315486	0.447811	0.757666	0.191958	0.629195	0.7375	0.591793	0.753469	0.506303	0.668013	0.184656	0.398774	0.363074	0.445532	0.551205	0.515113	0.508532	0.463959	0.418327	0.632825	0.275315	0.261429	0.417698	0.322844	0.282323	0.551044	0.485266	0.316189	0.447424	0.337105
Family	Fol1	Fol2	Fol3	Fol4	Fol5	Fol6	Fol7	Fol8	Fol9	Fol10	Omn1	Omn2	Omn3	Omn4	Omn5	Omn6	Omn7	Omn8	Omn9	Omn10	Fru1	Fru2	Fru3	Fru4	Fru5	Fru6	Fru7	Fru8	Fru9	Fru10
f_Bacteroidaceae	0.00329489	0.0934343	0.024728	0.0660091	0.00503356	0.00277778	0.00431965	0.00747065	0.0052521	0.0141414	0.000176367	0	0	0	0.000334672	0	0	0	0.000284576	0	0.00209706	0.000816328	0.0326015	0.00786738	0.00197824	0.00337268	0.00747691	0.00666223	0.00888386	0.00273118
f_Clostridiaceae	0.121087	0.0606061	0.0722057	0.00531108	0.0469799	0.0430556	0.0647948	0.022412	0.032563	0.0929293	0.416931	0.117985	0.265789	0.258604	0.145917	0.146516	0.0573379	0.298662	0.0853728	0.15008	0.0886759	0.0959184	0.146108	0.0949705	0.0778579	0.0780905	0.0260959	0.0650233	0.0571798	0.168552
f_Eubacteriaceae	0.0214168	0.00841751	0.00890208	0.00284522	0.0436242	0.00694444	0.00863931	0.00640342	0.00420168	0.0026936	0.00564374	0.00191534	0.0029562	0.00568361	0.00635877	0.0053791	0.00307167	0.00258277	0.00910643	0.0116372	0.0626123	0.0646939	0.00612109	0.0219163	0.0145542	0.0129719	0.00439818	0.0187875	0.0121144	0.0382364
f_Ruminococcaceae	0.0222405	0.0109428	0.0049456	0.489188	0.045302	0.0638889	0.0345572	0.0202775	0.0273109	0.0161616	0.0273369	0.0386899	0.0311744	0.0382065	0.0773092	0.0699283	0.0935154	0.0164358	0.194365	0.062199	0.0239664	0.0428571	0.0143713	0.0188255	0.0479017	0.025814	0.0700777	0.035443	0.0465191	0.0397971
f_Aerococcaceae	0	0	0	0	0	0	0	0	0	0	0	0	0	0	0	0	0	0	0	0	0	0	0.000133067	0.000140489	0	0.000129719	0	0	0.000161525	0
f_Acholeplasmataceae	0	0	0	0	0	0.00138889	0	0	0	0	0	0	0	0	0.000334672	0	0	0	0	0	0	0	0	0	0	0	0	0	0	0
f_Acidaminococcaceae	0	0	0	0	0	0	0	0	0	0	0	0	0.000268745	0.000631512	0.00100402	0.00102459	0.00102389	0	0.000569152	0.00120385	0.00748952	0.00959184	0.0324684	0.0262714	0.00932599	0.0373589	0.0256561	0.0210526	0.0218058	0.00702302
f_Acetobacteraceae	0	0	0	0	0	0	0	0	0	0	0.000705467	0.000766137	0.000806235	0.000947269	0.00100402	0.00204918	0.00204778	0.000469594	0.000284576	0.000401284	0	0	0	0	0	0	0	0	0	0
f_Actinomycetaceae	0	0	0	0	0	0	0	0	0	0	0	0	0	0	0	0	0	0	0	0	0	0.000204082	0.000133067	0.000280978	0.000565212	0	0	0.000666224	0.000161525	0
f_Eggerthellaceae	0	0	0	0	0.00167785	0	0	0	0	0	0	0	0	0	0	0	0	0	0	0	0	0	0.000399202	0.000842934	0.000565212	0	0.000586424	0.000133245	0.000161525	0
f_Pasteurellaceae	0	0	0	0	0	0	0	0	0	0	0	0	0	0	0	0	0	0	0	0	0.000898742	0.000816326	0.000266134	0.000280978	0.000847818	0.000129719	0	0	0	0
f_Akkermansiaceae	0	0.000841751	0.00197824	0	0	0	0	0	0	0	0	0	0	0	0	0	0	0	0	0	0	0	0	0	0	0	0	0	0	0
f_Alcaligenaceae	0.00164745	0.0016835	0.00296736	0.000758725	0.00335571	0.00277778	0.00215983	0.00213447	0.00420168	0.000673401	0.000176367	0.000574603	0.00107498	0.000315756	0.00100402	0.000512295	0.000341297	0.000234797	0.000569152	0	0.000299581	0.000816327	0.000133067	0.000280978	0.000282606	0.000518874	0.000146606	0.000266489	0.00032305	0.00156067
f_Rikenellaceae	0.0420099	0.0799663	0.0108803	0.0229514	0.0486577	0.0222222	0.103672	0.0384205	0.143908	0.0424242	0	0.00440529	0	0	0.000669344	0.00256148	0	0	0	0	0	0	0	0	0	0	0	0	0	0
f_Prevotellaceae	0.00164745	0.003367	0	0.000758725	0.00671141	0	0.0172786	0.00213447	0.0052521	0.0020202	0.181481	0.244972	0.190271	0.0277865	0.0873494	0.0532787	0.26041	0.0981451	0.145418	0.0674157	0.318754	0.198367	0.17831	0.357404	0.41543	0.203528	0.256267	0.380946	0.296075	0.273508
f_Oscillospiraceae	0.0370675	0.0614478	0.0504451	0.0121396	0.125839	0.0430556	0.0885529	0.0811099	0.0598739	0.0673401	0.0134039	0.0258571	0.0220371	0.024629	0.0742972	0.0135758	0.0474403	0.0110355	0.0227661	0.0377207	0.0542241	0.08	0.0150366	0.0411632	0.0409778	0.0149176	0.0284416	0.0170553	0.0122759	0.044089
f_Atopobiaceae	0	0	0	0	0	0.00277778	0.00431965	0.00106724	0	0	0.000529101	0.000957671	0.000268745	0.00157878	0	0.00204918	0	0	0.0011383	0.000802568	0.000898742	0	0.00279441	0.0012644	0.00113042	0.000129719	0.000146606	0.00133245	0.000646099	0.00273118
f_Azospirillaceae	0	0	0	0.000379363	0	0	0	0	0	0	0	0	0	0	0	0	0	0	0	0	0	0	0	0	0	0	0	0	0	0
f_Bifidobacteriaceae	0	0.000841751	0.0178042	0	0.0318792	0.00277778	0.00215983	0.0266809	0.17437	0	0.0925926	0.138288	0.0438054	0.146827	0.00368139	0.0899078	0.0221843	0.00892228	0.0258964	0.00401284	0.0161774	0.0942857	0.00612109	0.0182636	0.0645754	0	0	0	0.000969149	0.0195084
f_Desulfovibrionaceae	0.000823723	0.0143098	0.00395648	0.0142261	0	0.0194444	0	0.00213447	0	0.000673401	0	0	0	0	0	0	0	0	0	0	0	0	0.00186294	0	0.00169563	0.00259437	0.00381176	0.000666223	0.00145372	0.00312134
f_Lachnospiraceae	0.391269	0.0328283	0.0128586	0.0734067	0.0134228	0.0194444	0.00647948	0.022412	0.0304622	0.0377104	0.00458554	0.00421375	0.012631	0.0183139	0.0137216	0.0192111	0.00989761	0.0100963	0.00768355	0.0136437	0.0293589	0.0265306	0.013839	0.0206519	0.0141303	0.0156959	0.0109955	0.0122585	0.0314973	0.0214592
f_Brachyspiraceae	0.00329489	0	0	0	0.00167785	0.00555556	0.00431965	0.00106724	0.00630252	0	0.00123457	0.000957671	0.00053749	0.000947269	0.000669344	0.00204918	0	0.00211317	0.000284576	0.000802568	0	0	0	0	0	0	0	0	0	0
f_Veillonellaceae	0	0	0	0.000758725	0	0	0	0	0	0	0.000176367	0	0	0	0.00133869	0.00102459	0.000341297	0.000234797	0	0	0.00209707	0.00306123	0.000532268	0.000702445	0.00169563	0.000259438	0.000586424	0	0.00032305	0.0011705
f_Campylobacteraceae	0	0	0	0	0	0	0	0	0	0	0	0	0	0	0	0	0	0	0	0	0	0	0.000133067	0	0	0	0	0.00186542	0.000807624	0
f_Flavobacteriaceae	0	0	0	0	0	0	0	0	0	0	0	0	0	0	0	0	0	0	0	0	0.000599161	0.000408164	0	0	0	0	0	0	0.000161525	0
f_Coriobacteriaceae	0	0	0	0	0.00167785	0	0	0	0	0	0.000352734	0.000574602	0.000268745	0	0	0	0	0	0.000284576	0	0	0.00102041	0.000266134	0.000280978	0.00098912	0	0.000439818	0.00026649	0.000161525	0.000780336
f_Comamonadaceae	0	0	0	0	0	0	0	0	0	0	0	0	0	0	0	0	0	0	0	0	0	0	0	0	0	0	0	0.00159893	0	0
f_Coprobacillaceae	0	0.000841751	0	0.000189681	0	0	0	0	0	0	0.00123457	0.0011492	0.00268745	0.000947268	0.0023427	0.00153689	0.00136519	0.0286452	0.00284576	0.00160514	0.00988616	0.0297959	0.0155689	0.00702444	0.00240215	0.0105072	0.00439818	0.00453031	0.000807624	0.0261412
f_Puniceicoccaceae	0.000823723	0.026936	0.00197824	0.000379363	0.00335571	0.00138889	0.00647948	0.0277481	0.00210084	0.00875421	0	0	0	0	0	0	0	0	0	0	0	0	0	0	0	0	0	0	0	0
f_Propionibacteriaceae	0	0	0	0	0	0	0	0	0	0	0	0	0	0	0	0	0	0	0	0.000401284	0	0	0	0	0	0.000129719	0	0	0	0
f_Sutterellaceae	0	0	0	0	0	0	0	0	0	0	0	0	0	0	0	0	0	0	0	0	0.00449371	0.00346939	0.00133067	0.000983422	0	0.000129719	0.000293212	0.000133245	0.00032305	0
f_Neisseriaceae	0	0	0	0	0	0	0	0	0	0	0	0	0	0	0	0	0	0	0	0	0.000898742	0.000612245	0.000532268	0.0012644	0.00226085	0.000389156	0.000293212	0	0.000161525	0.000780336
f_Elusimicrobiaceae	0	0	0	0	0	0	0	0	0	0	0	0	0	0	0	0	0	0	0	0	0	0	0	0.00646249	0	0.00972889	0	0.0101266	0.0012922	0
f_Enterococcaceae	0	0	0	0	0	0	0	0	0	0	0	0	0.000268745	0	0	0	0.000682594	0	0	0	0	0	0	0	0	0	0	0	0	0
f_Erysipelotrichaceae	0	0.00252525	0	0	0	0	0	0.00320171	0	0	0	0	0	0	0	0	0	0	0.000284576	0.000802568	0	0	0	0.000280978	0.000141303	0	0	0	0.000161525	0
f_Fibrobacteraceae	0	0	0	0	0	0	0	0	0	0	0	0	0	0	0	0	0	0	0	0	0	0	0	0.000140489	0	0	0.00293212	0	0.00242287	0
f_Fusobacteriaceae	0	0	0	0	0	0	0	0	0	0	0	0	0	0	0	0.000256148	0	0	0.000284576	0	0.00359497	0.00265306	0.000665336	0.00519809	0.000706514	0	0.000293212	0.000133245	0.000161525	0.000390168
f_Bacillales incertae sedis	0	0	0	0.000189681	0	0	0	0	0	0	0	0	0	0	0	0	0	0	0	0	0	0	0.000266134	0.000421467	0.000141303	0	0.000146606	0.000133245	0.00032305	0.000390168
f_Carnobacteriaceae	0	0	0	0	0	0	0	0	0	0	0	0	0	0	0	0	0	0	0	0	0	0.000408163	0	0.000140489	0.000141303	0	0	0	0	0
f_Helicobacteraceae	0	0	0	0	0	0	0	0	0	0	0.010582	0.013982	0.00510615	0.0135775	0.0267738	0.0158811	0.00819113	0.00375675	0.00569152	0.00882825	0	0	0	0	0	0	0	0	0	0
f_Peptostreptococcaceae	0.000823723	0.023569	0.00296736	0.00834598	0.00167785	0.00138889	0.00215983	0	0.00210084	0.0013468	0.00141094	0.000574603	0.00429992	0.00789391	0.00535475	0.0151127	0	0.00117399	0.00227661	0.00160514	0	0	0.000266134	0.000140489	0.00098912	0.000259437	0	0.000133245	0.000161525	0
f_Eubacteriales incertae sedis	0.000823723	0.003367	0.00296736	0.000569043	0.00167785	0.00138889	0	0.00106724	0.00105042	0.0013468	0.000176367	0	0	0.000315756	0.000334672	0.000256148	0	0.000234797	0	0.000802568	0	0	0.000798403	0	0	0.000389156	0.000293212	0.000666223	0.0025844	0
f_Lactobacillaceae	0	0	0	0.0030349	0.00335571	0	0.00863931	0	0.00420168	0	0.021164	0.00095767	0.00322494	0.000315756	0.00100402	0.00717213	0.00102389	0.00187838	0.000284576	0	0	0	0	0	0.00098912	0	0.000879636	0	0.000484574	0.00312134
f_Burkholderiaceae	0	0	0	0	0	0	0	0	0	0	0	0	0	0	0	0	0	0	0	0	0.000898742	0.000204082	0	0.000280978	0	0	0	0	0	0
f_Leptotrichiaceae	0	0	0	0	0	0	0	0	0	0	0	0	0	0	0	0	0	0	0	0	0.00119832	0.0022449	0.000399201	0.000842934	0.000141303	0	0	0	0	0
f_Selenomonadaceae	0	0	0	0.000189681	0	0	0	0	0	0	0	0	0	0.000631512	0	0	0	0	0	0	0.00269623	0.00265306	0.00212907	0.00772689	0.00113042	0	0.0124615	0.000266489	0.00113067	0
f_Methanobacteriaceae	0.0502471	0.119529	0.0296736	0.0610774	0.00335571	0.0333333	0.0669546	0.00426894	0.00420168	0.0572391	0.000352734	0.00134074	0.037893	0.00252605	0.00100402	0.000256148	0.00102389	0.0286452	0	0.000401284	0	0.000408164	0.00292748	0.00196685	0.0173802	0.0204955	0.0284416	0.0145237	0.0302051	0.00546235
f_Mycoplasmataceae	0	0	0	0	0	0	0	0	0.00105042	0	0.00493827	0.0109174	0.0212309	0.0151563	0.0364792	0.0525102	0.00170648	0.0234797	0.0509391	0.00722311	0	0.000204082	0.00385895	0.000702445	0.00098912	0.000129719	0	0.000532978	0.000161525	0
f_Tannerellaceae	0	0.0176768	0.00098912	0.00341426	0	0	0	0	0	0	0	0	0	0	0	0	0.000341297	0	0	0	0.000299581	0.000204082	0.000133067	0.000140489	0	0	0.000439818	0.00106596	0.000484574	0.000390168
f_Porphyromonadaceae	0	0	0	0	0	0	0	0	0	0	0	0	0	0	0	0	0	0	0	0	0.00119832	0.00163265	0	0.000280978	0.000565212	0.000129719	0	0	0	0
f_Morganellaceae	0	0	0	0	0	0	0	0	0	0	0	0	0	0	0	0	0	0	0	0	0	0	0	0	0	0	0	0.000399734	0	0
f_Pseudomonadaceae	0	0	0	0	0	0	0	0	0	0	0	0	0	0	0.000669344	0	0	0	0	0	0	0	0	0	0	0	0	0	0	0
f_Rhizobiaceae	0	0	0	0	0	0	0	0	0	0	0	0	0	0	0.000334672	0	0	0	0	0.000401284	0	0	0	0	0	0	0	0	0	0
f_Rhodospirillaceae	0	0	0	0.000379363	0.00838926	0	0	0.0875133	0.00105042	0.0383838	0	0	0	0	0	0	0	0	0	0	0	0	0.00106454	0.000140489	0	0.000129719	0	0	0	0
f_Micrococcaceae	0	0	0	0	0	0	0	0	0	0	0	0	0	0	0	0	0	0	0	0	0.000299581	0	0.000266134	0.000140489	0.000847817	0	0	0.000133245	0.00032305	0.000390168
f_Sphaerochaetaceae	0	0	0	0	0	0	0	0	0	0	0	0.000383068	0	0	0	0	0	0	0	0	0	0	0	0	0.000706514	0.000778311	0	0.000133245	0.00032305	0
f_Staphylococcaceae	0	0	0	0	0	0	0	0	0	0	0	0	0	0	0	0	0	0	0	0	0	0	0	0.000280978	0	0	0	0	0.00032305	0
f_Streptococcaceae	0	0.000841751	0	0.0510243	0	0	0	0	0	0	0	0	0	0.00410483	0	0	0	0	0	0	0.00299581	0.00755102	0.00306054	0.00561956	0.00438039	0.0110261	0.00073303	0.00239841	0.00403812	0.00819353
f_Succinivibrionaceae	0	0	0	0	0	0	0	0	0	0	0.0627866	0.00114921	0.00591239	0.00284181	0.00803213	0.00461065	0.00102389	0.00657431	0.0620376	0.00361156	0.141102	0.136327	0.102196	0.0227592	0.0179455	0.00544818	0.0313737	0.0846103	0.00726862	0.00507218
f_Treponemataceae	0	0	0	0	0	0	0	0.00106724	0	0	0	0	0	0.000315756	0	0.000256148	0	0	0.000284576	0.0108347	0.00449371	0.00326531	0.0115768	0.025007	0.00183694	0.00233493	0.0131945	0.0121253	0.0184138	0.00936403
f_Turicibacteraceae	0	0	0	0	0	0	0	0	0	0	0	0	0	0	0	0	0	0	0	0	0	0	0	0	0.000141303	0	0	0	0.000161525	0
unclassified	0.301483	0.436027	0.749753	0.182473	0.602349	0.726389	0.574514	0.641409	0.490546	0.616162	0.152028	0.389389	0.347487	0.426902	0.502677	0.493084	0.487031	0.45668	0.381047	0.613563	0.217795	0.18898	0.401331	0.300646	0.25166	0.542483	0.4687	0.303931	0.436602	0.316036
Order	Fol1	Fol2	Fol3	Fol4	Fol5	Fol6	Fol7	Fol8	Fol9	Fol10	Omn1	Omn2	Omn3	Omn4	Omn5	Omn6	Omn7	Omn8	Omn9	Omn10	Fru1	Fru2	Fru3	Fru4	Fru5	Fru6	Fru7	Fru8	Fru9	Fru10
o_Bacteroidales	0.0502471	0.203704	0.0395648	0.0955994	0.0604027	0.025	0.12743	0.0629669	0.154412	0.0585859	0.186772	0.252442	0.19699	0.0407326	0.0910308	0.102715	0.271672	0.118572	0.177575	0.070626	0.341821	0.204082	0.230605	0.414442	0.430691	0.305098	0.380589	0.427715	0.335649	0.282481
o_Clostridiales	0.130148	0.329966	0.251236	0.0912367	0.260067	0.111111	0.218143	0.147279	0.204832	0.100337	0.0871252	0.146332	0.232196	0.212504	0.338688	0.267418	0.24198	0.205213	0.210586	0.410915	0.0934691	0.075102	0.144245	0.0897724	0.0774339	0.0980672	0.153643	0.0848768	0.0948151	0.0889583
o_Eubacteriales	0.594728	0.200337	0.155292	0.591806	0.278523	0.179167	0.205184	0.149413	0.157563	0.219529	0.469489	0.189236	0.338887	0.353647	0.322958	0.26998	0.211263	0.340221	0.321571	0.277689	0.258238	0.31	0.19654	0.197668	0.196411	0.14749	0.140302	0.149367	0.160717	0.312134
o_Lactobacillales	0	0.000841751	0	0.0510243	0	0	0	0	0	0	0	0	0.000268745	0.00410483	0	0	0.000682594	0	0	0	0.00299581	0.00795918	0.00319361	0.00590054	0.00452169	0.0111558	0.00073303	0.00239841	0.00419965	0.00819353
o_Acholeplasmatales	0	0	0	0	0	0.00138889	0	0	0	0	0	0	0	0	0.000334672	0	0	0	0	0	0	0	0	0	0	0	0	0	0	0
o_Acidaminococcales	0	0	0	0	0	0	0	0	0	0	0	0	0.000268745	0.000631512	0.00100402	0.00102459	0.00102389	0	0.000569152	0.00120385	0.00748952	0.00959184	0.0324684	0.0262714	0.00932599	0.0373589	0.0256561	0.0210526	0.0218058	0.00702302
o_Rhodospirillales	0	0	0	0.000758726	0.00838926	0	0	0.0875133	0.00105042	0.0383838	0.000705467	0.000766137	0.000806235	0.000947269	0.00100402	0.00204918	0.00204778	0.000469594	0.000284576	0.000401284	0	0	0.00106454	0.000140489	0	0.000129719	0	0	0	0
o_Actinomycetales	0	0	0	0	0	0	0	0	0	0	0	0	0	0	0	0	0	0	0	0	0	0.000204082	0.000133067	0.000280978	0.000565212	0	0	0.000666224	0.000161525	0
o_Eggerthellales	0	0	0	0	0.00167785	0	0.00647948	0	0.00105042	0	0	0	0	0	0	0	0	0	0	0	0.000898742	0.00265306	0.00332668	0.00309076	0.000989121	0.000389156	0.00117285	0.000532979	0.000484575	0.00351151
o_Pasteurellales	0	0	0	0	0	0	0	0	0	0	0	0	0	0	0	0	0	0	0	0	0.000898742	0.000816326	0.000266134	0.000280978	0.000847818	0.000129719	0	0	0	0
o_Verrucomicrobiales	0	0.000841751	0.00197824	0	0	0	0	0	0	0	0	0	0	0	0	0	0	0	0	0	0	0	0	0	0	0	0	0	0	0
o_Burkholderiales	0.00164745	0.0016835	0.00296736	0.000758725	0.00335571	0.00277778	0.00215983	0.00213447	0.00420168	0.000673401	0.000176367	0.000574603	0.00107498	0.000315756	0.00100402	0.000512295	0.000341297	0.000234797	0.000569152	0	0.00569203	0.0044898	0.00146374	0.00154538	0.000282606	0.000648593	0.000439818	0.00199867	0.0006461	0.00156067
o_Coriobacteriales	0	0	0	0	0.00167785	0.00277778	0.00431965	0.00106724	0	0	0.000881835	0.00153227	0.00053749	0.00157878	0	0.00204918	0	0	0.00142288	0.000802568	0.000898742	0.00102041	0.00306055	0.00154538	0.00211954	0.000129719	0.000586424	0.00159893	0.000807624	0.00351151
o_Bacillales	0	0	0	0.000189681	0	0	0	0	0	0	0	0	0	0	0	0	0	0	0	0	0	0	0.000266134	0.0012644	0.000141303	0.000129719	0.000146606	0.000133245	0.0006461	0.000390168
o_Bifidobacteriales	0	0.000841751	0.0178042	0	0.0318792	0.00277778	0.00215983	0.0266809	0.17437	0	0.0925926	0.138288	0.0438054	0.146827	0.00368139	0.0899078	0.0221843	0.00892228	0.0258964	0.00401284	0.0161774	0.0942857	0.00612109	0.0182636	0.0645754	0	0	0	0.000969149	0.0195084
o_Desulfovibrionales	0.000823723	0.0143098	0.00395648	0.0142261	0	0.0194444	0	0.00213447	0	0.000673401	0	0	0	0	0	0	0	0	0	0	0	0	0.00186294	0	0.00169563	0.00259437	0.00381176	0.000666223	0.00145372	0.00312134
o_Brachyspirales	0.00329489	0	0	0	0.00167785	0.00555556	0.00431965	0.00106724	0.00630252	0	0.00123457	0.000957671	0.00053749	0.000947269	0.000669344	0.00204918	0	0.00211317	0.000284576	0.000802568	0	0	0	0	0	0	0	0	0	0
o_Veillonellales	0	0	0	0.000758725	0	0	0	0	0	0	0.000176367	0	0	0	0.00133869	0.00102459	0.000341297	0.000234797	0	0	0.00209707	0.00306123	0.000532268	0.000702445	0.00169563	0.000259438	0.000586424	0	0.00032305	0.0011705
o_Campylobacterales	0	0	0	0	0	0	0	0	0	0	0.010582	0.013982	0.00510615	0.0135775	0.0267738	0.0158811	0.00819113	0.00375675	0.00569152	0.00882825	0	0	0.000133067	0	0	0	0	0.00186542	0.000807624	0
o_Flavobacteriales	0	0	0	0	0	0	0	0	0	0	0	0	0	0	0	0	0	0	0	0	0.000599161	0.000408164	0	0	0	0	0	0	0.000161525	0
o_Erysipelotrichales	0	0.003367	0	0.000189681	0	0	0	0.00320171	0	0	0.00123457	0.0011492	0.00268745	0.000947268	0.0023427	0.00153689	0.00136519	0.0286452	0.00313034	0.0024077	0.00988616	0.0297959	0.0155689	0.00730542	0.00268475	0.0105072	0.00439818	0.00453031	0.00113067	0.0261412
o_Puniceicoccales	0.000823723	0.026936	0.00197824	0.000379363	0.00335571	0.00138889	0.00647948	0.0277481	0.00210084	0.00875421	0	0	0	0	0	0	0	0	0	0	0	0	0	0	0	0	0	0	0	0
o_Propionibacteriales	0	0	0	0	0	0	0	0	0	0	0	0	0	0	0	0	0	0	0	0.000401284	0	0	0	0	0	0.000129719	0	0	0	0
o_Dehalococcoidales	0	0	0.00197824	0	0	0.00138889	0.00215983	0.00213447	0.00630252	0.0013468	0.00141094	0.00632063	0.00913733	0.0208399	0.0174029	0.00563525	0.0303754	0.0145574	0.00654525	0.00601926	0.00119832	0.00142857	0.0230206	0.0363866	0.0375865	0.0555195	0.0973464	0.072485	0.111937	0.0210691
o_Neisseriales	0	0	0	0	0	0	0	0	0	0	0	0	0	0	0	0	0	0	0	0	0.000898742	0.000612245	0.000532268	0.0012644	0.00226085	0.000389156	0.000293212	0	0.000161525	0.000780336
o_Elusimicrobiales	0	0	0	0	0	0	0	0	0	0	0	0	0	0	0	0	0	0	0	0	0	0	0	0.00646249	0	0.00972889	0	0.0101266	0.0012922	0
o_Enterobacterales	0.00576606	0.010101	0.0207715	0.00322458	0.0201342	0.00833333	0.00647948	0.0117396	0.0231092	0.0040404	0.00123457	0.00268148	0.00214996	0.00221029	0.00401606	0.00153688	0.00136519	0.000704391	0.00142288	0.00120385	0.00299581	0.00306122	0.000665336	0.00154538	0.00141303	0.00220521	0.000586424	0.00159893	0.00161525	0.00624268
o_Fibrobacterales	0	0	0	0	0	0	0	0	0	0	0	0	0	0	0	0	0	0	0	0	0	0	0	0.000140489	0	0	0.00293212	0	0.00242287	0
o_Fusobacteriales	0	0	0	0	0	0	0	0	0	0	0	0	0	0	0	0.000256148	0	0	0.000284576	0	0.00479329	0.00489796	0.00106454	0.00604102	0.000847817	0	0.000293212	0.000133245	0.000161525	0.000390168
o_Lactobacillales	0	0	0	0.0030349	0.00335571	0	0.00863931	0	0.00420168	0	0.021164	0.00095767	0.00322494	0.000315756	0.00100402	0.00717213	0.00102389	0.00187838	0.000284576	0	0	0	0.000399202	0.000140489	0.00098912	0	0.000879636	0	0.000646099	0.00312134
o_Selenomonadales	0	0	0	0.000189681	0	0	0	0	0	0	0	0	0	0.000631512	0	0	0	0	0	0	0.00269623	0.00265306	0.00212907	0.00772689	0.00113042	0	0.0124615	0.000266489	0.00113067	0
o_Methanobacteriales	0.0502471	0.119529	0.0296736	0.0610774	0.00335571	0.0333333	0.0669546	0.00426894	0.00420168	0.0572391	0.000352734	0.00134074	0.037893	0.00252605	0.00100402	0.000256148	0.00102389	0.0286452	0	0.000401284	0	0.000408164	0.00292748	0.00196685	0.0173802	0.0204955	0.0284416	0.0145237	0.0302051	0.00546235
o_Mycoplasmatales	0	0	0	0	0	0	0	0	0.00105042	0	0.00493827	0.0109174	0.0212309	0.0151563	0.0364792	0.0525102	0.00170648	0.0234797	0.0509391	0.00722311	0	0.000204082	0.00385895	0.000702445	0.00098912	0.000129719	0	0.000532978	0.000161525	0
o_Pseudomonadales	0	0	0	0	0	0	0	0	0	0	0	0	0	0	0.000669344	0	0	0	0	0	0	0	0	0	0	0	0	0	0	0
o_Hyphomicrobiales	0	0	0	0	0	0	0	0	0	0	0	0	0	0	0.000334672	0	0	0	0	0.000401284	0	0	0	0	0	0	0	0	0	0
o_Micrococcales	0	0	0	0	0	0	0	0	0	0	0	0	0	0	0	0	0	0	0	0	0.000299581	0	0.000266134	0.000140489	0.000847817	0	0	0.000133245	0.00032305	0.000390168
o_Spirochaetales	0	0	0	0	0	0	0	0.00106724	0	0	0	0.000383068	0	0.000315756	0	0.000256148	0	0	0.000284576	0.0108347	0.00449371	0.00326531	0.0115768	0.025007	0.00254345	0.00311324	0.0131945	0.0122585	0.0187369	0.00936403
o_Sphingomonadales	0	0	0	0	0	0	0	0	0	0	0	0	0	0	0	0	0	0	0	0	0	0	0	0	0	0.000129719	0	0	0	0.000390168
o_Aeromonadales	0	0	0	0	0	0	0	0	0	0	0.0627866	0.00114921	0.00591239	0.00284181	0.00803213	0.00461065	0.00102389	0.00657431	0.0620376	0.00361156	0.141102	0.136327	0.102196	0.0227592	0.0179455	0.00544818	0.0313737	0.0846103	0.00726862	0.00507218
unclassified	0.162273	0.0875421	0.472799	0.0855463	0.322148	0.605556	0.339093	0.469584	0.255252	0.510438	0.0571429	0.23099	0.0972857	0.178402	0.140228	0.171619	0.202389	0.215778	0.13062	0.192215	0.100359	0.103673	0.210512	0.121242	0.122086	0.288624	0.100132	0.105929	0.19916	0.190012
Class	Fol1	Fol2	Fol3	Fol4	Fol5	Fol6	Fol7	Fol8	Fol9	Fol10	Omn1	Omn2	Omn3	Omn4	Omn5	Omn6	Omn7	Omn8	Omn9	Omn10	Fru1	Fru2	Fru3	Fru4	Fru5	Fru6	Fru7	Fru8	Fru9	Fru10
c_Bacteroidia	0.0502471	0.203704	0.0395648	0.0955994	0.0604027	0.025	0.12743	0.058698	0.154412	0.0585859	0.186772	0.252442	0.19699	0.0407326	0.0910308	0.102715	0.271672	0.118572	0.177575	0.070626	0.341821	0.204082	0.230605	0.414442	0.430691	0.305098	0.380589	0.427715	0.335649	0.282481
c_Clostridia	0.724876	0.530303	0.406528	0.683042	0.538591	0.290278	0.423326	0.300961	0.362395	0.319865	0.561199	0.335759	0.573233	0.588254	0.664993	0.547387	0.535154	0.550834	0.537564	0.693419	0.351708	0.385102	0.340785	0.287581	0.273986	0.246335	0.293945	0.234644	0.258924	0.401092
c_Bacilli	0	0.000841751	0	0.0542489	0.00335571	0	0.00863931	0	0.00420168	0	0.021164	0.00095767	0.00349368	0.00442059	0.00100402	0.00717213	0.00170648	0.00187838	0.000284576	0	0.00299581	0.00795918	0.00385895	0.00730543	0.00565212	0.0112855	0.00175927	0.00253165	0.00549185	0.011705
c_Mollicutes	0	0.000841751	0	0	0	0.00138889	0	0	0.00105042	0	0.00493827	0.0109174	0.0212309	0.0198926	0.0378179	0.0525102	0.00170648	0.0234797	0.0509391	0.0076244	0	0.000204082	0.00385895	0.000702445	0.00098912	0.000129719	0	0.000532978	0.000161525	0
c_Negativicutes	0	0	0	0.000948406	0	0	0	0	0	0	0.000176367	0	0.000268745	0.00126302	0.0023427	0.00204918	0.00136519	0.000234797	0.000569152	0.00120385	0.0122828	0.0153061	0.0351297	0.0347008	0.012152	0.0376184	0.038704	0.0213191	0.0232596	0.00819353
c_Alphaproteobacteria	0	0	0	0.000758726	0.00838926	0	0	0.0875133	0.00105042	0.0383838	0.000705467	0.000766137	0.000806235	0.000947269	0.00133869	0.00204918	0.00204778	0.000469594	0.000284576	0.000802568	0	0	0.00106454	0.000140489	0	0.000259438	0	0	0	0.000390168
c_Actinobacteria	0	0	0	0	0	0	0	0	0	0	0	0	0	0	0	0	0	0	0	0	0	0.000204082	0.000133067	0.000280978	0.000565212	0	0	0.000666224	0.000161525	0
c_Coriobacteriia	0	0	0	0	0.0033557	0.00277778	0.0107991	0.00106724	0.00105042	0	0.000881835	0.00153227	0.00053749	0.00157878	0	0.00204918	0	0	0.00142288	0.000802568	0.00179748	0.00367347	0.00638722	0.00463614	0.00310866	0.000518875	0.00175927	0.00213191	0.0012922	0.00702302
c_Gammaproteobacteria	0.00576606	0.010101	0.0207715	0.00322458	0.0201342	0.00833333	0.00647948	0.0117396	0.0231092	0.0040404	0.0746032	0.0178127	0.0131685	0.0186296	0.0394913	0.0220287	0.0105802	0.0110355	0.069152	0.0136437	0.144997	0.140204	0.103127	0.0245856	0.0202063	0.00778311	0.0319601	0.0862092	0.00888386	0.0113149
c_Verrucomicrobiae	0	0.000841751	0.00197824	0	0	0	0	0	0	0	0	0	0	0	0	0	0	0	0	0	0	0	0	0	0	0	0	0	0	0
c_Betaproteobacteria	0.00164745	0.0016835	0.00296736	0.000758725	0.00335571	0.00277778	0.00215983	0.00213447	0.00420168	0.000673401	0.000176367	0.000574603	0.00107498	0.000315756	0.00100402	0.000512295	0.000341297	0.000234797	0.000569152	0	0.00659077	0.00510204	0.00199601	0.00280978	0.00254345	0.00103775	0.00073303	0.00199867	0.000807625	0.00234101
c_Actinomycetia	0	0.000841751	0.0178042	0	0.0318792	0.00277778	0.00215983	0.0266809	0.17437	0	0.0925926	0.138288	0.0438054	0.146827	0.00368139	0.0899078	0.0221843	0.00892228	0.0258964	0.00441412	0.0164769	0.0942857	0.00638722	0.018404	0.0654232	0.000129719	0	0.000133245	0.0012922	0.0198986
c_Deltaproteobacteria	0.000823723	0.0143098	0.00395648	0.0142261	0	0.0194444	0	0.00213447	0	0.000673401	0	0	0	0	0	0	0	0	0	0	0	0	0.00186294	0	0.00169563	0.00259437	0.00381176	0.000666223	0.00145372	0.00312134
c_Spirochaetia	0.00329489	0	0	0	0.00167785	0.00555556	0.00431965	0.00213447	0.00630252	0	0.00123457	0.00134074	0.00053749	0.00126303	0.000669344	0.00230533	0	0.00211317	0.000569152	0.0116372	0.00449371	0.00326531	0.0115768	0.025007	0.00254345	0.00311324	0.0131945	0.0122585	0.0187369	0.00936403
c_Epsilonproteobacteria	0	0	0	0	0	0	0	0	0	0	0	0	0	0	0	0	0	0	0	0	0	0	0.000133067	0	0	0	0	0.00186542	0.000807624	0
c_Flavobacteriia	0	0	0	0	0	0	0	0	0	0	0	0	0	0	0	0	0	0	0	0	0.000599161	0.000408164	0	0	0	0	0	0	0.000161525	0
c_Erysipelotrichia	0	0.003367	0	0.000189681	0	0	0	0.00320171	0	0	0.00123457	0.0011492	0.00268745	0.000947268	0.0023427	0.00153689	0.00136519	0.0286452	0.00313034	0.0024077	0.00988616	0.0297959	0.0155689	0.00730542	0.00268475	0.0105072	0.00439818	0.00453031	0.00113067	0.0261412
c_Opitutae	0.000823723	0.026936	0.00197824	0.000379363	0.00335571	0.00138889	0.00647948	0.0277481	0.00210084	0.00875421	0	0	0	0	0	0	0	0	0	0	0	0	0	0	0	0	0	0	0	0
c_Dehalococcoidia	0	0	0.00197824	0	0	0.00138889	0.00215983	0.00213447	0.00630252	0.0013468	0.00141094	0.00632063	0.00913733	0.0208399	0.0174029	0.00563525	0.0303754	0.0145574	0.00654525	0.00601926	0.00119832	0.00142857	0.0230206	0.0363866	0.0375865	0.0555195	0.0973464	0.072485	0.111937	0.0210691
c_Elusimicrobia	0	0	0	0	0	0	0	0	0	0	0	0	0	0	0	0	0	0	0	0	0	0	0	0.00646249	0	0.00972889	0	0.0101266	0.0012922	0
c_Fibrobacteria	0	0	0	0	0	0	0	0	0	0	0	0	0	0	0	0	0	0	0	0	0	0	0	0.000140489	0	0	0.00293212	0	0.00242287	0
c_Fusobacteriia	0	0	0	0	0	0	0	0	0	0	0	0	0	0	0	0.000256148	0	0	0.000284576	0	0.00479329	0.00489796	0.00106454	0.00604102	0.000847817	0	0.000293212	0.000133245	0.000161525	0.000390168
c_Methanobacteria	0.0502471	0.119529	0.0296736	0.0610774	0.00335571	0.0333333	0.0669546	0.00426894	0.00420168	0.0572391	0.000352734	0.00134074	0.037893	0.00252605	0.00100402	0.000256148	0.00102389	0.0286452	0	0.000401284	0	0.000408164	0.00292748	0.00196685	0.0173802	0.0204955	0.0284416	0.0145237	0.0302051	0.00546235
c_Tissierellia	0	0	0	0	0	0	0	0.00106724	0	0	0.000176367	0	0	0.000315756	0	0	0	0	0	0.000401284	0	0	0	0	0	0	0	0	0	0
unclassified	0.162273	0.0867003	0.472799	0.0855463	0.322148	0.605556	0.339093	0.468517	0.255252	0.510438	0.052381	0.230799	0.0951357	0.151247	0.135877	0.161629	0.120478	0.210378	0.125213	0.186597	0.100359	0.103673	0.210512	0.121101	0.121944	0.287845	0.100132	0.10553	0.195768	0.190012
Phylum	Fol1	Fol2	Fol3	Fol4	Fol5	Fol6	Fol7	Fol8	Fol9	Fol10	Omn1	Omn2	Omn3	Omn4	Omn5	Omn6	Omn7	Omn8	Omn9	Omn10	Fru1	Fru2	Fru3	Fru4	Fru5	Fru6	Fru7	Fru8	Fru9	Fru10
p_Bacteroidetes	0.0502471	0.203704	0.0395648	0.0955994	0.0604027	0.025	0.12743	0.058698	0.154412	0.0585859	0.186772	0.252442	0.19699	0.0407326	0.0910308	0.102715	0.271672	0.118572	0.177575	0.070626	0.342421	0.20449	0.230605	0.414442	0.430691	0.305098	0.380589	0.427715	0.33581	0.282481
p_Firmicutes	0.752883	0.554714	0.742829	0.754363	0.575503	0.506944	0.546436	0.366062	0.538866	0.405387	0.603351	0.351465	0.606557	0.647616	0.723561	0.638576	0.595563	0.616342	0.592487	0.756822	0.390653	0.445306	0.407984	0.344338	0.301258	0.315216	0.348189	0.266489	0.301728	0.458057
p_Tenericutes	0	0.000841751	0	0	0	0.00138889	0	0	0.00105042	0	0.00493827	0.0109174	0.0212309	0.0198926	0.0378179	0.0525102	0.00170648	0.0234797	0.0509391	0.0076244	0	0.000204082	0.00385895	0.000702445	0.00098912	0.000129719	0	0.000532978	0.000161525	0
p_Proteobacteria	0.00823723	0.0260943	0.0276954	0.0451442	0.0318792	0.0305556	0.00863931	0.103522	0.0283613	0.043771	0.0756614	0.0191534	0.0153185	0.0198926	0.0421687	0.0248463	0.0133106	0.0117398	0.0702903	0.0148475	0.151588	0.145306	0.108184	0.0276763	0.0244454	0.0116747	0.0366515	0.091006	0.0121144	0.0175576
p_Actinobacteria	0	0.000841751	0.0178042	0	0.0352349	0.00555556	0.012959	0.0277481	0.17542	0	0.0934744	0.13982	0.0443429	0.148405	0.00368139	0.091957	0.0221843	0.00892228	0.0273193	0.00521669	0.0182744	0.0981633	0.0129075	0.0233212	0.0690971	0.000648594	0.00175927	0.00293138	0.00274592	0.0269216
p_Verrucomicrobia	0.000823723	0.0277778	0.00395648	0.000379363	0.00335571	0.00138889	0.00647948	0.0277481	0.00210084	0.00875421	0	0	0	0	0	0	0	0	0	0	0	0	0	0	0	0	0	0	0	0
p_Spirochaetes	0.00329489	0	0	0	0.00167785	0.00555556	0.00431965	0.00213447	0.00630252	0	0.00123457	0.00134074	0.00053749	0.00126303	0.000669344	0.00230533	0	0.00211317	0.000569152	0.0116372	0.00449371	0.00326531	0.0115768	0.025007	0.00254345	0.00311324	0.0131945	0.0122585	0.0187369	0.00936403
p_Candidatus Melainabacteria	0	0	0	0	0	0	0	0	0	0	0	0	0	0	0	0	0	0	0	0	0	0	0.000266134	0	0	0	0	0	0	0
p_Chloroflexi	0	0	0.00197824	0	0	0.00138889	0.00215983	0.00213447	0.00630252	0.0013468	0.00141094	0.00632063	0.00913733	0.0208399	0.0174029	0.00563525	0.0303754	0.0145574	0.00654525	0.00601926	0.00119832	0.00142857	0.0230206	0.0363866	0.0375865	0.0555195	0.0973464	0.072485	0.111937	0.0210691
p_Elusimicrobia	0	0	0	0	0	0	0	0	0	0	0	0	0	0	0	0	0	0	0	0	0	0	0	0.00646249	0	0.00972889	0	0.0101266	0.0012922	0
p_Fibrobacteres	0	0	0	0	0	0	0	0	0	0	0	0	0	0	0	0	0	0	0	0	0	0	0	0.000140489	0	0	0.00293212	0	0.00242287	0
p_Fusobacteria	0	0	0	0	0	0	0	0	0	0	0	0	0	0	0	0.000256148	0	0	0.000284576	0	0.00718994	0.00612245	0.00106454	0.00618151	0.000847817	0	0.000293212	0.000133245	0.000161525	0.00195084
p_Lentisphaerae	0.00164745	0.00252525	0	0.000948407	0.00503356	0.00416667	0.00215983	0.00106724	0	0.0020202	0	0	0	0	0	0	0	0	0	0	0	0	0.000133067	0	0.000141303	0.000129719	0	0.000399734	0.00209982	0
p_Euryarchaeota	0.0502471	0.119529	0.0296736	0.0610774	0.00335571	0.0333333	0.0669546	0.00426894	0.00420168	0.0572391	0.000352734	0.00134074	0.037893	0.00252605	0.00100402	0.000256148	0.00102389	0.0286452	0	0.000401284	0	0.000408164	0.00292748	0.00196685	0.0173802	0.0204955	0.0284416	0.0145237	0.0302051	0.00546235
unclassified	0.132619	0.0639731	0.136499	0.0424886	0.283557	0.384722	0.222462	0.406617	0.0829832	0.422896	0.0328042	0.2172	0.0679925	0.0988317	0.082664	0.0809426	0.0641638	0.175628	0.0739898	0.126806	0.0841821	0.0953061	0.197472	0.113375	0.11502	0.278246	0.0906026	0.101399	0.180585	0.177136
