# Supplementary material for: Metatranscriptomic Analyses Reveal Important Roles of the Gut Microbiome in Primate Dietary Adaptation
Source: Genes (Basel). 2023 Jan 15;14(1):228. doi: 10.3390/genes14010228 (PMC9858838; doi:10.3390/genes14010228)
Supplement: Supplementary file 1 [file genes-14-00228-s001.zip › Table S5 taxonomic Kruskal¿CWallis Dunn test.xlsx]

## Sheet: metagenomic
Feature	DunnTest_comparison	DunnTest_PValue
f_Acidaminococcaceae	Folivory - Frugivorous	4.75152e-07
f_Prevotellaceae	Folivory - Frugivorous	6.11284e-07
f_Succinivibrionaceae	Folivory - Frugivorous	1.40541e-06
f_Mycoplasmataceae	Folivory - Omnivority	1.80277e-06
f_Rikenellaceae	Folivory - Frugivorous	1.80614e-06
f_Coprobacillaceae	Folivory - Frugivorous	2.5088e-06
f_Acetobacteraceae	Folivory - Omnivority	2.80609e-06
f_Acetobacteraceae	Frugivorous - Omnivority	2.80609e-06
f_Puniceicoccaceae	Folivory - Frugivorous	2.80609e-06
f_Puniceicoccaceae	Folivory - Omnivority	2.80609e-06
f_Helicobacteraceae	Folivory - Omnivority	2.80609e-06
f_Helicobacteraceae	Frugivorous - Omnivority	2.80609e-06
f_Treponemataceae	Folivory - Frugivorous	7.92899e-06
f_Bacteroidaceae	Folivory - Omnivority	9.84063e-06
f_Neisseriaceae	Folivory - Frugivorous	1.17283e-05
f_Neisseriaceae	Frugivorous - Omnivority	1.17283e-05
f_Fusobacteriaceae	Folivory - Frugivorous	1.92709e-05
f_Sutterellaceae	Folivory - Frugivorous	4.51263e-05
f_Sutterellaceae	Frugivorous - Omnivority	4.51263e-05
f_Rikenellaceae	Folivory - Omnivority	7.52478e-05
f_Streptococcaceae	Frugivorous - Omnivority	8.42213e-05
f_Alcaligenaceae	Folivory - Frugivorous	0.000104285
f_Micrococcaceae	Folivory - Frugivorous	0.000160895
f_Micrococcaceae	Frugivorous - Omnivority	0.000160895
f_Clostridiaceae	Folivory - Omnivority	0.000170877
f_Selenomonadaceae	Folivory - Frugivorous	0.000210583
f_Veillonellaceae	Folivory - Frugivorous	0.000255565
f_Selenomonadaceae	Frugivorous - Omnivority	0.000264217
f_Bacillales incertae sedis	Frugivorous - Omnivority	0.000288402
f_Treponemataceae	Frugivorous - Omnivority	0.000312462
f_Bacteroidaceae	Frugivorous - Omnivority	0.000337613
f_Methanobacteriaceae	Folivory - Omnivority	0.000347834
f_Fusobacteriaceae	Frugivorous - Omnivority	0.000361057
f_Streptococcaceae	Folivory - Frugivorous	0.000461572
f_Alcaligenaceae	Folivory - Omnivority	0.000479985
f_Actinomycetaceae	Folivory - Frugivorous	0.000535216
f_Actinomycetaceae	Frugivorous - Omnivority	0.000535216
f_Pasteurellaceae	Folivory - Frugivorous	0.000535216
f_Pasteurellaceae	Frugivorous - Omnivority	0.000535216
f_Eubacteriaceae	Frugivorous - Omnivority	0.000686177
f_Peptostreptococcaceae	Frugivorous - Omnivority	0.000749991
f_Mycoplasmataceae	Frugivorous - Omnivority	0.000780813
f_Desulfovibrionaceae	Folivory - Omnivority	0.000797352
f_Peptostreptococcaceae	Folivory - Frugivorous	0.000973537
f_Eubacteriales incertae sedis	Folivory - Omnivority	0.000992076
f_Succinivibrionaceae	Folivory - Omnivority	0.0010362
f_Brachyspiraceae	Frugivorous - Omnivority	0.00107876
f_Coprobacillaceae	Folivory - Omnivority	0.00113946
f_Acidaminococcaceae	Frugivorous - Omnivority	0.00115577
f_Brachyspiraceae	Folivory - Frugivorous	0.00118094
f_Eggerthellaceae	Frugivorous - Omnivority	0.00143913
f_Lachnospiraceae	Folivory - Omnivority	0.00148028
f_Bacillales incertae sedis	Folivory - Frugivorous	0.00149297
f_Leptotrichiaceae	Folivory - Frugivorous	0.00167328
f_Leptotrichiaceae	Frugivorous - Omnivority	0.00167328
f_Porphyromonadaceae	Folivory - Frugivorous	0.00167328
f_Porphyromonadaceae	Frugivorous - Omnivority	0.00167328
f_Prevotellaceae	Folivory - Omnivority	0.0028122
f_Tannerellaceae	Frugivorous - Omnivority	0.00308314
f_Eubacteriales incertae sedis	Folivory - Frugivorous	0.00355697
f_Coriobacteriaceae	Folivory - Frugivorous	0.00382416
f_Desulfovibrionaceae	Frugivorous - Omnivority	0.0042314
f_Rhodospirillaceae	Folivory - Omnivority	0.00431233
f_unclassified	Folivory - Frugivorous	0.00478762
f_Aerococcaceae	Folivory - Frugivorous	0.00495868
f_Aerococcaceae	Frugivorous - Omnivority	0.00495868
f_Elusimicrobiaceae	Folivory - Frugivorous	0.00495868
f_Elusimicrobiaceae	Frugivorous - Omnivority	0.00495868

## Sheet: metatranscriptomic
Feature	DunnTest_comparison	DunnTest_PValue
f_Azonexaceae	Folivory - Frugivorous	0.00186473
f_Bernardetiaceae	Folivory - Frugivorous	0.00186473
f_Bradyrhizobiaceae	Folivory - Frugivorous	0.00186473
f_Jiangellaceae	Folivory - Frugivorous	0.00186473
f_Thermaceae	Folivory - Frugivorous	0.00221619
f_Thermithiobacillaceae	Folivory - Frugivorous	0.00221619
f_Acidobacteriaceae	Folivory - Frugivorous	0.00240506
f_Syntrophomonadaceae	Folivory - Frugivorous	0.00240506
f_Akkermansiaceae	Folivory - Frugivorous	0.00246997
f_Catabacteriaceae	Frugivorous - Omnivority	0.00246997
f_Chlorobiaceae	Folivory - Frugivorous	0.00246997
f_Muribaculaceae	Folivory - Frugivorous	0.00246997
f_Nocardiaceae	Folivory - Frugivorous	0.00246997
f_Pseudonocardiaceae	Folivory - Frugivorous	0.00246997
f_Sporomusaceae	Folivory - Frugivorous	0.00246997
f_Thermoanaerobacteraceae	Folivory - Frugivorous	0.00246997
f_Acidiferrobacteraceae	Folivory - Frugivorous	0.00282123
f_Leptolyngbyaceae	Frugivorous - Omnivority	0.00282123
f_Thermoleophilaceae	Folivory - Frugivorous	0.00282123
f_Lentisphaeraceae	Frugivorous - Omnivority	0.00296656
f_Limnochordaceae	Folivory - Frugivorous	0.00296656
f_Rhodobiaceae	Folivory - Frugivorous	0.00296656
f_Desulfurellaceae	Folivory - Frugivorous	0.00310784
f_Hafniaceae	Folivory - Frugivorous	0.00310784
f_Defluviitaleaceae	Frugivorous - Omnivority	0.00335362
f_Chloroflexaceae	Folivory - Frugivorous	0.00343778
f_Myxococcaceae	Frugivorous - Omnivority	0.00343778
f_Thermococcaceae	Folivory - Frugivorous	0.00343778
f_Verrucomicrobia_subdivision_6	Folivory - Frugivorous	0.00347011
f_Aphanizomenonaceae	Folivory - Omnivority	0.00350047
f_Chitinivibrionaceae	Frugivorous - Omnivority	0.00368558
f_Crenotrichaceae	Folivory - Frugivorous	0.00368558
f_Halieaceae	Folivory - Frugivorous	0.00368558
f_Intrasporangiaceae	Folivory - Frugivorous	0.00368558
f_Methylacidiphilaceae	Folivory - Frugivorous	0.00368558
f_Oleiphilaceae	Frugivorous - Omnivority	0.00368558
f_Patulibacteraceae	Folivory - Frugivorous	0.00368558
f_Pyrinomonadaceae	Folivory - Frugivorous	0.00368558
f_Scytonemataceae	Folivory - Frugivorous	0.00368558
f_Thermoflexaceae	Folivory - Frugivorous	0.00368558
f_Xanthobacteraceae	Frugivorous - Omnivority	0.00368558
f_Kiritimatiellaceae	Folivory - Frugivorous	0.00373766
f_Verrucomicrobiaceae	Folivory - Frugivorous	0.00373766
f_Caldicoprobacteraceae	Frugivorous - Omnivority	0.00382915
f_Helicobacteraceae	Frugivorous - Omnivority	0.00382915
f_Nocardioidaceae	Folivory - Frugivorous	0.00382915
f_Phyllobacteriaceae	Folivory - Frugivorous	0.00382915
f_Succinivibrionaceae	Folivory - Frugivorous	0.00382915
f_norank	Folivory - Frugivorous	0.00382915
f_Aquificaceae	Frugivorous - Omnivority	0.00390327
f_Borreliaceae	Frugivorous - Omnivority	0.00390327
f_Bryobacteraceae	Folivory - Frugivorous	0.00390327
f_Caldisericaceae	Folivory - Frugivorous	0.00390327
f_Chelatococcaceae	Folivory - Frugivorous	0.00390327
f_Chthonomonadaceae	Folivory - Frugivorous	0.00390327
f_Desulfurobacteriaceae	Folivory - Frugivorous	0.00390327
f_Ferrovaceae	Frugivorous - Omnivority	0.00390327
f_Fervidobacteriaceae	Frugivorous - Omnivority	0.00390327
f_Gallionellaceae	Folivory - Frugivorous	0.00390327
f_Halothiobacillaceae	Folivory - Frugivorous	0.00390327
f_Holosporaceae	Folivory - Frugivorous	0.00390327
f_Ichthyobacteriaceae	Frugivorous - Omnivority	0.00390327
f_Kiloniellaceae	Folivory - Frugivorous	0.00390327
f_Magnetococcaceae	Folivory - Frugivorous	0.00390327
f_Methanocellaceae	Frugivorous - Omnivority	0.00390327
f_Nakamurellaceae	Frugivorous - Omnivority	0.00390327
f_Natrialbaceae	Frugivorous - Omnivority	0.00390327
f_Nitrosopumilaceae	Frugivorous - Omnivority	0.00390327
f_Nocardiopsaceae	Frugivorous - Omnivority	0.00390327
f_Rickettsiaceae	Frugivorous - Omnivority	0.00390327
f_Solirubrobacteraceae	Frugivorous - Omnivority	0.00390327
f_Thermomicrobiaceae	Frugivorous - Omnivority	0.00390327
f_Leuconostocaceae	Folivory - Frugivorous	0.00462601
f_Verrucomicrobia_subdivision_3	Folivory - Frugivorous	0.00462601
f_Isosphaeraceae	Folivory - Frugivorous	0.00473368
f_Methanomicrobiaceae	Folivory - Frugivorous	0.00473368
f_Planctomycetaceae	Folivory - Frugivorous	0.00473368
f_Synergistaceae	Folivory - Frugivorous	0.00473368
f_Haloarculaceae	Folivory - Omnivority	0.00474899
f_Hyphomicrobiaceae	Folivory - Frugivorous	0.00525379
f_Micromonosporaceae	Folivory - Frugivorous	0.00525379
f_Methanocorpusculaceae	Frugivorous - Omnivority	0.00532819
f_Catenulisporaceae	Folivory - Frugivorous	0.00558698
f_Anaerolineaceae	Folivory - Frugivorous	0.00582413
f_Comamonadaceae	Folivory - Frugivorous	0.00582413
f_Ectothiorhodospiraceae	Folivory - Frugivorous	0.00582413
f_Kosmotogaceae	Frugivorous - Omnivority	0.00582413
f_Methanomassiliicoccaceae	Folivory - Frugivorous	0.00582413
f_Erythrobacteraceae	Frugivorous - Omnivority	0.00591312
f_Oscillatoriaceae	Frugivorous - Omnivority	0.00591312
f_Tsukamurellaceae	Frugivorous - Omnivority	0.00591469
f_Granulosicoccaceae	Folivory - Omnivority	0.00609614
f_Sphaerobacteraceae	Folivory - Omnivority	0.00609614
f_Endozoicomonaceae	Folivory - Frugivorous	0.00631284
f_Aquificaceae	Folivory - Omnivority	0.00641406
f_Borreliaceae	Folivory - Omnivority	0.00641406
f_Bryobacteraceae	Folivory - Omnivority	0.00641406
f_Caldisericaceae	Folivory - Omnivority	0.00641406
f_Chelatococcaceae	Folivory - Omnivority	0.00641406
f_Chthonomonadaceae	Folivory - Omnivority	0.00641406
f_Desulfurobacteriaceae	Folivory - Omnivority	0.00641406
f_Ferrovaceae	Folivory - Omnivority	0.00641406
f_Fervidobacteriaceae	Folivory - Omnivority	0.00641406
f_Gallionellaceae	Folivory - Omnivority	0.00641406
f_Halothiobacillaceae	Folivory - Omnivority	0.00641406
f_Holosporaceae	Folivory - Omnivority	0.00641406
f_Ichthyobacteriaceae	Folivory - Omnivority	0.00641406
f_Kiloniellaceae	Folivory - Omnivority	0.00641406
f_Magnetococcaceae	Folivory - Omnivority	0.00641406
f_Methanocellaceae	Folivory - Omnivority	0.00641406
f_Nakamurellaceae	Folivory - Omnivority	0.00641406
f_Natrialbaceae	Folivory - Omnivority	0.00641406
f_Nitrosopumilaceae	Folivory - Omnivority	0.00641406
f_Nocardiopsaceae	Folivory - Omnivority	0.00641406
f_Rickettsiaceae	Folivory - Omnivority	0.00641406
f_Solirubrobacteraceae	Folivory - Omnivority	0.00641406
f_Thermomicrobiaceae	Folivory - Omnivority	0.00641406
f_Acidaminococcaceae	Frugivorous - Omnivority	0.00644874
f_Balneolaceae	Folivory - Frugivorous	0.00644874
f_Burkholderiaceae	Folivory - Frugivorous	0.00644874
f_Campylobacteraceae	Folivory - Frugivorous	0.00644874
f_Deinococcaceae	Folivory - Frugivorous	0.00644874
f_Lachnospiraceae	Frugivorous - Omnivority	0.00644874
f_Gemmatimonadaceae	Folivory - Frugivorous	0.00655431
f_Gomontiellaceae	Frugivorous - Omnivority	0.00694055
f_Hydrogenophilaceae	Folivory - Frugivorous	0.00694055
f_Symbiobacteriaceae	Folivory - Frugivorous	0.00694055
f_Gemmataceae	Folivory - Frugivorous	0.00698547
f_Heliobacteriaceae	Folivory - Frugivorous	0.00698547
f_Halobacteriovoraceae	Folivory - Omnivority	0.00700348
f_Merismopediaceae	Folivory - Omnivority	0.00700348
f_Acidimicrobiaceae	Folivory - Frugivorous	0.00706383
f_Criblamydiaceae	Folivory - Frugivorous	0.00706383
f_Dictyoglomaceae	Folivory - Frugivorous	0.00706383
f_Methanosaetaceae	Folivory - Frugivorous	0.00706383
f_Anaeromyxobacteraceae	Folivory - Frugivorous	0.00713191
f_Aurantimonadaceae	Folivory - Frugivorous	0.00713191
f_Desulfobacteraceae	Folivory - Frugivorous	0.00713191
f_Opitutaceae	Folivory - Frugivorous	0.00713191
f_Peptococcaceae	Folivory - Frugivorous	0.00713191
f_Piscirickettsiaceae	Folivory - Frugivorous	0.00713191
f_Sphingomonadaceae	Folivory - Frugivorous	0.00713191
f_Thermoactinomycetaceae	Folivory - Frugivorous	0.00713191
f_Competibacteraceae	Folivory - Frugivorous	0.00725623
f_Spiroplasmataceae	Folivory - Frugivorous	0.00742547
f_Spiroplasmataceae	Frugivorous - Omnivority	0.00742547
f_Haloferacaceae	Folivory - Omnivority	0.00745353
f_Nannocystaceae	Folivory - Omnivority	0.00745602
f_Methylophilaceae	Folivory - Omnivority	0.00760962
f_Microbulbiferaceae	Folivory - Omnivority	0.00760962
f_Propionibacteriaceae	Folivory - Omnivority	0.00760962
f_Frankiaceae	Frugivorous - Omnivority	0.00772016
f_Nitriliruptoraceae	Folivory - Frugivorous	0.00772016
f_Clostridiales_Family_XIII._Incertae_Sedis	Folivory - Frugivorous	0.00787814
f_Rubritaleaceae	Folivory - Frugivorous	0.00787814
f_Sandaracinaceae	Folivory - Frugivorous	0.00802361
f_Vulgatibacteraceae	Folivory - Frugivorous	0.00802361
f_Catalimonadaceae	Folivory - Frugivorous	0.0082373
f_Caulobacteraceae	Folivory - Frugivorous	0.00869221
f_Cyclobacteriaceae	Frugivorous - Omnivority	0.00869221
f_Paenibacillaceae	Folivory - Frugivorous	0.00869221
f_Puniceicoccaceae	Folivory - Frugivorous	0.00869221
f_Rubricoccaceae	Folivory - Frugivorous	0.00869221
f_Streptococcaceae	Frugivorous - Omnivority	0.00957912
f_Cyanobacteriaceae	Frugivorous - Omnivority	0.0105398
f_Methanoregulaceae	Folivory - Frugivorous	0.0105398
f_Natranaerobiaceae	Folivory - Frugivorous	0.0105398
f_Desulfuromonadaceae	Folivory - Frugivorous	0.0105442
f_Bacillales_Family_X._Incertae_Sedis	Folivory - Frugivorous	0.0105756
f_Chthoniobacteraceae	Folivory - Frugivorous	0.0105756
f_Fimbriimonadaceae	Folivory - Frugivorous	0.0105756
f_Sporichthyaceae	Folivory - Frugivorous	0.0105756
f_Streptosporangiaceae	Frugivorous - Omnivority	0.0105756
f_Kineosporiaceae	Folivory - Omnivority	0.0106838
f_Clostridiales_Family_XVII._Incertae_Sedis	Folivory - Omnivority	0.0107452
f_Brucellaceae	Frugivorous - Omnivority	0.0108566
f_Bacteroidaceae	Folivory - Frugivorous	0.0115928
f_Cytophagaceae	Folivory - Frugivorous	0.0115928
f_Gordoniaceae	Folivory - Frugivorous	0.0115928
f_Hapalosiphonaceae	Folivory - Frugivorous	0.0115928
f_Methanosarcinaceae	Frugivorous - Omnivority	0.0115928
f_Rhodobacteraceae	Folivory - Frugivorous	0.0115928
f_Synechococcaceae	Folivory - Frugivorous	0.0115928
f_Chitinispirillaceae	Folivory - Frugivorous	0.0118515
f_Granulosicoccaceae	Frugivorous - Omnivority	0.0121203
f_Sphaerobacteraceae	Folivory - Frugivorous	0.0121203
f_Alicyclobacillaceae	Frugivorous - Omnivority	0.0127309
f_Barnesiellaceae	Folivory - Frugivorous	0.0127309
f_Clostridiales_Family_XII._Incertae_Sedis	Frugivorous - Omnivority	0.0127309
f_Desulfarculaceae	Folivory - Frugivorous	0.0127309
f_Halobacteroidaceae	Frugivorous - Omnivority	0.0127309
f_Ruminococcaceae	Folivory - Frugivorous	0.0127309
f_Promicromonosporaceae	Folivory - Omnivority	0.0128196
f_Thermogemmatisporaceae	Folivory - Frugivorous	0.0130263
f_Dermabacteraceae	Folivory - Frugivorous	0.0137278
f_Halomonadaceae	Frugivorous - Omnivority	0.0139643
f_Leptospiraceae	Folivory - Frugivorous	0.0139643
f_Bartonellaceae	Folivory - Omnivority	0.0144783
f_Calditrichaceae	Folivory - Omnivority	0.0154801
f_Natranaerobiaceae	Folivory - Omnivority	0.0154801
f_Sinobacteraceae	Folivory - Omnivority	0.0154801
f_Leptotrichiaceae	Folivory - Omnivority	0.0154857
f_Methylococcaceae	Folivory - Omnivority	0.0154857
f_Moraxellaceae	Folivory - Omnivority	0.0154857
f_Paludibacteraceae	Folivory - Omnivority	0.0154857
f_Parachlamydiaceae	Folivory - Omnivority	0.0154857
f_Vibrionaceae	Folivory - Omnivority	0.0154857
f_Bacillales_Family_X._Incertae_Sedis	Frugivorous - Omnivority	0.0155205
f_Chthoniobacteraceae	Frugivorous - Omnivority	0.0155205
f_Fimbriimonadaceae	Frugivorous - Omnivority	0.0155205
f_Sporichthyaceae	Frugivorous - Omnivority	0.0155205
f_Streptosporangiaceae	Folivory - Frugivorous	0.0155205
f_Desulfurococcaceae	Folivory - Omnivority	0.0155268
f_Mesoaciditogaceae	Folivory - Omnivority	0.0155268
f_Coxiellaceae	Frugivorous - Omnivority	0.0156678
f_Solibacteraceae	Frugivorous - Omnivority	0.0156678
f_Chitinophagaceae	Folivory - Frugivorous	0.0167428
f_Eggerthellaceae	Folivory - Frugivorous	0.0167428
f_Flavobacteriaceae	Frugivorous - Omnivority	0.0167428
f_Lentimicrobiaceae	Frugivorous - Omnivority	0.0167428
f_Syntrophorhabdaceae	Frugivorous - Omnivority	0.0170298
f_Chitinispirillaceae	Frugivorous - Omnivority	0.0171732
f_Alicyclobacillaceae	Folivory - Frugivorous	0.018301
f_Barnesiellaceae	Frugivorous - Omnivority	0.018301
f_Carnobacteriaceae	Folivory - Frugivorous	0.018301
f_Clostridiales_Family_XII._Incertae_Sedis	Folivory - Frugivorous	0.018301
f_Halobacteroidaceae	Folivory - Frugivorous	0.018301
f_Brevibacteriaceae	Folivory - Omnivority	0.018452
f_Saprospiraceae	Folivory - Omnivority	0.018452
f_Bartonellaceae	Folivory - Frugivorous	0.0187858
f_Catenulisporaceae	Frugivorous - Omnivority	0.0189516
f_Vicinamibacteraceae	Folivory - Frugivorous	0.0196806
f_Acidithiobacillaceae	Frugivorous - Omnivority	0.0198249
f_Aphanothecaceae	Frugivorous - Omnivority	0.0198249
f_Archaeoglobaceae	Folivory - Frugivorous	0.0198249
f_Beutenbergiaceae	Frugivorous - Omnivority	0.0198249
f_Caedimonadaceae	Frugivorous - Omnivority	0.0198249
f_Chrysiogenaceae	Folivory - Frugivorous	0.0198249
f_Dermatophilaceae	Frugivorous - Omnivority	0.0198249
f_Desertifilaceae	Frugivorous - Omnivority	0.0198249
f_Ignavibacteriaceae	Frugivorous - Omnivority	0.0198249
f_Immundisolibacteraceae	Frugivorous - Omnivority	0.0198249
f_Pasteuriaceae	Frugivorous - Omnivority	0.0198249
f_Silvanigrellaceae	Folivory - Frugivorous	0.0198249
f_Spongiibacteraceae	Frugivorous - Omnivority	0.0198249
f_Sulfolobaceae	Folivory - Frugivorous	0.0198249
f_Thermoproteaceae	Frugivorous - Omnivority	0.0198249
f_Moraxellaceae	Folivory - Frugivorous	0.0199812
f_Orbaceae	Folivory - Frugivorous	0.0199812
f_Paludibacteraceae	Frugivorous - Omnivority	0.0199812
f_Parachlamydiaceae	Folivory - Frugivorous	0.0199812
f_Planococcaceae	Folivory - Frugivorous	0.0199812
f_Thermotogaceae	Frugivorous - Omnivority	0.0199812
f_Vibrionaceae	Folivory - Frugivorous	0.0199812
f_Ktedonobacteraceae	Frugivorous - Omnivority	0.0208021
f_Desulfohalobiaceae	Frugivorous - Omnivority	0.0213614
f_Chlamydiaceae	Folivory - Omnivority	0.0215572
f_Chromobacteriaceae	Folivory - Omnivority	0.0215572
f_Thiobacillaceae	Folivory - Omnivority	0.021834
f_Fortieaceae	Folivory - Omnivority	0.0220181
f_Frankiaceae	Folivory - Omnivority	0.0220181
f_Ktedonobacteraceae	Folivory - Omnivority	0.0220181
f_Nautiliaceae	Folivory - Omnivority	0.0220181
f_Nitriliruptoraceae	Folivory - Omnivority	0.0220181
f_Thiofilaceae	Folivory - Omnivority	0.0220181
f_Acidimicrobiaceae	Frugivorous - Omnivority	0.0223313
f_Criblamydiaceae	Frugivorous - Omnivority	0.0223313
f_Dictyoglomaceae	Frugivorous - Omnivority	0.0223313
f_Methanosaetaceae	Frugivorous - Omnivority	0.0223313
f_Promicromonosporaceae	Folivory - Frugivorous	0.0224191
f_Francisellaceae	Frugivorous - Omnivority	0.0228034
f_Anaplasmataceae	Folivory - Frugivorous	0.0230082
f_Anaplasmataceae	Frugivorous - Omnivority	0.0230082
f_Methanococcaceae	Folivory - Frugivorous	0.0230082
f_Methanococcaceae	Frugivorous - Omnivority	0.0230082
f_Segniliparaceae	Folivory - Frugivorous	0.0230082
f_Segniliparaceae	Frugivorous - Omnivority	0.0230082
f_Pseudanabaenaceae	Frugivorous - Omnivority	0.023338
f_Demequinaceae	Folivory - Frugivorous	0.0234005
f_Syntrophobacteraceae	Folivory - Frugivorous	0.0237361
f_Chitinivibrionaceae	Folivory - Omnivority	0.0241431
f_Crenotrichaceae	Folivory - Omnivority	0.0241431
f_Halieaceae	Folivory - Omnivority	0.0241431
f_Intrasporangiaceae	Folivory - Omnivority	0.0241431
f_Methylacidiphilaceae	Folivory - Omnivority	0.0241431
f_Oleiphilaceae	Folivory - Omnivority	0.0241431
f_Patulibacteraceae	Folivory - Omnivority	0.0241431
f_Pyrinomonadaceae	Folivory - Omnivority	0.0241431
f_Scytonemataceae	Folivory - Omnivority	0.0241431
f_Thermoflexaceae	Folivory - Omnivority	0.0241431
f_Xanthobacteraceae	Folivory - Omnivority	0.0241431
f_Schleiferiaceae	Frugivorous - Omnivority	0.02566
f_Ventosimonadaceae	Folivory - Frugivorous	0.02566
f_Cyclobacteriaceae	Folivory - Frugivorous	0.0258259
f_Paenibacillaceae	Frugivorous - Omnivority	0.0258259
f_Puniceicoccaceae	Frugivorous - Omnivority	0.0258259
f_Proteinivoraceae	Folivory - Frugivorous	0.0265642
f_Acidithiobacillaceae	Folivory - Omnivority	0.0271459
f_Aphanothecaceae	Folivory - Omnivority	0.0271459
f_Archaeoglobaceae	Folivory - Omnivority	0.0271459
f_Beutenbergiaceae	Folivory - Omnivority	0.0271459
f_Caedimonadaceae	Folivory - Omnivority	0.0271459
f_Chrysiogenaceae	Folivory - Omnivority	0.0271459
f_Dermatophilaceae	Folivory - Omnivority	0.0271459
f_Desertifilaceae	Folivory - Omnivority	0.0271459
f_Ignavibacteriaceae	Folivory - Omnivority	0.0271459
f_Immundisolibacteraceae	Folivory - Omnivority	0.0271459
f_Pasteuriaceae	Folivory - Omnivority	0.0271459
f_Silvanigrellaceae	Folivory - Omnivority	0.0271459
f_Spongiibacteraceae	Folivory - Omnivority	0.0271459
f_Sulfolobaceae	Folivory - Omnivority	0.0271459
f_Thermoproteaceae	Folivory - Omnivority	0.0271459
f_Mariprofundaceae	Folivory - Omnivority	0.027998
f_Alcaligenaceae	Folivory - Omnivority	0.0295291
f_Atopobiaceae	Folivory - Omnivority	0.0295291
f_Bacteroidaceae	Folivory - Omnivority	0.0295291
f_Desulfobulbaceae	Folivory - Omnivority	0.0295291
f_Gordoniaceae	Folivory - Omnivority	0.0295291
f_Hapalosiphonaceae	Folivory - Omnivority	0.0295291
f_Marinilabiliaceae	Folivory - Omnivority	0.0295291
f_Methanosarcinaceae	Folivory - Omnivority	0.0295291
f_Rhodobacteraceae	Folivory - Omnivority	0.0295291
f_Kofleriaceae	Folivory - Frugivorous	0.0300776
f_Amoebophilaceae	Folivory - Omnivority	0.0301808
f_Catalimonadaceae	Folivory - Omnivority	0.0301808
f_Elusimicrobiaceae	Frugivorous - Omnivority	0.0304687
f_Hyphomonadaceae	Folivory - Frugivorous	0.0304687
f_Labilitrichaceae	Folivory - Frugivorous	0.0304687
f_Spirochaetaceae	Folivory - Frugivorous	0.0304687
f_Streptomycetaceae	Folivory - Frugivorous	0.0304687
f_Thermoanaerobacterales_Family_III._Incertae_Sedis	Frugivorous - Omnivority	0.0304687
f_Haliscomenobacteraceae	Folivory - Omnivority	0.0307484
f_Halobacteriovoraceae	Folivory - Frugivorous	0.0314001
f_Merismopediaceae	Folivory - Frugivorous	0.0314001
f_Saprospiraceae	Folivory - Frugivorous	0.0315071
f_Francisellaceae	Folivory - Frugivorous	0.032501
f_Nannocystaceae	Folivory - Frugivorous	0.0326275
f_Amoebophilaceae	Frugivorous - Omnivority	0.0328474
f_Endomicrobiaceae	Folivory - Frugivorous	0.0328474
f_Actinomycetaceae	Folivory - Frugivorous	0.0330377
f_Chitinophagaceae	Frugivorous - Omnivority	0.0330377
f_Eggerthellaceae	Frugivorous - Omnivority	0.0330377
f_Flavobacteriaceae	Folivory - Frugivorous	0.0330377
f_Lentimicrobiaceae	Folivory - Frugivorous	0.0330377
f_Mycobacteriaceae	Folivory - Frugivorous	0.0330377
f_Porphyromonadaceae	Frugivorous - Omnivority	0.0330377
f_Candidatus	Folivory - Omnivority	0.0339341
f_Methylocystaceae	Folivory - Omnivority	0.0339341
f_Nitrosomonadaceae	Folivory - Omnivority	0.0339341
f_Waddliaceae	Folivory - Omnivority	0.0340078
f_Methanocorpusculaceae	Folivory - Frugivorous	0.0340669
f_Chroococcaceae	Folivory - Omnivority	0.0341569
f_Hymenobacteraceae	Frugivorous - Omnivority	0.0357825
f_Anaerolineaceae	Frugivorous - Omnivority	0.0357825
f_Chromobacteriaceae	Folivory - Frugivorous	0.0357825
f_Comamonadaceae	Frugivorous - Omnivority	0.0357825
f_Ectothiorhodospiraceae	Frugivorous - Omnivority	0.0357825
f_Kosmotogaceae	Folivory - Frugivorous	0.0357825
f_Methanomassiliicoccaceae	Frugivorous - Omnivority	0.0357825
f_Ferrimonadaceae	Folivory - Frugivorous	0.0369172
f_Sandaracinaceae	Folivory - Omnivority	0.0379852
f_Vulgatibacteraceae	Folivory - Omnivority	0.0379852
f_Oscillochloridaceae	Folivory - Frugivorous	0.0380688
f_Hydrogenothermaceae	Folivory - Frugivorous	0.0386899
f_Herpetosiphonaceae	Frugivorous - Omnivority	0.0387116
f_Lewinellaceae	Folivory - Frugivorous	0.0387116
f_Neisseriaceae	Frugivorous - Omnivority	0.0387116
f_Persicobacteraceae	Folivory - Frugivorous	0.0387116
f_Caulobacteraceae	Folivory - Omnivority	0.0398079
f_Methylobacteriaceae	Folivory - Omnivority	0.0398079
f_Rhodospirillaceae	Folivory - Omnivority	0.0398079
f_Rubricoccaceae	Folivory - Omnivority	0.0398079
f_Veillonellaceae	Folivory - Omnivority	0.0398079
f_Williamwhitmaniaceae	Folivory - Omnivority	0.0398079
f_Haloarculaceae	Frugivorous - Omnivority	0.0399595
f_Kofleriaceae	Frugivorous - Omnivority	0.0413646
f_Thermoanaerobacterales_Family_III._Incertae_Sedis	Folivory - Frugivorous	0.041833
f_Thiobacillaceae	Frugivorous - Omnivority	0.0419086
f_Lentisphaeraceae	Folivory - Frugivorous	0.0435993
f_Limnochordaceae	Frugivorous - Omnivority	0.0435993
f_Rhodobiaceae	Frugivorous - Omnivority	0.0435993
f_Cytophagaceae	Frugivorous - Omnivority	0.0451552
f_Methylococcaceae	Folivory - Frugivorous	0.0451552
f_Synechococcaceae	Frugivorous - Omnivority	0.0451552
f_Glycomycetaceae	Frugivorous - Omnivority	0.0451552
f_Coxiellaceae	Folivory - Frugivorous	0.0453732
f_Solibacteraceae	Folivory - Frugivorous	0.0453732
f_Verrucomicrobia_subdivision_6	Frugivorous - Omnivority	0.0466549
f_Tsukamurellaceae	Folivory - Omnivority	0.0473589
f_Kiritimatiellaceae	Frugivorous - Omnivority	0.0481791
f_Verrucomicrobiaceae	Frugivorous - Omnivority	0.0481791
f_Microscillaceae	Folivory - Omnivority	0.0485575
f_Caldicoprobacteraceae	Folivory - Frugivorous	0.0486865
f_Enterococcaceae	Frugivorous - Omnivority	0.0486865
f_Helicobacteraceae	Folivory - Frugivorous	0.0486865
f_Methylobacteriaceae	Folivory - Frugivorous	0.0486865
f_Nocardioidaceae	Frugivorous - Omnivority	0.0486865
f_Phyllobacteriaceae	Frugivorous - Omnivority	0.0486865
f_Succinivibrionaceae	Frugivorous - Omnivority	0.0486865
f_Veillonellaceae	Frugivorous - Omnivority	0.0486865
f_Williamwhitmaniaceae	Folivory - Frugivorous	0.0486865
f_norank	Frugivorous - Omnivority	0.0486865
